# Supplementary material for: Structural insights into transcription initiation by yeast RNA polymerase I
Source: EMBO J. 2017 Jul 24;36(18):2698–709. doi: 10.15252/embj.201796958 (PMC5599796; doi:10.15252/embj.201796958)
Supplement: Supplementary file 3 — Source Data for EV Figures [file EMBJ-36-2698-s003.zip]

Archive with 5 entries (4 files):
- SourceData1-related_to_Figure_EV4/
- SourceData1-related_to_Figure_EV4/.DS_Store
- SourceData1-related_to_Figure_EV4/96958_readme_sourcedatafigev4.pdf
- SourceData1-related_to_Figure_EV4/all_xlinks_combined.csv
- SourceData1-related_to_Figure_EV4/unique_xlinks.ldScore_23.csv
