# Supplementary material for: Structural insights into transcription initiation by yeast RNA polymerase I
Source: EMBO J. 2017 Jul 24;36(18):2698–709. doi: 10.15252/embj.201796958 (PMC5599796; doi:10.15252/embj.201796958)
Supplement: Supplementary file 3 — Source Data for EV Figures [file EMBJ-36-2698-s003.zip › SourceData1-related_to_Figure_EV4/all_xlinks_combined.csv]

Rank	Id	Protein1	Protein2	Type	XLType	Spectrum	AbsPos1	AbsPos2	deltaAA	Annotation	Smallest_dist[euklid]	Mr	Mz	z	Error_rel[ppm]	Error_abs[ppm]	nseen	MatchOdds	wmatchoddssum	wmatchoddsmean	Xcorrx	Xcorrb	TIC	TicA	TicB	WTIC	intsum	lApS	seriesscore	deltaS	ld-Score	fdr	xlinker	source
1	NPDAPKGSTDPK-FINPPKDK-a6-b6	sp|P07703|AC40	sp|P22138|A135	xlink	inter-protein xl	poli_2mM-3_1.05047.05047.3_poli_2mM-3_1.05008.05008.3	148	30	118	poli_2mM-3_1_matched		2321.189	774.737	3	-0.7	0.7	9	11.21	2.64	5.29	0.48	0.38	0.45	0.2	0.25	0.09	481	-0.00062	38.2	0.41	41.11	0		inter_xlinks_2mM_DSS_2.csv
1	LYKIFPLDR-YNPLEKRD-a3-b6	sp|P40992|Rrn7	sp|P22139|ABC10beta	xlink	inter-protein xl	poli_2mM-2_1.09145.09145.4_poli_2mM-2_1.09124.09124.4	415	68	347	poli_2mM-2_1_matched		2335.258	584.822	4	0.1	0.1	4	11.5	2.18	4.37	0.26	0.59	0.61	0.38	0.23	0.11	207	-0.00008	38	0.45	40.99	0		inter_xlinks_2mM_DSS_2.csv
1	EKESIGALVSQIK-KEAIGR-a2-b1	sp|P32786|Rrn6	sp|P40992|Rrn7	xlink	inter-protein xl	poli_2mM-2_2.08308.08308.4_poli_2mM-2_2.08293.08293.4	586	473	113	poli_2mM-2_2_matched		2211.245	553.819	4	-1.1	1.1	2	8.78	2.92	5.84	0.22	0.47	0.42	0.38	0.04	0.06	627	-0.0006	29.2	0.43	40.03	0		inter_xlinks_2mM_DSS_2.csv
1	DNNKSGILDAVTSSK-SVVKTSLK-a4-b4	sp|P10964|A190	sp|P32529|A12	xlink	inter-protein xl	poli_2mM-2_2.07888.07888.4_poli_2mM-2_2.07869.07869.4	888	68	820	poli_2mM-2_2_matched		2546.378	637.602	4	-1	1	1	9.48	2.71	5.42	0.21	0.3	0.39	0.32	0.07	0.06	638	-0.00052	15.5	0.37	37.91	0		inter_xlinks_2mM_DSS_2.csv
1	QSVKYDPVLAK-EMVKDR-a4-b4	sp|P10964|A190	sp|P20434|ABC27	xlink	inter-protein xl	poli_2mM-2_1.06228.06228.4_poli_2mM-2_1.06210.06210.4	1119	24	1095	poli_2mM-2_1_matched		2161.144	541.294	4	-0.6	0.6	3	9.15	3.54	7.07	0.19	0.49	0.27	0.14	0.13	0.05	456	-0.00094	23.9	0.69	37.91	0		inter_xlinks_2mM_DSS_2.csv
1	HSKEPHYK-KSETSGR-a3-b1	sp|P10964|A190	sp|P20434|ABC27	xlink	inter-protein xl	poli_2mM-3_1.02582.02582.5_poli_2mM-3_1.02562.02562.5	1110	201	909	poli_2mM-3_1_matched		1925.958	386.199	5	-0.9	0.9	9	9.32	2.48	4.96	0.09	0.53	0.29	0.13	0.15	0.05	315	-0.00094	19.1	0.68	36.16	0		inter_xlinks_2mM_DSS_2.csv
1	KAKQQQVWLIK-KSIQLYK-a3-b1	sp|P47006|A34.5	sp|Q01080|A49	xlink	inter-protein xl	poli_2mM-2_1.07276.07276.4_poli_2mM-2_1.07278.07278.4	49	86	37	poli_2mM-2_1_matched		2385.412	597.361	4	-1.3	1.3	1	9	3.23	6.46	0.21	0.38	0.41	0.2	0.2	0.08	466	-0.00038	32.1	0.5	35.66	0		inter_xlinks_2mM_DSS_2.csv
1	HLKNFPLNGDNKK-APSDTTFDLYKK-a3-b11	sp|P47006|A34.5	sp|Q01080|A49	xlink	inter-protein xl	poli_2mM-1_2.07056.07056.5_poli_2mM-1_2.07035.07035.5	36	42	6	poli_2mM-1_2_matched		3046.578	610.323	5	0.5	0.5	3	10.09	2.64	5.29	0.18	0.23	0.38	0.2	0.19	0.07	527	-0.00038	11.7	0.68	35.66	0		inter_xlinks_2mM_DSS_2.csv
1	QSVKYDPVLAK-KSETSGR-a4-b1	sp|P10964|A190	sp|P20434|ABC27	xlink	inter-protein xl	poli_2mM-2_2.05619.05619.4_poli_2mM-2_2.05605.05605.4	1119	201	918	poli_2mM-2_2_matched		2148.135	538.042	4	-3.6	3.6	2	8.23	2.99	5.99	0.18	0.48	0.29	0.18	0.11	0.05	432	-0.00094	29.6	0.75	35.25	0		inter_xlinks_2mM_DSS_2.csv
1	AKQQQVWLIK-KSIQLYK-a2-b1	sp|P47006|A34.5	sp|Q01080|A49	xlink	inter-protein xl	poli_2mM-2_2.08091.08091.4_poli_2mM-2_2.08070.08070.4	49	86	37	poli_2mM-2_2_matched		2257.318	565.337	4	-0.9	0.9	5	9.85	2.73	5.47	0.23	0.34	0.43	0.35	0.08	0.07	367	-0.00038	17.9	0.42	34.88	0		inter_xlinks_2mM_DSS_2.csv
1	KQVTNPIDEK-FEDAKK-a1-b5	sp|P46669|A43	sp|P22138|A135	xlink	inter-protein xl	poli_2mM-2_2.05695.05695.4_poli_2mM-2_2.05672.05672.4	22	1139	1117	poli_2mM-2_2_matched		2045.066	512.274	4	-1	1	1	8.51	2.9	5.8	0.19	0.43	0.18	0.14	0.04	0.03	449	-0.00047	16.2	0.67	34.86	0		inter_xlinks_2mM_DSS_2.csv
1	LKESQLPR-EKAIPK-a2-b2	sp|P20434|ABC27	sp|P20435|ABC23	xlink	inter-protein xl	poli_2mM-3_2.05713.05713.4_poli_2mM-3_2.05693.05693.4	171	72	99	poli_2mM-3_2_matched		1792.042	449.018	4	-2	2	6	8.57	2.97	5.95	0.21	0.46	0.37	0.25	0.11	0.06	367	-0.00007	27.8	0.3	34.7	0		inter_xlinks_2mM_DSS_2.csv
1	KLYKIFPLDR-YNPLEKRD-a4-b6	sp|P40992|Rrn7	sp|P22139|ABC10beta	xlink	inter-protein xl	poli_2mM-2_2.08824.08824.3_poli_2mM-2_2.08815.08815.3	415	68	347	poli_2mM-2_2_matched		2463.352	822.125	3	-0.1	0.1	3	9.5	2.51	5.02	0.28	0.17	0.41	0.22	0.19	0.07	582	-0.00008	16.7	0.59	34.59	0		inter_xlinks_2mM_DSS_2.csv
1	KYEKPEKSFEIWR-LLLKLK-a7-b4	sp|Q04712|Rrn11	sp|P22138|A135	xlink	inter-protein xl	poli_2mM-1_2.08296.08296.5_poli_2mM-1_2.08282.08282.5	136	140	4	poli_2mM-1_2_matched		2603.506	521.709	5	-1	1	3	10.16	1.18	2.36	0.11	0.38	0.71	0.05	0.66	0.2	148	-0.0009	17.8	0.79	33.62	0		inter_xlinks_2mM_DSS_2.csv
1	TSGKVPIPGVK-TASKDLPTR-a4-b4	sp|P10964|A190	sp|Q01080|A49	xlink	inter-protein xl	poli_2mM-2_1.06550.06550.4_poli_2mM-2_1.06526.06526.4	450	170	280	poli_2mM-2_1_matched		2207.25	552.82	4	-0.9	0.9	2	9.23	2.07	4.14	0.18	0.42	0.39	0.25	0.14	0.07	283	-0.0021	20.2	0.45	33.52	0		inter_xlinks_2mM_DSS_2.csv
1	CVHPEPENGKR-KSETSGR-a10-b1	sp|P10964|A190	sp|P20434|ABC27	xlink	inter-protein xl	poli_2mM-2_1.02885.02885.5_poli_2mM-2_1.02864.02864.5	1516	201	1315	poli_2mM-2_1_matched		2223.067	445.621	5	-1.6	1.6	4	9.8	2.34	4.67	0.18	0.36	0.35	0.19	0.15	0.06	275	-0.00094	20.6	0.65	33.21	0		inter_xlinks_2mM_DSS_2.csv
1	NPDAPKGSTDPK-YNPLEKRD-a6-b6	sp|P07703|AC40	sp|P22139|ABC10beta	xlink	inter-protein xl	poli_2mM-2_2.05783.05783.4_poli_2mM-2_2.05744.05744.4	148	68	80	poli_2mM-2_2_matched		2397.178	600.302	4	-1.5	1.5	4	10.08	1.44	2.87	0.24	0.35	0.47	0.11	0.35	0.1	181	-0.00006	21.8	0.4	32.42	0		inter_xlinks_2mM_DSS_2.csv
1	SQFSNLKVVTTTADDAFPSSLR-FITKYNFDDESGK-a7-b4	sp|P32529|A12	sp|P10964|A190	xlink	inter-protein xl	poli_2mM-1_2.09303.09303.4_poli_2mM-1_2.09332.09332.4	46	1459	1413	poli_2mM-1_2_matched		4083.998	1022.007	4	0.7	0.7	1	6.37	1.87	3.75	0.17	0.13	0.4	0.33	0.07	0.07	817	-0.00052	4.2	0.34	31.21	0		inter_xlinks_2mM_DSS_2.csv
1	SHHDDEEESSEKK-NPDAPKGSTDPK-a12-b6	sp|P47006|A34.5	sp|P07703|AC40	xlink	inter-protein xl	poli_2mM-2_1.03003.03003.4_poli_2mM-2_1.02940.02940.4	208	148	60	poli_2mM-2_1_matched		2919.296	730.832	4	-1.5	1.5	2	8.43	2.63	5.26	0.17	0.21	0.32	0.07	0.26	0.06	495	-0.00022	5.4	0	31.17	0		inter_xlinks_2mM_DSS_2.csv
1	KHSKEPHYK-KSETSGR-a4-b1	sp|P10964|A190	sp|P20434|ABC27	xlink	inter-protein xl	poli_2mM-2_1.02102.02102.5_poli_2mM-2_1.02073.02073.5	1110	201	909	poli_2mM-2_1_matched		2054.053	411.818	5	-0.6	0.6	6	8.26	2.76	5.52	0.14	0.34	0.29	0.1	0.19	0.06	357	-0.00094	16.2	0.93	31.1	0		inter_xlinks_2mM_DSS_2.csv
1	CTRNPDAPKGSTDPK-FINPPKDK-a9-b6	sp|P07703|AC40	sp|P22138|A135	xlink	inter-protein xl	poli_2mM-2_2.04817.04817.5_poli_2mM-2_2.04787.04787.5	148	30	118	poli_2mM-2_2_matched		2738.366	548.681	5	-1.3	1.3	5	9.03	2.05	4.1	0.13	0.23	0.37	0.16	0.2	0.08	389	-0.00062	13.5	0.61	31.05	0		inter_xlinks_2mM_DSS_2.csv
1	ILDADPLSKEDTSEK-KTLKEK-a9-b4	sp|P46669|A43	sp|P20435|ABC23	xlink	inter-protein xl	poli_2mM-2_1.06143.06143.4_poli_2mM-2_1.06112.06112.4	97	70	27	poli_2mM-2_1_matched		2543.355	636.846	4	-1.4	1.4	1	9.5	0.93	1.85	0.27	0.32	0.6	0.57	0.03	0.08	205	-0.00007	13	0.5	30.95	0		inter_xlinks_2mM_DSS_2.csv
1	LQTDVANSSSNSKR-SKSDTRPSALR-a13-b2	sp|P10964|A190	sp|Q01080|A49	xlink	inter-protein xl	poli_2mM-2_1.04360.04360.5_poli_2mM-2_1.04341.04341.5	1363	116	1247	poli_2mM-2_1_matched		2860.461	573.1	5	-1.1	1.1	2	8.2	2.23	4.46	0.2	0.21	0.46	0.32	0.14	0.08	478	-0.0021	13	0.46	30.76	0		inter_xlinks_2mM_DSS_2.csv
1	NLNNLKQENAYLLIR-LFKSSDGVNEK-a6-b3	sp|P20436|ABC14.5	sp|P10964|A190	xlink	inter-protein xl	poli_2mM-2_2.09072.09072.4_poli_2mM-2_2.09060.09060.4	136	1156	1020	poli_2mM-2_2_matched		3175.681	794.928	4	-2.2	2.2	1	6.64	2.32	4.64	0.14	0.26	0.39	0.27	0.12	0.07	601	-0.00026	10.3	0.33	30.74	0		inter_xlinks_2mM_DSS_2.csv
1	HMVNDKFQVR-VLPNEKTLR-a6-b6	sp|P22138|A135	sp|P10964|A190	xlink	inter-protein xl	poli_2mM-2_2.06899.06899.5_poli_2mM-2_2.06881.06881.5	1043	612	431	poli_2mM-2_2_matched		2479.333	496.874	5	-1.6	1.6	4	9.11	1.37	2.75	0.11	0.36	0.44	0.18	0.26	0.08	191	-0.00332	15.1	0.76	30.46	0		inter_xlinks_2mM_DSS_2.csv
1	LRPGQEISLKAHCILGIGGDHAK-KTATEVTPQEPK-a10-b1	sp|P07703|AC40	sp|P28000|AC19	xlink	inter-protein xl	poli_2mM-1_1.07417.07417.5_poli_2mM-1_1.07394.07394.5	205	9	196	poli_2mM-1_1_matched		3935.088	788.025	5	-1.6	1.6	1	6.42	2.68	5.36	0.14	0.1	0.35	0.09	0.26	0.08	787	-0.00009	4.8	0.77	30.33	0		inter_xlinks_2mM_DSS_2.csv
1	DLNDDLSKLQK-TASKDLPTR-a8-b4	sp|P10964|A190	sp|Q01080|A49	xlink	inter-protein xl	poli_2mM-2_2.07531.07531.3_poli_2mM-2_2.07507.07507.3	405	170	235	poli_2mM-2_2_matched		2413.267	805.43	3	-1.5	1.5	1	9	2.61	5.22	0.29	0.15	0.24	0.15	0.09	0.04	441	-0.0021	18.2	0.39	30.19	0		inter_xlinks_2mM_DSS_2.csv
1	EPHYKQSVK-EMVKDR-a5-b4	sp|P10964|A190	sp|P20434|ABC27	xlink	inter-protein xl	poli_2mM-2_1.04273.04273.4_poli_2mM-2_1.04239.04239.4	1115	24	1091	poli_2mM-2_1_matched		2029.027	508.265	4	-1.4	1.4	10	10.05	1.56	3.13	0.18	0.35	0.17	0.03	0.14	0.04	113	-0.00094	20.1	0.78	30.15	0		inter_xlinks_2mM_DSS_2.csv
1	KLLTKSEDGEK-KQVTNPIDEK-a5-b1	sp|P22138|A135	sp|P46669|A43	xlink	inter-protein xl	poli_2mM-2_1.05629.05629.4_poli_2mM-2_1.05605.05605.4	1144	22	1122	poli_2mM-2_1_matched		2555.368	639.85	4	-0.7	0.7	1	7.97	2.1	4.19	0.15	0.24	0.26	0.05	0.21	0.05	438	-0.00047	9.8	0.86	29.68	0		inter_xlinks_2mM_DSS_2.csv
1	APSDTTFDLYKK-HLKNFPLNGDNK-a11-b3	sp|Q01080|A49	sp|P47006|A34.5	xlink	inter-protein xl	poli_2mM-2_2.07930.07930.3_poli_2mM-2_2.07900.07900.3	42	36	6	poli_2mM-2_2_matched		2918.478	973.834	3	-1.2	1.2	6	6.55	2.42	4.84	0.24	0.09	0.29	0.16	0.13	0.05	752	-0.00038	11.6	0.71	29.55	0		inter_xlinks_2mM_DSS_2.csv
1	ISWKHDLDPDDTTLR-KYEKPEKSFEIWR-a4-b7	sp|P32786|Rrn6	sp|Q04712|Rrn11	xlink	inter-protein xl	poli_2mM-1_1.08138.08138.5_poli_2mM-1_1.08134.08134.5	439	136	303	poli_2mM-1_1_matched		3687.858	738.58	5	0.3	0.3	1	8.2	1.8	3.6	0.12	0.24	0.32	0.21	0.11	0.06	395	-0.00063	5.6	0.55	29.53	0		inter_xlinks_2mM_DSS_2.csv
1	RTPQIGDKFSSR-VLPNEKTLR-a8-b6	sp|P22138|A135	sp|P10964|A190	xlink	inter-protein xl	poli_2mM-2_2.06964.06964.5_poli_2mM-2_2.06926.06926.5	916	612	304	poli_2mM-2_2_matched		2597.422	520.492	5	-2.5	2.5	2	7.99	1.14	2.28	0.12	0.4	0.6	0.22	0.38	0.12	170	-0.00332	15.4	0.48	29.08	0		inter_xlinks_2mM_DSS_2.csv
1	TSGKVPIPGVK-KAIADLER-a4-b1	sp|P10964|A190	sp|Q01080|A49	xlink	inter-protein xl	poli_2mM-2_2.07533.07533.4_poli_2mM-2_2.07512.07512.4	450	139	311	poli_2mM-2_2_matched		2134.234	534.566	4	-1	1	1	7.95	2.06	4.11	0.17	0.31	0.31	0.23	0.08	0.05	312	-0.0021	8.7	0.43	29.08	0		inter_xlinks_2mM_DSS_2.csv
1	SHHDDEEESSEKK-FINPPKDK-a12-b6	sp|P47006|A34.5	sp|P22138|A135	xlink	inter-protein xl	poli_2mM-2_1.04141.04141.5_poli_2mM-2_1.04093.04093.5	208	30	178	poli_2mM-2_1_matched		2651.229	531.254	5	-2.5	2.5	2	8.02	2.02	4.05	0.12	0.22	0.22	0.07	0.15	0.05	403	-0.0006	8.2	0	28.65	0		inter_xlinks_2mM_DSS_2.csv
1	SIVEANNNMNKVQR-AKYCDSMGRPQR-a11-b2	sp|P10964|A190	sp|P20434|ABC27	xlink	inter-protein xl	poli_2mM-2_1.05331.05331.5_poli_2mM-2_1.05316.05316.5	1441	45	1396	poli_2mM-2_1_matched		3221.543	645.316	5	-2.1	2.1	3	7.66	1.58	3.15	0.16	0.33	0.46	0.42	0.05	0.08	282	-0.00094	6.9	0.39	28.53	0.029		inter_xlinks_2mM_DSS_2.csv
1	VIFDGKPLNSEDEISNSGYLGNK-SKSDTRPSALR-a6-b2	sp|P22138|A135	sp|Q01080|A49	xlink	inter-protein xl	poli_2mM-1_2.07228.07228.4_poli_2mM-1_2.07210.07210.4	77	116	39	poli_2mM-1_2_matched		3849.934	963.491	4	-1.2	1.2	2	8.02	1.36	2.72	0.18	0.25	0.35	0.3	0.05	0.05	326	-0.00107	6	0.31	28.17	0.028		inter_xlinks_2mM_DSS_2.csv
1	SGILDAVTSSKVNAITSQVVSK-SVVKTSLK-a11-b4	sp|P10964|A190	sp|P32529|A12	xlink	inter-protein xl	poli_2mM-1_1.09283.09283.4_poli_2mM-1_1.09267.09267.4	899	68	831	poli_2mM-1_1_matched		3201.808	801.46	4	0.4	0.4	1	6.95	1.73	3.45	0.12	0.21	0.23	0.21	0.02	0.03	483	-0.00052	6.1	0.4	27.6	0.027		inter_xlinks_2mM_DSS_2.csv
1	KLYKIFPLDR-YNPLEKRD-a1-b6	sp|P40992|Rrn7	sp|P22139|ABC10beta	xlink	inter-protein xl	poli_2mM-2_2.08814.08814.5_poli_2mM-2_2.08795.08795.5	412	68	344	poli_2mM-2_2_matched		2463.351	493.678	5	-0.8	0.8	1	8.52	1.2	2.41	0.1	0.24	0.6	0.46	0.14	0.1	187	-0.00008	17.9	0.65	26.87	0.026		inter_xlinks_2mM_DSS_2.csv
1	HSKEPHYKQSVK-EMVKDR-a8-b4	sp|P10964|A190	sp|P20434|ABC27	xlink	inter-protein xl	poli_2mM-2_2.03829.03829.4_poli_2mM-2_2.03808.03808.4	1115	24	1091	poli_2mM-2_2_matched		2381.213	596.311	4	-1.5	1.5	3	9.12	1.25	2.5	0.18	0.25	0.23	0.13	0.1	0.04	122	-0.00094	17	0.84	26.48	0.025		inter_xlinks_2mM_DSS_2.csv
1	SQAESLPIVSNKK-FEDAKK-a12-b5	sp|P46669|A43	sp|P22138|A135	xlink	inter-protein xl	poli_2mM-2_2.06564.06564.4_poli_2mM-2_2.06530.06530.4	276	1139	863	poli_2mM-2_2_matched		2274.21	569.56	4	-0.1	0.1	1	7.34	1.44	2.88	0.2	0.26	0.51	0.48	0.02	0.07	281	-0.00047	20.8	0.43	26.46	0.025		inter_xlinks_2mM_DSS_2.csv
1	RLEEDNDEEQSHKK-TASKDLPTR-a13-b4	sp|P10964|A190	sp|Q01080|A49	xlink	inter-protein xl	poli_2mM-2_1.03988.03988.5_poli_2mM-2_1.03974.03974.5	1376	170	1206	poli_2mM-2_1_matched		2881.402	577.288	5	-1.3	1.3	1	7.11	2.02	4.04	0.11	0.24	0.2	0.04	0.16	0.04	339	-0.0021	10.8	0.67	26.13	0.024		inter_xlinks_2mM_DSS_2.csv
1	RPPQDFVAPIDQKK-VSSILKEADK-a13-b6	sp|P36070|Rrn3	sp|Q01080|A49	xlink	inter-protein xl	poli_2mM-2_1.07120.07120.4_poli_2mM-2_1.07103.07103.4	22	223	201	poli_2mM-2_1_matched		2864.564	717.149	4	-0.2	0.2	2	7.11	1.44	2.89	0.11	0.23	0.5	0.16	0.34	0.1	304	-0.00059	8.8	0.58	25.97	0.024		inter_xlinks_2mM_DSS_2.csv
1	EADKEK-EIKKQK-a4-b3	sp|Q01080|A49	sp|P10964|A190	xlink	inter-protein xl	poli_2mM-3_2.05230.05230.3_poli_2mM-3_2.05174.05174.3	227	1334	1107	poli_2mM-3_2_matched		1628.908	543.977	3	6.1	6.1	2	7.5	1.17	2.34	0.27	0.37	0.15	0.13	0.02	0.03	103	-0.0021	13.2	0.74	25.55	0.023		inter_xlinks_2mM_DSS_2.csv
1	TVSSQNKQPINK-GIIGKADSDKK-a7-b5	sp|Q04712|Rrn11	sp|P36070|Rrn3	xlink	inter-protein xl	poli_2mM-2_1.05237.05237.5_poli_2mM-2_1.05204.05204.5	149	558	409	poli_2mM-2_1_matched		2611.423	523.292	5	1.8	1.8	1	5.7	2.46	4.92	0.13	0.19	0.19	0.08	0.11	0.04	466	-0.0005	2.9	0.77	24.46	0.044		inter_xlinks_2mM_DSS_2.csv
1	LNNVGTGSFDVLAKVPNAA-AIPKDQR-a14-b4	sp|P10964|A190	sp|P20435|ABC23	xlink	inter-protein xl	poli_2mM-2_2.09174.09174.3_poli_2mM-2_2.09150.09150.3	1659	76	1583	poli_2mM-2_2_matched		2850.52	951.181	3	-1.4	1.4	2	6.7	0.97	1.94	0.17	0.19	0.32	0.29	0.03	0.05	347	-0.00047	4.6	0.41	24.43	0.044		inter_xlinks_2mM_DSS_2.csv
1	DGATIKEK-IKNEYWGK-a6-b2	sp|P32529|A12	sp|P10964|A190	xlink	inter-protein xl	poli_2mM-2_2.06088.06088.4_poli_2mM-2_2.06066.06066.4	83	756	673	poli_2mM-2_2_matched		2035.06	509.773	4	-1.5	1.5	1	6.08	1.43	2.86	0.21	0.31	0.3	0.26	0.04	0.05	253	-0.00052	13.3	0.42	24.36	0.043		inter_xlinks_2mM_DSS_2.csv
1	KLDGSNEASANDEESFDVGR-DKVSLEDRR-a1-b2	sp|P10964|A190	sp|P10964|A190	xlink	intra-protein xl	poli_2mM-1_2.06015.06015.4_poli_2mM-1_2.06001.06001.4	283	410	127	poli_2mM-1_2_matched		3393.597	849.407	4	1.4	1.4	1	8.69	3.53	7.07	0.22	0.16	0.4	0.34	0.06	0.06	1293	-1.82441	18.8	0.24	45.12	0		intra_xlinks_2mM_DSS_2.csv
1	HMVNDKFQVR-SDNKLYR-a6-b4	sp|P22138|A135	sp|P22138|A135	xlink	intra-protein xl	poli_2mM-2_2.06580.06580.4_poli_2mM-2_2.06558.06558.4	1043	740	303	poli_2mM-2_2_matched		2305.162	577.298	4	-0.9	0.9	5	10.45	3.5	6.99	0.21	0.43	0.48	0.07	0.41	0.1	532	-2.41093	34	0.65	41.1	0		intra_xlinks_2mM_DSS_2.csv
1	APVLVSKVVSK-SSKNLR-a7-b3	sp|Q01080|A49	sp|Q01080|A49	xlink	intra-protein xl	poli_2mM-3_1.06760.06760.4_poli_2mM-3_1.06738.06738.4	99	106	7	poli_2mM-3_1_matched		1967.175	492.802	4	-1.4	1.4	5	10.18	2.8	5.59	0.21	0.43	0.45	0.3	0.15	0.08	533	-2.81059	29.6	0.61	40.37	0		intra_xlinks_2mM_DSS_2.csv
1	DGFTKIFETALNEK-TSGKVPIPGVK-a5-b4	sp|P10964|A190	sp|P10964|A190	xlink	intra-protein xl	poli_2mM-2_1.09757.09757.3_poli_2mM-2_1.09758.09758.3	250	450	200	poli_2mM-2_1_matched		2831.527	944.85	3	-1.9	1.9	5	9.83	2.94	5.88	0.36	0.28	0.48	0.28	0.21	0.09	723	-1.82441	21.5	0.53	40.32	0		intra_xlinks_2mM_DSS_2.csv
1	VKGFIR-VKGFIR-a2-b2	sp|P10964|A190	sp|P10964|A190	xlink	intra-protein xl	poli_2mM-3_1.07370.07370.4_poli_2mM-3_1.07351.07351.4	267	267	0	poli_2mM-3_1_matched		1574.965	394.749	4	-1	1	6	10.62	4.14	8.28	0.17	0.63	0.45	0.22	0.22	0.08	211	-1.82441	27.8	0.83	39.72	0		intra_xlinks_2mM_DSS_2.csv
1	RTPQIGDKFSSR-HMVNDKFQVR-a8-b6	sp|P22138|A135	sp|P22138|A135	xlink	intra-protein xl	poli_2mM-1_2.06745.06745.5_poli_2mM-1_2.06721.06721.5	916	1043	127	poli_2mM-1_2_matched		2801.437	561.295	5	-0.8	0.8	4	11.05	1.92	3.83	0.26	0.53	0.67	0.55	0.12	0.12	241	-2.41093	38.5	0.58	39.57	0		intra_xlinks_2mM_DSS_2.csv
1	QSVKYDPVLAK-KHSKEPHYK-a4-b1	sp|P10964|A190	sp|P10964|A190	xlink	intra-protein xl	poli_2mM-1_1.04005.04005.5_poli_2mM-1_1.04004.04004.5	1119	1107	12	poli_2mM-1_1_matched		2537.361	508.48	5	-1.4	1.4	2	9.74	2.74	5.48	0.28	0.52	0.36	0.24	0.12	0.06	424	-1.82441	22.9	0.81	39.52	0		intra_xlinks_2mM_DSS_2.csv
1	VNAITSQVVSKCVPDGTMK-TDILKTSVDTGR-a11-b5	sp|P10964|A190	sp|P10964|A190	xlink	intra-protein xl	poli_2mM-2_1.07823.07823.4_poli_2mM-2_1.07801.07801.4	910	848	62	poli_2mM-2_1_matched		3475.788	869.955	4	-0.6	0.6	5	9.36	2.37	4.75	0.15	0.33	0.5	0.34	0.17	0.09	691	-1.82441	20.7	0.26	39.46	0		intra_xlinks_2mM_DSS_2.csv
1	LLTKSEDGEK-FEDAKK-a4-b5	sp|P22138|A135	sp|P22138|A135	xlink	intra-protein xl	poli_2mM-2_2.05364.05364.3_poli_2mM-2_2.05327.05327.3	1144	1139	5	poli_2mM-2_2_matched		1993.024	665.349	3	-0.9	0.9	7	11.23	1.87	3.74	0.31	0.45	0.52	0.45	0.07	0.08	318	-2.41093	33.5	0.6	39.19	0		intra_xlinks_2mM_DSS_2.csv
1	IFETALNEKQITNNR-VKGFIR-a9-b2	sp|P10964|A190	sp|P10964|A190	xlink	intra-protein xl	poli_2mM-2_1.07885.07885.4_poli_2mM-2_1.07847.07847.4	259	267	8	poli_2mM-2_1_matched		2646.452	662.621	4	1	1	10	8.85	2.91	5.82	0.23	0.33	0.45	0.41	0.04	0.06	675	-1.82441	25.7	0.5	38.04	0		intra_xlinks_2mM_DSS_2.csv
1	GKCDNCGMFSPK-VKGFIR-a2-b2	sp|P10964|A190	sp|P10964|A190	xlink	intra-protein xl	poli_2mM-3_1.07098.07098.4_poli_2mM-3_1.07077.07077.4	232	267	35	poli_2mM-3_1_matched		2256.081	565.028	4	-2.1	2.1	5	8.55	3.02	6.04	0.19	0.4	0.43	0.35	0.08	0.07	621	-1.82441	17.7	0	37.95	0		intra_xlinks_2mM_DSS_2.csv
1	LLPQINILQPIKGESAR-YEEFADKVK-a12-b7	sp|P07703|AC40	sp|P07703|AC40	xlink	intra-protein xl	poli_2mM-2_1.09545.09545.4_poli_2mM-2_1.09525.09525.4	240	288	48	poli_2mM-2_1_matched		3154.73	789.69	4	0.6	0.6	4	9.06	1.49	2.97	0.28	0.52	0.66	0.64	0.02	0.09	387	-3.27736	11.5	0.48	37.88	0		intra_xlinks_2mM_DSS_2.csv
1	LKSVEVHR-VKGFIR-a2-b2	sp|P10964|A190	sp|P10964|A190	xlink	intra-protein xl	poli_2mM-2_2.06159.06159.4_poli_2mM-2_2.06138.06138.4	111	267	156	poli_2mM-2_2_matched		1823.076	456.777	4	-1.2	1.2	8	10.21	3.2	6.4	0.28	0.37	0.43	0.3	0.13	0.08	448	-1.82441	20.9	0.74	37.82	0		intra_xlinks_2mM_DSS_2.csv
1	FTVIKPGQFGR-TKLLER-a5-b2	sp|Q01080|A49	sp|Q01080|A49	xlink	intra-protein xl	poli_2mM-3_2.08382.08382.3_poli_2mM-3_2.08347.08347.3	306	282	24	poli_2mM-3_2_matched		2145.227	716.083	3	-1.9	1.9	5	9.08	1.89	3.78	0.37	0.59	0.51	0.48	0.03	0.07	262	-2.81059	28.5	0.47	37.12	0		intra_xlinks_2mM_DSS_2.csv
1	VNAITSQVVSKCVPDGTMK-LTAEGNKWR-a11-b7	sp|P10964|A190	sp|P10964|A190	xlink	intra-protein xl	poli_2mM-1_2.07328.07328.4_poli_2mM-1_2.07307.07307.4	910	841	69	poli_2mM-1_2_matched		3244.655	812.172	4	-1.1	1.1	4	9.62	2.37	4.74	0.23	0.24	0.45	0.35	0.1	0.08	621	-1.82441	14.6	0.82	36.71	0		intra_xlinks_2mM_DSS_2.csv
1	IFETALNEKQITNNR-CDNCGMFSPKFR-a9-b10	sp|P10964|A190	sp|P10964|A190	xlink	intra-protein xl	poli_2mM-2_2.08809.08809.4_poli_2mM-2_2.08787.08787.4	259	242	17	poli_2mM-2_2_matched		3445.62	862.413	4	-0.4	0.4	1	8.48	2.88	5.77	0.16	0.24	0.34	0.27	0.07	0.06	728	-1.82441	8.1	0	36.19	0		intra_xlinks_2mM_DSS_2.csv
1	HMVNDKFQVR-HGQKGVCSR-a6-b4	sp|P22138|A135	sp|P22138|A135	xlink	intra-protein xl	poli_2mM-2_1.05008.05008.4_poli_2mM-2_1.04987.04987.4	1043	924	119	poli_2mM-2_1_matched		2438.204	610.559	4	-1	1	2	10.51	1.94	3.88	0.2	0.41	0.46	0.31	0.15	0.08	286	-2.41093	26.2	0	36.13	0		intra_xlinks_2mM_DSS_2.csv
1	CFPPGVIGIDEGSDEAYVKDAR-KDTVSR-a19-b1	sp|P07703|AC40	sp|P07703|AC40	xlink	intra-protein xl	poli_2mM-2_1.07721.07721.4_poli_2mM-2_1.07740.07740.4	268	272	4	poli_2mM-2_1_matched		3236.557	810.147	4	-2.7	2.7	13	9.05	2.11	4.22	0.17	0.32	0.52	0.5	0.02	0.07	537	-3.27736	15.7	0.34	35.73	0		intra_xlinks_2mM_DSS_2.csv
1	KETSIGVSATGGK-KTTFADE-a1-b1	sp|P50106|A14	sp|P50106|A14	xlink	intra-protein xl	poli_2mM-2_1.06058.06058.3_poli_2mM-2_1.06037.06037.3	118	131	13	poli_2mM-2_1_matched		2182.1	728.374	3	-0.4	0.4	2	8.69	2.35	4.69	0.28	0.33	0.57	0.33	0.24	0.11	529	-4.41711	28.4	0.72	35.68	0		intra_xlinks_2mM_DSS_2.csv
1	DISSTLLNELKSK-LKSVEVHR-a11-b2	sp|P10964|A190	sp|P10964|A190	xlink	intra-protein xl	poli_2mM-2_1.08938.08938.5_poli_2mM-2_1.08940.08940.5	182	111	71	poli_2mM-2_1_matched		2551.419	511.292	5	-1.2	1.2	2	8.99	2.1	4.19	0.17	0.36	0.5	0.47	0.03	0.08	463	-1.82441	11.8	0.61	35.19	0		intra_xlinks_2mM_DSS_2.csv
1	ENKLYFQSISR-SVLQQKK-a3-b6	sp|Q04712|Rrn11	sp|Q04712|Rrn11	xlink	intra-protein xl	poli_2mM-2_2.07363.07363.4_poli_2mM-2_2.07337.07337.4	185	76	109	poli_2mM-2_2_matched		2351.278	588.827	4	-2.7	2.7	1	9.54	2.22	4.44	0.2	0.41	0.36	0.22	0.14	0.07	346	-2.95925	23.4	0.47	35.03	0		intra_xlinks_2mM_DSS_2.csv
1	GKCDNCGMFSPK-LKSVEVHR-a2-b2	sp|P10964|A190	sp|P10964|A190	xlink	intra-protein xl	poli_2mM-2_1.05743.05743.4_poli_2mM-2_1.05722.05722.4	232	111	121	poli_2mM-2_1_matched		2504.196	627.057	4	-0.7	0.7	6	9.35	2.75	5.51	0.2	0.3	0.44	0.27	0.17	0.08	484	-1.82441	21.5	0.26	35.01	0		intra_xlinks_2mM_DSS_2.csv
1	TPQIGDKFSSR-HMVNDKFQVR-a7-b6	sp|P22138|A135	sp|P22138|A135	xlink	intra-protein xl	poli_2mM-2_1.07237.07237.5_poli_2mM-2_1.07215.07215.5	916	1043	127	poli_2mM-2_1_matched		2645.336	530.075	5	-1	1	2	9.21	2.21	4.42	0.15	0.5	0.44	0.07	0.36	0.08	250	-2.41093	25.6	0.65	34.66	0		intra_xlinks_2mM_DSS_2.csv
1	VGGVVLGYEGLKILDADPLSK-EDTSEKLIK-a12-b6	sp|P46669|A43	sp|P46669|A43	xlink	intra-protein xl	poli_2mM-1_2.09767.09767.4_poli_2mM-1_2.09766.09766.4	88	103	15	poli_2mM-1_2_matched		3341.823	836.464	4	0.2	0.2	1	7.6	2.1	4.19	0.16	0.24	0.46	0.44	0.02	0.06	742	-3.52724	6.7	0.35	34.63	0		intra_xlinks_2mM_DSS_2.csv
1	RTPQIGDKFSSR-HGQKGVCSR-a8-b4	sp|P22138|A135	sp|P22138|A135	xlink	intra-protein xl	poli_2mM-2_2.05365.05365.5_poli_2mM-2_2.05342.05342.5	916	924	8	poli_2mM-2_2_matched		2556.294	512.267	5	-1.6	1.6	2	9.6	1.55	3.1	0.16	0.43	0.71	0.69	0.02	0.11	234	-2.41093	31.7	0.52	34.19	0		intra_xlinks_2mM_DSS_2.csv
1	RGEVVKIIR-KSETSGR-a6-b1	sp|P20434|ABC27	sp|P20434|ABC27	xlink	intra-protein xl	poli_2mM-2_2.04979.04979.5_poli_2mM-2_2.04951.04951.5	197	201	4	poli_2mM-2_2_matched		1970.126	395.033	5	-0.7	0.7	2	8.48	1.91	3.82	0.16	0.53	0.48	0.46	0.02	0.08	239	-3.50525	11.6	0.82	33.74	0		intra_xlinks_2mM_DSS_2.csv
1	IAMKELAEK-KIPLVIR-a4-b1	sp|P20435|ABC23	sp|P20435|ABC23	xlink	intra-protein xl	poli_2mM-2_1.08057.08057.4_poli_2mM-2_1.08033.08033.4	123	129	6	poli_2mM-2_1_matched		2007.214	502.811	4	-1.5	1.5	4	9.82	1.89	3.78	0.16	0.36	0.52	0.04	0.48	0.11	263	-4.10731	21.8	0.36	33.5	0		intra_xlinks_2mM_DSS_2.csv
1	LRPGQEISLKAHCILGIGGDHAK-DLKFEPQGR-a10-b3	sp|P07703|AC40	sp|P07703|AC40	xlink	intra-protein xl	poli_2mM-1_1.08464.08464.5_poli_2mM-1_1.08461.08461.5	205	168	37	poli_2mM-1_1_matched		3695.954	740.199	5	-0.7	0.7	4	8.69	1.76	3.53	0.13	0.32	0.43	0.05	0.39	0.13	413	-3.27736	14.7	0.85	33.35	0		intra_xlinks_2mM_DSS_2.csv
1	QSKDISSTLLNELK-LKSVEVHR-a3-b2	sp|P10964|A190	sp|P10964|A190	xlink	intra-protein xl	poli_2mM-2_1.08096.08096.4_poli_2mM-2_1.08080.08080.4	171	111	60	poli_2mM-2_1_matched		2679.474	670.876	4	-2.5	2.5	3	8.48	2.22	4.44	0.11	0.4	0.33	0.21	0.12	0.06	380	-1.82441	18.8	0.34	33.16	0		intra_xlinks_2mM_DSS_2.csv
1	TDILKTSVDTGR-LTAEGNKWR-a5-b7	sp|P10964|A190	sp|P10964|A190	xlink	intra-protein xl	poli_2mM-3_1.07379.07379.3_poli_2mM-3_1.07362.07362.3	848	841	7	poli_2mM-3_1_matched		2516.32	839.781	3	-1.4	1.4	1	8.48	2.28	4.57	0.35	0.15	0.4	0.28	0.12	0.07	632	-1.82441	23.6	0.51	33.1	0		intra_xlinks_2mM_DSS_2.csv
1	FYSGIKPQEYYFHCMAGR-TDILKTSVDTGR-a6-b5	sp|P10964|A190	sp|P10964|A190	xlink	intra-protein xl	poli_2mM-2_2.08766.08766.4_poli_2mM-2_2.08749.08749.4	991	848	143	poli_2mM-2_2_matched		3695.772	924.951	4	-0.8	0.8	6	8.4	2.12	4.24	0.23	0.28	0.38	0.1	0.28	0.08	481	-1.82441	15.2	0	32.84	0		intra_xlinks_2mM_DSS_2.csv
1	SEDGEKIFIDDSQIWEDGQGNK-FEDAKK-a6-b5	sp|P22138|A135	sp|P22138|A135	xlink	intra-protein xl	poli_2mM-2_1.08458.08458.3_poli_2mM-2_1.08440.08440.3	1150	1139	11	poli_2mM-2_1_matched		3383.56	1128.861	3	-2.4	2.4	2	7.69	1.81	3.62	0.28	0.25	0.4	0.38	0.01	0.05	603	-2.41093	9.4	0.39	32.76	0		intra_xlinks_2mM_DSS_2.csv
1	AKQQQVWLIK-ESLKIASTAK-a2-b4	sp|P47006|A34.5	sp|P47006|A34.5	xlink	intra-protein xl	poli_2mM-2_1.07613.07613.4_poli_2mM-2_1.07593.07593.4	49	120	71	poli_2mM-2_1_matched		2425.394	607.356	4	-0.4	0.4	2	9.05	2.17	4.34	0.19	0.33	0.37	0.17	0.2	0.07	346	-3.31143	20.5	0.47	32.48	0		intra_xlinks_2mM_DSS_2.csv
1	FRKDGFTK-LVHEFHKK-a3-b7	sp|P10964|A190	sp|P10964|A190	xlink	intra-protein xl	poli_2mM-2_2.05429.05429.4_poli_2mM-2_2.05431.05431.4	245	225	20	poli_2mM-2_2_matched		2172.178	544.052	4	-2.9	2.9	4	9.2	1.61	3.22	0.19	0.36	0.5	0.05	0.44	0.09	276	-1.82441	18.4	0.62	32.47	0		intra_xlinks_2mM_DSS_2.csv
1	KLELFPYQNNSK-VSSILKEADK-a1-b6	sp|Q01080|A49	sp|Q01080|A49	xlink	intra-protein xl	poli_2mM-2_1.08500.08500.3_poli_2mM-2_1.08480.08480.3	230	223	7	poli_2mM-2_1_matched		2706.439	903.154	3	-3.2	3.2	2	9.41	1.63	3.27	0.31	0.34	0.5	0.42	0.08	0.09	262	-2.81059	24.3	0.65	32.46	0		intra_xlinks_2mM_DSS_2.csv
1	KNELKDGATIK-SVVKTSLK-a5-b4	sp|P32529|A12	sp|P32529|A12	xlink	intra-protein xl	poli_2mM-2_2.05852.05852.5_poli_2mM-2_2.05827.05827.5	77	68	9	poli_2mM-2_2_matched		2214.28	443.864	5	-1.7	1.7	1	7.65	2.29	4.58	0.14	0.44	0.29	0.2	0.1	0.05	366	-4.02452	13	0.77	31.97	0		intra_xlinks_2mM_DSS_2.csv
1	NRIDSDKLTDSAIDIVDSVR-TASKDLPTR-a7-b4	sp|Q01080|A49	sp|Q01080|A49	xlink	intra-protein xl	poli_2mM-1_2.08869.08869.4_poli_2mM-1_2.08846.08846.4	153	170	17	poli_2mM-1_2_matched		3356.743	840.194	4	0.3	0.3	1	7.3	2.55	5.1	0.17	0.26	0.22	0.16	0.06	0.04	619	-2.81059	12.3	0.45	31.91	0		intra_xlinks_2mM_DSS_2.csv
1	IEKIPLRK-MTYHNFKK-a3-b7	sp|Q04712|Rrn11	sp|Q04712|Rrn11	xlink	intra-protein xl	poli_2mM-2_2.06162.06162.5_poli_2mM-2_2.06139.06139.5	167	163	4	poli_2mM-2_2_matched		2201.237	441.255	5	-1.2	1.2	1	9.98	1.83	3.66	0.2	0.31	0.58	0.17	0.41	0.1	209	-2.95925	16.8	0.87	31.79	0		intra_xlinks_2mM_DSS_2.csv
1	RLEEDNDEEQSHKK-LVHEFHKK-a13-b7	sp|P10964|A190	sp|P10964|A190	xlink	intra-protein xl	poli_2mM-1_2.03456.03456.5_poli_2mM-1_2.03457.03457.5	1376	225	1151	poli_2mM-1_2_matched		2930.448	587.098	5	-1.3	1.3	3	8.31	2.19	4.38	0.16	0.23	0.37	0.26	0.11	0.06	515	-1.82441	13.6	0.73	31.79	0		intra_xlinks_2mM_DSS_2.csv
1	NALGEAFGTKK-KAIADLER-a10-b1	sp|Q01080|A49	sp|Q01080|A49	xlink	intra-protein xl	poli_2mM-2_2.07632.07632.3_poli_2mM-2_2.07612.07612.3	135	139	4	poli_2mM-2_2_matched		2187.19	730.071	3	0	0	4	9.4	1.42	2.83	0.4	0.29	0.58	0.54	0.04	0.09	268	-2.81059	23.1	0.46	31.72	0		intra_xlinks_2mM_DSS_2.csv
1	FTVIKPGQFGR-KELQFIR-a5-b1	sp|Q01080|A49	sp|Q01080|A49	xlink	intra-protein xl	poli_2mM-2_2.09057.09057.4_poli_2mM-2_2.09037.09037.4	306	211	95	poli_2mM-2_2_matched		2319.309	580.835	4	-0.8	0.8	2	7.41	1.62	3.24	0.15	0.55	0.43	0.38	0.05	0.07	226	-2.81059	20.1	0.53	31.55	0		intra_xlinks_2mM_DSS_2.csv
1	TPQIGDKFSSR-HGQKGVCSR-a7-b4	sp|P22138|A135	sp|P22138|A135	xlink	intra-protein xl	poli_2mM-3_1.05617.05617.5_poli_2mM-3_1.05594.05594.5	916	924	8	poli_2mM-3_1_matched		2400.192	481.046	5	-1.9	1.9	1	7.68	2.28	4.55	0.13	0.39	0.32	0.15	0.17	0.06	391	-2.41093	10.1	0.83	31.55	0		intra_xlinks_2mM_DSS_2.csv
1	LVHEFHKK-KDGFTK-a7-b1	sp|P10964|A190	sp|P10964|A190	xlink	intra-protein xl	poli_2mM-2_1.04675.04675.4_poli_2mM-2_1.04633.04633.4	225	245	20	poli_2mM-2_1_matched		1869.014	468.261	4	-0.7	0.7	3	9.11	1.51	3.02	0.16	0.4	0.44	0.39	0.05	0.07	200	-1.82441	21.1	0.65	31.52	0		intra_xlinks_2mM_DSS_2.csv
1	ADPVALYLGLKR-LSSDEKR-a11-b6	sp|P20434|ABC27	sp|P20434|ABC27	xlink	intra-protein xl	poli_2mM-2_1.08649.08649.4_poli_2mM-2_1.08625.08625.4	191	161	30	poli_2mM-2_1_matched		2286.254	572.571	4	-2	2	1	9.69	1.2	2.39	0.27	0.31	0.46	0.43	0.02	0.07	223	-3.50525	16.4	0.44	31.39	0		intra_xlinks_2mM_DSS_2.csv
1	KMEIPLLHCTK-KIEKIPLR-a1-b4	sp|Q04712|Rrn11	sp|Q04712|Rrn11	xlink	intra-protein xl	poli_2mM-2_1.07765.07765.5_poli_2mM-2_1.07732.07732.5	172	167	5	poli_2mM-2_1_matched		2502.441	501.496	5	-0.9	0.9	2	8.79	2.03	4.06	0.13	0.35	0.38	0.27	0.11	0.07	288	-2.95925	14.4	0.43	31.14	0		intra_xlinks_2mM_DSS_2.csv
1	SHHDDEEESSEKKK-ENKKEPK-a13-b4	sp|P47006|A34.5	sp|P47006|A34.5	xlink	intra-protein xl	poli_2mM-1_1.00498.00498.5_poli_2mM-1_1.00497.00497.5	209	191	18	poli_2mM-1_1_matched		2693.272	539.662	5	-2.2	2.2	2	8.11	2.63	5.27	0.09	0.29	0.2	0.12	0.07	0.04	452	-3.31143	6.5	0	30.96	0		intra_xlinks_2mM_DSS_2.csv
1	MTYHNFKK-IEKIPLR-a7-b3	sp|Q04712|Rrn11	sp|Q04712|Rrn11	xlink	intra-protein xl	poli_2mM-2_1.06565.06565.5_poli_2mM-2_1.06543.06543.5	163	167	4	poli_2mM-2_1_matched		2073.142	415.636	5	-1	1	4	9.32	2.01	4.02	0.17	0.32	0.43	0.06	0.37	0.08	236	-2.95925	26.5	0.67	30.93	0		intra_xlinks_2mM_DSS_2.csv
1	IFETALNEKQITNNR-GKCDNCGMFSPKFR-a9-b12	sp|P10964|A190	sp|P10964|A190	xlink	intra-protein xl	poli_2mM-1_1.07852.07852.5_poli_2mM-1_1.07831.07831.5	259	242	17	poli_2mM-1_1_matched		3630.738	727.155	5	-0.2	0.2	4	8.45	1.67	3.34	0.14	0.32	0.34	0.23	0.11	0.06	311	-1.82441	8.3	0.71	30.16	0		intra_xlinks_2mM_DSS_2.csv
1	KLDGSNEASANDEESFDVGR-QDMIKK-a1-b5	sp|P10964|A190	sp|P10964|A190	xlink	intra-protein xl	poli_2mM-2_1.06163.06163.4_poli_2mM-2_1.06195.06195.4	283	276	7	poli_2mM-2_1_matched		3038.412	760.611	4	-0.6	0.6	1	7.05	1.52	3.03	0.15	0.31	0.38	0.38	0	0.05	480	-1.82441	7.6	0	30.16	0		intra_xlinks_2mM_DSS_2.csv
1	TSGKVPIPGVK-QALEKK-a4-b5	sp|P10964|A190	sp|P10964|A190	xlink	intra-protein xl	poli_2mM-2_1.06254.06254.4_poli_2mM-2_1.06229.06229.4	450	462	12	poli_2mM-2_1_matched		1935.139	484.793	4	-0.6	0.6	2	8.94	1.73	3.45	0.18	0.33	0.29	0.25	0.05	0.05	240	-1.82441	19.7	0	29.96	0		intra_xlinks_2mM_DSS_2.csv
1	CVHPEPENGKR-HSKEPHYK-a10-b3	sp|P10964|A190	sp|P10964|A190	xlink	intra-protein xl	poli_2mM-2_1.03185.03185.6_poli_2mM-2_1.03143.03143.6	1516	1110	406	poli_2mM-2_1_matched		2484.193	415.04	6	-1.4	1.4	3	7.43	1.97	3.94	0.11	0.35	0.39	0.16	0.23	0.08	361	-1.82441	6.6	0	29.78	0		intra_xlinks_2mM_DSS_2.csv
1	QSKDISSTLLNELK-GKCDNCGMFSPK-a3-b2	sp|P10964|A190	sp|P10964|A190	xlink	intra-protein xl	poli_2mM-2_1.08869.08869.4_poli_2mM-2_1.08856.08856.4	171	232	61	poli_2mM-2_1_matched		3112.481	779.128	4	-2.2	2.2	1	6.18	2.28	4.57	0.03	0.36	0.34	0.19	0.15	0.06	502	-1.82441	24.6	0.53	29.71	0		intra_xlinks_2mM_DSS_2.csv
1	GLEPLKTSTSEVR-KLKYQYINYISR-a6-b1	sp|Q04712|Rrn11	sp|Q04712|Rrn11	xlink	intra-protein xl	poli_2mM-1_2.07605.07605.5_poli_2mM-1_2.07563.07563.5	199	18	181	poli_2mM-1_2_matched		3141.705	629.349	5	-0.8	0.8	1	8.21	2.01	4.02	0.08	0.22	0.31	0.07	0.23	0.06	430	-2.95925	10.6	0.39	29.51	0		intra_xlinks_2mM_DSS_2.csv
1	IPAIDYSKVR-KDVPKVEGLK-a8-b1	sp|P47006|A34.5	sp|P47006|A34.5	xlink	intra-protein xl	poli_2mM-2_2.07317.07317.4_poli_2mM-2_2.07302.07302.4	152	158	6	poli_2mM-2_2_matched		2410.379	603.603	4	-1.9	1.9	3	8.76	2.05	4.1	0.3	0.15	0.58	0.47	0.1	0.1	383	-3.31143	16	0.52	29.51	0		intra_xlinks_2mM_DSS_2.csv
1	LQTDVANSSSNSKR-LEEDNDEEQSHKK-a13-b12	sp|P10964|A190	sp|P10964|A190	xlink	intra-protein xl	poli_2mM-2_2.05111.05111.5_poli_2mM-2_2.05163.05163.5	1363	1376	13	poli_2mM-2_2_matched		3243.514	649.711	5	0.3	0.3	5	6.89	1.8	3.6	0.16	0.25	0.42	0.39	0.03	0.07	506	-1.82441	13.6	0.43	29.43	0		intra_xlinks_2mM_DSS_2.csv
1	QDMIKK-VKGFIR-a5-b2	sp|P10964|A190	sp|P10964|A190	xlink	intra-protein xl	poli_2mM-3_2.06597.06597.4_poli_2mM-3_2.06575.06575.4	276	267	9	poli_2mM-3_2_matched		1617.925	405.489	4	-1.6	1.6	4	7.85	1.85	3.7	0.15	0.46	0.25	0.1	0.14	0.04	174	-1.82441	20.8	0.61	29.26	0		intra_xlinks_2mM_DSS_2.csv
1	LKESQLPR-RELLKR-a2-b5	sp|P20434|ABC27	sp|P20434|ABC27	xlink	intra-protein xl	poli_2mM-2_2.05580.05580.4_poli_2mM-2_2.05559.05559.4	171	166	5	poli_2mM-2_2_matched		1921.144	481.294	4	-1.6	1.6	1	8.4	1.79	3.58	0.2	0.4	0.33	0.32	0.01	0.05	171	-3.50525	23.3	0.4	29.24	0		intra_xlinks_2mM_DSS_2.csv
1	KEQCVLQYVFHSRPNLSR-LKSVEVHR-a1-b2	sp|P10964|A190	sp|P10964|A190	xlink	intra-protein xl	poli_2mM-1_1.07077.07077.5_poli_2mM-1_1.07057.07057.5	330	111	219	poli_2mM-1_1_matched		3364.78	673.964	5	-0.8	0.8	2	7.89	1.94	3.88	0.13	0.36	0.2	0.08	0.12	0.05	282	-1.82441	18.1	0.77	29.2	0		intra_xlinks_2mM_DSS_2.csv
1	GIIGKADSDKK-MVISKFNPLK-a5-b5	sp|P36070|Rrn3	sp|P36070|Rrn3	xlink	intra-protein xl	poli_2mM-2_1.08015.08015.5_poli_2mM-2_1.08023.08023.5	558	513	45	poli_2mM-2_1_matched		2444.368	489.881	5	-1.3	1.3	1	8.63	1.65	3.3	0.13	0.28	0.39	0.11	0.28	0.07	276	-2.92518	7.5	0.66	29.13	0		intra_xlinks_2mM_DSS_2.csv
1	GFGYGTMYKTEK-SDNKLYR-a9-b4	sp|P22138|A135	sp|P22138|A135	xlink	intra-protein xl	poli_2mM-2_1.06835.06835.4_poli_2mM-2_1.06815.06815.4	805	740	65	poli_2mM-2_1_matched		2413.161	604.298	4	-0.4	0.4	1	9.53	1.13	2.25	0.18	0.24	0.56	0.34	0.22	0.1	176	-2.41093	17.2	0.87	28.96	0		intra_xlinks_2mM_DSS_2.csv
1	KSEKDEFVLHGENER-APSDTTFDLYKKK-a1-b11	sp|Q01080|A49	sp|Q01080|A49	xlink	intra-protein xl	poli_2mM-1_2.06239.06239.5_poli_2mM-1_2.06211.06211.5	45	42	3	poli_2mM-1_2_matched		3466.724	694.353	5	-0.6	0.6	2	8.49	2.03	4.06	0.14	0.18	0.42	0.09	0.33	0.08	383	-2.81059	14.9	0.45	28.8	0		intra_xlinks_2mM_DSS_2.csv
1	LQTDVANSSSNSKR-LVHEFHKK-a13-b7	sp|P10964|A190	sp|P10964|A190	xlink	intra-protein xl	poli_2mM-1_2.04210.04210.5_poli_2mM-1_2.04189.04189.5	1363	225	1138	poli_2mM-1_2_matched		2680.391	537.086	5	-0.9	0.9	3	7.22	1.67	3.33	0.15	0.22	0.29	0.27	0.02	0.04	491	-1.82441	10.3	0.48	28.8	0		intra_xlinks_2mM_DSS_2.csv
1	TVSSQNKQPINK-SVLQQKK-a7-b6	sp|Q04712|Rrn11	sp|Q04712|Rrn11	xlink	intra-protein xl	poli_2mM-2_2.04882.04882.4_poli_2mM-2_2.04843.04843.4	149	76	73	poli_2mM-2_2_matched		2310.287	578.58	4	-1.5	1.5	2	8.2	1.46	2.91	0.17	0.29	0.43	0.24	0.19	0.08	269	-2.95925	13.3	0.57	28.61	0		intra_xlinks_2mM_DSS_2.csv
1	KLVHEFHKK-FRKDGFTK-a8-b3	sp|P10964|A190	sp|P10964|A190	xlink	intra-protein xl	poli_2mM-1_2.04746.04746.4_poli_2mM-1_2.04705.04705.4	225	245	20	poli_2mM-1_2_matched		2300.277	576.077	4	-1.1	1.1	6	7.5	1.84	3.69	0.23	0.22	0.37	0.31	0.07	0.07	430	-1.82441	9.8	0.88	28.52	0		intra_xlinks_2mM_DSS_2.csv
1	GLEPLKTSTSEVR-LKYQYINYISR-a6-b2	sp|Q04712|Rrn11	sp|Q04712|Rrn11	xlink	intra-protein xl	poli_2mM-1_1.07937.07937.4_poli_2mM-1_1.07921.07921.4	199	20	179	poli_2mM-1_1_matched		3013.604	754.409	4	-2.7	2.7	2	7.4	1.69	3.38	0.08	0.31	0.51	0.37	0.15	0.09	305	-2.95925	17.9	0.27	28.13	0		intra_xlinks_2mM_DSS_2.csv
1	LLPQINILQPIKGESAR-EVLRYEEFADKVK-a12-b11	sp|P07703|AC40	sp|P07703|AC40	xlink	intra-protein xl	poli_2mM-1_1.09265.09265.5_poli_2mM-1_1.09289.09289.5	240	288	48	poli_2mM-1_1_matched		3652.024	731.413	5	0.1	0.1	1	7.21	0.94	1.87	0.14	0.4	0.58	0.55	0.02	0.09	214	-3.27736	9.6	0.35	28.04	0		intra_xlinks_2mM_DSS_2.csv
1	IFETALNEKQITNNR-GKCDNCGMFSPK-a9-b2	sp|P10964|A190	sp|P10964|A190	xlink	intra-protein xl	poli_2mM-2_1.07557.07557.3_poli_2mM-2_1.07539.07539.3	259	232	27	poli_2mM-2_1_matched		3327.566	1110.197	3	-0.6	0.6	1	8.15	1.8	3.59	0.19	0.14	0.3	0.22	0.08	0.05	422	-1.82441	7.1	0.46	27.88	0		intra_xlinks_2mM_DSS_2.csv
1	NALGEAFGTKK-SKSDTRPSALR-a10-b2	sp|Q01080|A49	sp|Q01080|A49	xlink	intra-protein xl	poli_2mM-2_1.06018.06018.5_poli_2mM-2_1.05984.05984.5	135	116	19	poli_2mM-2_1_matched		2489.321	498.872	5	-1.1	1.1	1	7.22	1.52	3.05	0.12	0.29	0.61	0.53	0.08	0.11	321	-2.81059	14	0.62	27.8	0		intra_xlinks_2mM_DSS_2.csv
1	KMMSFQANPTEESISK-AKYCDSMGRPQR-a1-b2	sp|P20434|ABC27	sp|P20434|ABC27	xlink	intra-protein xl	poli_2mM-2_1.06362.06362.5_poli_2mM-2_1.06342.06342.5	56	45	11	poli_2mM-2_1_matched		3432.59	687.526	5	-1	1	4	6.57	1.63	3.26	0.11	0.16	0.32	0.29	0.04	0.05	586	-3.50525	4.1	0.42	27.8	0		intra_xlinks_2mM_DSS_2.csv
1	SKSDTRPSALR-NLRGPKIK-a2-b6	sp|Q01080|A49	sp|Q01080|A49	xlink	intra-protein xl	poli_2mM-2_1.04463.04463.6_poli_2mM-2_1.04441.04441.6	116	112	4	poli_2mM-2_1_matched		2279.303	380.892	6	-2	2	8	8.07	1.72	3.45	0.11	0.31	0.35	0.29	0.06	0.06	228	-2.81059	10.3	0.66	27.71	0		intra_xlinks_2mM_DSS_2.csv
1	LKSVEVHR-QDMIKK-a2-b5	sp|P10964|A190	sp|P10964|A190	xlink	intra-protein xl	poli_2mM-2_1.05097.05097.4_poli_2mM-2_1.05087.05087.4	111	276	165	poli_2mM-2_1_matched		1866.038	467.517	4	-1.1	1.1	1	7.02	2.59	5.18	0.12	0.3	0.23	0.16	0.07	0.04	342	-1.82441	8.5	0.62	27.18	0		intra_xlinks_2mM_DSS_2.csv
1	TASKDLPTR-KELQFIR-a4-b1	sp|Q01080|A49	sp|Q01080|A49	xlink	intra-protein xl	poli_2mM-2_1.07005.07005.4_poli_2mM-2_1.06965.06965.4	170	211	41	poli_2mM-2_1_matched		2058.144	515.544	4	-1.5	1.5	2	7.52	2.14	4.27	0.11	0.34	0.37	0.27	0.1	0.06	213	-2.81059	16	0.63	26.9	0		intra_xlinks_2mM_DSS_2.csv
1	KLELFPYQNNSK-VSSILKEADKEK-a1-b6	sp|Q01080|A49	sp|Q01080|A49	xlink	intra-protein xl	poli_2mM-1_1.07642.07642.4_poli_2mM-1_1.07625.07625.4	230	223	7	poli_2mM-1_1_matched		2963.586	741.904	4	0.3	0.3	2	7.36	1.17	2.35	0.11	0.24	0.43	0.42	0.01	0.08	327	-2.81059	10.1	0.94	26.88	0		intra_xlinks_2mM_DSS_2.csv
1	QSVKYDPVLAK-TLKYRK-a4-b3	sp|P10964|A190	sp|P10964|A190	xlink	intra-protein xl	poli_2mM-2_2.05957.05957.4_poli_2mM-2_2.05940.05940.4	1119	1103	16	poli_2mM-2_2_matched		2192.254	549.071	4	-1.5	1.5	1	6.58	2.09	4.19	0.12	0.35	0.16	0.11	0.05	0.03	321	-1.82441	9.5	0.91	26.84	0		intra_xlinks_2mM_DSS_2.csv
1	SKSDTRPSALR-KAIADLER-a2-b1	sp|Q01080|A49	sp|Q01080|A49	xlink	intra-protein xl	poli_2mM-2_1.05558.05558.4_poli_2mM-2_1.05537.05537.4	116	139	23	poli_2mM-2_1_matched		2269.236	568.317	4	-1.2	1.2	1	6.24	1.7	3.39	0.07	0.31	0.43	0.14	0.29	0.08	339	-2.81059	16.8	0.34	26.23	0		intra_xlinks_2mM_DSS_2.csv
1	IPAIDYSKVR-ENKKEPK-a8-b4	sp|P47006|A34.5	sp|P47006|A34.5	xlink	intra-protein xl	poli_2mM-2_1.05565.05565.4_poli_2mM-2_1.05546.05546.4	152	191	39	poli_2mM-2_1_matched		2170.197	543.557	4	-1.5	1.5	1	6.97	1.4	2.8	0.21	0.28	0.33	0.14	0.19	0.06	280	-3.31143	7.6	0.5	26.13	0		intra_xlinks_2mM_DSS_2.csv
1	ESLKIASTAK-NFPLNGDNKK-a4-b9	sp|P47006|A34.5	sp|P47006|A34.5	xlink	intra-protein xl	poli_2mM-2_2.06787.06787.4_poli_2mM-2_2.06798.06798.4	120	45	75	poli_2mM-2_2_matched		2330.246	583.569	4	-0.8	0.8	2	7.41	0.92	1.84	0.12	0.36	0.39	0.07	0.33	0.07	138	-3.31143	20.2	0.86	26.07	0		intra_xlinks_2mM_DSS_2.csv
1	IPAIDYSKVR-DVPKVEGLK-a8-b4	sp|P47006|A34.5	sp|P47006|A34.5	xlink	intra-protein xl	poli_2mM-2_2.07843.07843.4_poli_2mM-2_2.07830.07830.4	152	162	10	poli_2mM-2_2_matched		2282.285	571.579	4	-1.6	1.6	1	8.15	0.76	1.51	0.18	0.21	0.67	0.03	0.64	0.13	193	-3.31143	10.1	0.66	26.07	0		intra_xlinks_2mM_DSS_2.csv
1	DGFTKIFETALNEK-RLEEDNDEEQSHKK-a5-b13	sp|P10964|A190	sp|P10964|A190	xlink	intra-protein xl	poli_2mM-1_1.08363.08363.5_poli_2mM-1_1.08392.08392.5	250	1376	1126	poli_2mM-1_1_matched		3505.681	702.144	5	-1	1	1	6.75	1.52	3.04	0.12	0.21	0.3	0.28	0.02	0.05	391	-1.82441	6.2	0.47	25.91	0		intra_xlinks_2mM_DSS_2.csv
1	KSEKDEFVLHGENER-APSDTTFDLYKKK-a4-b12	sp|Q01080|A49	sp|Q01080|A49	xlink	intra-protein xl	poli_2mM-1_2.06239.06239.5_poli_2mM-1_2.06701.06701.5	48	43	5	poli_2mM-1_2_matched		3466.724	694.353	5	-0.6	0.6	1	8.01	1.45	2.9	0.11	0.12	0.37	0.07	0.3	0.07	335	-2.81059	9.8	0	25.56	0		intra_xlinks_2mM_DSS_2.csv
1	AKYCDSMGRPQR-TVKEMVK-a2-b3	sp|P20434|ABC27	sp|P20434|ABC27	xlink	intra-protein xl	poli_2mM-2_1.05156.05156.4_poli_2mM-2_1.05122.05122.4	45	20	25	poli_2mM-2_1_matched		2439.202	610.808	4	-2	2	3	7.74	1.28	2.55	0.11	0.28	0.31	0.1	0.21	0.07	173	-3.50525	17.9	0.47	25.38	0		intra_xlinks_2mM_DSS_2.csv
1	IASTAKDNAPLQFDK-NFPLNGDNKK-a6-b9	sp|P47006|A34.5	sp|P47006|A34.5	xlink	intra-protein xl	poli_2mM-2_1.07201.07201.4_poli_2mM-2_1.07373.07373.4	126	45	81	poli_2mM-2_1_matched		2901.488	726.38	4	0.4	0.4	1	8.27	0.88	1.76	0.19	0.2	0.65	0.33	0.32	0.12	129	-3.31143	10	0.88	24.94	0		intra_xlinks_2mM_DSS_2.csv
1	KLDGSNEASANDEESFDVGRNPTTRPK-LKSVEVHR-a1-b2	sp|P10964|A190	sp|P10964|A190	xlink	intra-protein xl	poli_2mM-1_1.05185.05185.6_poli_2mM-1_1.05165.05165.6	283	111	172	poli_2mM-1_1_matched		4037.998	674.008	6	-1.5	1.5	1	4.64	1.23	2.46	0.09	0.31	0.18	0.15	0.03	0.03	470	-1.82441	4.5	0.44	24.73	0		intra_xlinks_2mM_DSS_2.csv
1	IASTAKDNAPLQFDK-NFPLNGDNKKK-a6-b9	sp|P47006|A34.5	sp|P47006|A34.5	xlink	intra-protein xl	poli_2mM-2_1.06665.06665.4_poli_2mM-2_1.06662.06662.4	126	45	81	poli_2mM-2_1_matched		3029.577	758.402	4	-1.7	1.7	1	8.22	1.22	2.43	0.29	0.15	0.37	0.21	0.16	0.07	206	-3.31143	12.4	0.94	24.61	0		intra_xlinks_2mM_DSS_2.csv
1	HSKEPHYK-TLKYRK-a3-b3	sp|P10964|A190	sp|P10964|A190	xlink	intra-protein xl	poli_2mM-2_1.02977.02977.5_poli_2mM-2_1.02958.02958.5	1110	1103	7	poli_2mM-2_1_matched		1970.07	395.022	5	-1.7	1.7	6	6.83	1.06	2.11	0.14	0.34	0.45	0.06	0.39	0.09	128	-1.82441	7.2	0.92	24.6	0		intra_xlinks_2mM_DSS_2.csv
1	NALGEAFGTKK-TASKDLPTR-a10-b4	sp|Q01080|A49	sp|Q01080|A49	xlink	intra-protein xl	poli_2mM-2_1.06606.06606.4_poli_2mM-2_1.06586.06586.4	135	170	35	poli_2mM-2_1_matched		2260.205	566.059	4	-0.7	0.7	1	7.34	0.96	1.93	0.26	0.19	0.51	0.47	0.04	0.09	233	-2.81059	14.2	0.49	24.37	0		intra_xlinks_2mM_DSS_2.csv
1	SHHDDEEESSEKK-ENKKEPK-a12-b4	sp|P47006|A34.5	sp|P47006|A34.5	xlink	intra-protein xl	poli_2mM-2_1.01955.01955.5_poli_2mM-2_1.01918.01918.5	208	191	17	poli_2mM-2_1_matched		2565.179	514.044	5	-1.6	1.6	3	5.45	1.97	3.95	0.05	0.33	0.12	0.09	0.03	0.02	341	-3.31143	8.6	0	24.18	0		intra_xlinks_2mM_DSS_2.csv
1	AKYCDSMGRPQRK-TVKEMVK-a2-b3	sp|P20434|ABC27	sp|P20434|ABC27	xlink	intra-protein xl	poli_2mM-2_2.05008.05008.4_poli_2mM-2_2.04987.04987.4	45	20	25	poli_2mM-2_2_matched		2567.301	642.833	4	-0.5	0.5	1	8.16	1.53	3.05	0.17	0.18	0.27	0.12	0.15	0.06	159	-3.50525	18.6	0.78	23.96	0.011		intra_xlinks_2mM_DSS_2.csv
1	TLPSFKPYETDAMAGGYVKGR-TDILKTSVDTGR-a19-b5	sp|P10964|A190	sp|P10964|A190	xlink	intra-protein xl	poli_2mM-1_2.08084.08084.5_poli_2mM-1_2.08133.08133.5	983	848	135	poli_2mM-1_2_matched		3729.894	746.987	5	0.4	0.4	5	7.6	1.36	2.72	0.15	0.13	0.44	0.32	0.12	0.07	269	-1.82441	7.9	0.4	23.85	0.011		intra_xlinks_2mM_DSS_2.csv
1	GLPPAQDFSAAPIQVSTTEKK-KTTFADE-a20-b1	sp|P50106|A14	sp|P50106|A14	xlink	intra-protein xl	poli_2mM-2_1.08099.08099.3_poli_2mM-2_1.08162.08162.3	117	131	14	poli_2mM-2_1_matched		3132.58	1045.201	3	-2.1	2.1	5	7.88	0.38	0.76	0.22	0.21	0.56	0.55	0.02	0.07	120	-4.41711	6.2	0.32	23.7	0.011		intra_xlinks_2mM_DSS_2.csv
1	WICTAKMPYFQASEILPK-WMEKQFLPTQTK-a6-b4	sp|P40992|Rrn7	sp|P40992|Rrn7	xlink	intra-protein xl	poli_2mM-1_1.09646.09646.4_poli_2mM-1_1.09643.09643.4	189	383	194	poli_2mM-1_1_matched		3855.947	964.995	4	0.7	0.7	2	5.78	1.48	2.95	0.15	0.22	0.35	0.22	0.12	0.06	359	-3.00685	8.3	0.38	23.65	0.011		intra_xlinks_2mM_DSS_2.csv
1	LQTDVANSSSNSKR-TSGKVPIPGVK-a13-b4	sp|P10964|A190	sp|P10964|A190	xlink	intra-protein xl	poli_2mM-2_1.06087.06087.4_poli_2mM-2_1.06092.06092.4	1363	450	913	poli_2mM-2_1_matched		2725.456	682.372	4	-1.7	1.7	1	5.86	1.74	3.48	0.22	0.18	0.36	0.21	0.15	0.07	381	-1.82441	10.1	0.47	23.61	0.011		intra_xlinks_2mM_DSS_2.csv
1	SKSDTRPSALR-SSKNLR-a2-b3	sp|Q01080|A49	sp|Q01080|A49	xlink	intra-protein xl	poli_2mM-2_2.04421.04421.5_poli_2mM-2_2.04401.04401.5	116	106	10	poli_2mM-2_2_matched		2058.116	412.631	5	-0.9	0.9	6	6.85	1.4	2.8	0.11	0.26	0.32	0.24	0.08	0.05	196	-2.81059	6.6	0.62	23.57	0.011		intra_xlinks_2mM_DSS_2.csv
1	KDVPKVEGLK-ENKKEPK-a5-b4	sp|P47006|A34.5	sp|P47006|A34.5	xlink	intra-protein xl	poli_2mM-2_2.04428.04428.4_poli_2mM-2_2.04387.04387.4	162	191	29	poli_2mM-2_2_matched		2121.202	531.308	4	-1	1	2	6.97	1.98	3.97	0.12	0.23	0.09	0.07	0.02	0.01	219	-3.31143	6.8	0.54	23.16	0.021		intra_xlinks_2mM_DSS_2.csv
1	KLYKIFPLDR-K1-K4	sp|P40992|Rrn7	-	intralink	intralink	poli_2mM-4_1.09618.09618.3_poli_2mM-4_1.09608.09608.3	412	n/a	-	poli_2mM-4_1_matched		1429.833	477.619	3.000	-0.5	0.5	4	11.50	3.84	3.84	0.27	0.55	0.87	0.87	0.00	0.43	265	0.00000	36.7	0.00	45.40	0.000		loop_xlinks_2mM_DSS_2.csv
1	ADSDKKENSAQANTTSSSWSLATR-K5-K6	sp|P36070|Rrn3	-	intralink	intralink	poli_2mM-3_1.07182.07182.3_poli_2mM-3_1.07218.07218.3	563	n/a	-	poli_2mM-3_1_matched		2692.255	898.426	3.000	-1.0	1.0	1	11.41	3.19	3.19	0.23	0.23	0.34	0.34	0.00	0.07	853	0.00000	11.8	0.00	44.31	0.000		loop_xlinks_2mM_DSS_2.csv
1	KAKQQQVWLIK-K1-K3	sp|P47006|A34.5	-	intralink	intralink	poli_2mM-3_2.08783.08783.3_poli_2mM-3_2.08768.08768.3	47	n/a	-	poli_2mM-3_2_matched		1506.892	503.305	3.000	-0.1	0.1	1	11.27	4.56	4.56	0.19	0.32	0.47	0.47	0.00	0.21	636	0.00000	26.5	0.23	43.76	0.000		loop_xlinks_2mM_DSS_2.csv
1	LVHEFHKKLLSR-K7-K8	sp|P10964|A190	-	intralink	intralink	poli_2mM-2_1.06861.06861.4_poli_2mM-2_1.06838.06838.4	225	n/a	-	poli_2mM-2_1_matched		1643.948	411.995	4.000	-1.8	1.8	6	11.51	3.07	3.07	0.24	0.49	0.62	0.62	0.00	0.26	357	0.00000	11.6	0.39	43.40	0.000		loop_xlinks_2mM_DSS_2.csv
1	SHHDDEEESSEKKK-K12-K14	sp|P47006|A34.5	-	intralink	intralink	poli_2mM-3_1.02563.02563.4_poli_2mM-3_1.02541.02541.4	208	n/a	-	poli_2mM-3_1_matched		1821.800	456.458	4.000	-0.9	0.9	12	10.83	4.97	4.97	0.18	0.37	0.43	0.43	0.00	0.15	643	0.00000	5.6	0.00	43.29	0.000		loop_xlinks_2mM_DSS_2.csv
1	RPPQDFVAPIDQKKR-K13-K14	sp|P36070|Rrn3	-	intralink	intralink	poli_2mM-3_2.07880.07880.3_poli_2mM-3_2.07542.07542.3	22	n/a	-	poli_2mM-3_2_matched		1932.056	645.027	3.000	-1.0	1.0	8	11.39	2.36	2.36	0.27	0.42	0.63	0.63	0.00	0.21	374	0.00000	22.2	0.16	41.54	0.000		loop_xlinks_2mM_DSS_2.csv
1	KTKQAVSYDEPDEDEIETMR-K1-K3	sp|P10964|A190	-	intralink	intralink	poli_2mM-3_2.07732.07732.3_poli_2mM-3_2.07709.07709.3	1377	n/a	-	poli_2mM-3_2_matched		2521.154	841.393	3.000	0.5	0.5	1	11.49	3.47	3.47	0.25	0.31	0.52	0.52	0.00	0.13	540	0.00000	31.2	0.00	41.17	0.000		loop_xlinks_2mM_DSS_2.csv
1	KHSKEPHYK-K1-K4	sp|P10964|A190	-	intralink	intralink	poli_2mM-3_1.03229.03229.3_poli_2mM-3_1.03204.03204.3	1107	n/a	-	poli_2mM-3_1_matched		1290.670	431.231	3.000	-1.6	1.6	4	9.87	5.59	5.59	0.12	0.46	0.32	0.32	0.00	0.18	465	0.00000	11.1	0.25	40.15	0.000		loop_xlinks_2mM_DSS_2.csv
1	ESLKIASTAKDNAPLQFDK-K4-K10	sp|P47006|A34.5	-	intralink	intralink	poli_2mM-2_2.09102.09102.3_poli_2mM-2_2.09086.09086.3	120	n/a	-	poli_2mM-2_2_matched		2213.158	738.727	3.000	0.2	0.2	2	10.16	4.13	4.13	0.21	0.37	0.32	0.32	0.00	0.08	580	0.00000	4.4	0.41	39.97	0.000		loop_xlinks_2mM_DSS_2.csv
1	FKKDFEVNISSLDAR-K2-K3	sp|P07703|AC40	-	intralink	intralink	poli_2mM-3_1.09788.09788.3_poli_2mM-3_1.09764.09764.3	37	n/a	-	poli_2mM-3_1_matched		1905.983	636.335	3.000	-0.4	0.4	1	10.35	3.07	3.07	0.24	0.30	0.53	0.53	0.00	0.18	546	0.00000	26.0	0.32	39.53	0.000		loop_xlinks_2mM_DSS_2.csv
1	SSDGVNEKKFR-K8-K9	sp|P10964|A190	-	intralink	intralink	poli_2mM-4_1.05970.05970.3_poli_2mM-4_1.05929.05929.3	1164	n/a	-	poli_2mM-4_1_matched		1403.704	468.909	3.000	-0.4	0.4	1	11.45	3.07	3.07	0.25	0.26	0.40	0.40	0.00	0.18	444	0.00000	28.5	0.00	39.14	0.000		loop_xlinks_2mM_DSS_2.csv
1	MEIPLLHCTKENKLYFQSISR-K10-K13	sp|Q04712|Rrn11	-	intralink	intralink	poli_2mM-2_2.10258.10258.3_poli_2mM-2_2.10257.10257.3	182	n/a	-	poli_2mM-2_2_matched		2744.393	915.805	3.000	-3.7	3.7	2	11.47	2.06	2.06	0.24	0.24	0.47	0.47	0.00	0.11	512	0.00000	10.2	0.82	39.03	0.000		loop_xlinks_2mM_DSS_2.csv
1	SHHDDEEESSEKKK-K12-K13	sp|P47006|A34.5	-	intralink	intralink	poli_2mM-4_2.02272.02272.3_poli_2mM-4_2.02221.02221.3	208	n/a	-	poli_2mM-4_2_matched		1821.800	608.275	3.000	-0.8	0.8	6	8.46	4.06	4.06	0.13	0.40	0.42	0.42	0.00	0.15	539	0.00000	18.6	0.00	37.12	0.000		loop_xlinks_2mM_DSS_2.csv
1	DLNDDLSKLQKDK-K8-K11	sp|P10964|A190	-	intralink	intralink	poli_2mM-3_2.08917.08917.3_poli_2mM-3_2.08893.08893.3	405	n/a	-	poli_2mM-3_2_matched		1668.854	557.293	3.000	-1.6	1.6	3	10.80	1.83	1.83	0.20	0.39	0.42	0.42	0.00	0.16	199	0.00000	5.0	0.19	35.67	0.000		loop_xlinks_2mM_DSS_2.csv
1	IATMKVPFKLPEMTR-K5-K9	sp|Q01080|A49	-	intralink	intralink	poli_2mM-3_2.10731.10731.3_poli_2mM-3_2.10723.10723.3	398	n/a	-	poli_2mM-3_2_matched		1899.035	634.020	3.000	-0.6	0.6	3	11.10	3.27	3.27	0.23	0.29	0.33	0.33	0.00	0.11	298	0.00000	6.2	0.55	35.46	0.000		loop_xlinks_2mM_DSS_2.csv
1	MTYHNFKKIEK-K7-K8	sp|Q04712|Rrn11	-	intralink	intralink	poli_2mM-4_1.06452.06452.3_poli_2mM-4_1.06411.06411.3	163	n/a	-	poli_2mM-4_1_matched		1575.818	526.281	3.000	4.1	4.1	4	11.33	1.78	1.78	0.26	0.33	0.37	0.37	0.00	0.17	179	0.00000	15.0	0.49	35.35	0.000		loop_xlinks_2mM_DSS_2.csv
1	SHHDDEEESSEKKK-K13-K14	sp|P47006|A34.5	-	intralink	intralink	poli_2mM-3_2.02727.02727.4_poli_2mM-3_2.02743.02743.4	209	n/a	-	poli_2mM-3_2_matched		1821.801	456.458	4.000	-0.5	0.5	4	10.30	2.90	2.90	0.18	0.25	0.27	0.27	0.00	0.10	437	0.00000	8.3	0.00	35.22	0.000		loop_xlinks_2mM_DSS_2.csv
1	SIQLYKAPVLVSKVVSK-K6-K13	sp|Q01080|A49	-	intralink	intralink	poli_2mM-3_1.10753.10753.3_poli_2mM-3_1.10751.10751.3	92	n/a	-	poli_2mM-3_1_matched		1996.198	666.407	3.000	0.4	0.4	3	9.19	2.68	2.68	0.15	0.31	0.37	0.37	0.00	0.11	439	0.00000	9.0	0.40	34.46	0.000		loop_xlinks_2mM_DSS_2.csv
1	LEEDNDEEQSHKKTK-K12-K13	sp|P10964|A190	-	intralink	intralink	poli_2mM-3_2.03959.03959.3_poli_2mM-3_2.03931.03931.3	1376	n/a	-	poli_2mM-3_2_matched		1966.909	656.644	3.000	-1.5	1.5	2	11.48	0.93	0.93	0.21	0.27	0.58	0.58	0.00	0.19	159	0.00000	14.3	0.00	34.28	0.000		loop_xlinks_2mM_DSS_2.csv
1	SQAESLPIVSNKKIVFDDEVSIENK-K12-K13	sp|P46669|A43	-	intralink	intralink	poli_2mM-2_1.10239.10239.3_poli_2mM-2_1.10211.10211.3	276	n/a	-	poli_2mM-2_1_matched		2926.526	976.517	3.000	3.0	3.0	2	10.53	1.89	1.89	0.14	0.30	0.40	0.40	0.00	0.08	247	0.00000	3.0	0.28	33.06	0.000		loop_xlinks_2mM_DSS_2.csv
1	GLPPAQDFSAAPIQVSTTEKKETSIGVSATGGK-K20-K21	sp|P50106|A14	-	intralink	intralink	poli_2mM-2_2.09485.09485.3_poli_2mM-2_2.09447.09447.3	117	n/a	-	poli_2mM-2_2_matched		3409.780	1137.601	3.000	5.3	5.3	2	8.31	2.53	2.53	0.16	0.23	0.30	0.30	0.00	0.05	594	0.00000	2.1	0.22	32.87	0.000		loop_xlinks_2mM_DSS_2.csv
1	KQEKPQWLRPVDDTLAEDALDLHIVVK-K1-K4	sp|P32786|Rrn6	-	intralink	intralink	poli_2mM-1_1.10041.10041.4_poli_2mM-1_1.10045.10045.4	36	n/a	-	poli_2mM-1_1_matched		3293.761	824.448	4.000	-1.4	1.4	1	7.97	3.28	3.28	0.13	0.15	0.20	0.20	0.00	0.04	714	0.00000	2.7	0.48	32.65	0.000		loop_xlinks_2mM_DSS_2.csv
1	LQKDKVSLEDR-K3-K5	sp|P10964|A190	-	intralink	intralink	poli_2mM-4_2.06510.06510.3_poli_2mM-4_2.06476.06476.3	408	n/a	-	poli_2mM-4_2_matched		1467.792	490.272	3.000	-0.6	0.6	1	10.38	2.46	2.46	0.19	0.30	0.35	0.35	0.00	0.16	151	0.00000	7.4	0.00	32.02	0.000		loop_xlinks_2mM_DSS_2.csv
1	IKNEYWGKGSLENEVLFK-K2-K8	sp|P10964|A190	-	intralink	intralink	poli_2mM-3_2.10293.10293.3_poli_2mM-3_2.10273.10273.3	756	n/a	-	poli_2mM-3_2_matched		2291.185	764.736	3.000	0.4	0.4	1	9.61	2.99	2.99	0.15	0.21	0.23	0.23	0.00	0.06	395	0.00000	9.4	0.43	31.65	0.000		loop_xlinks_2mM_DSS_2.csv
1	IKSKSDTRPSALR-K2-K4	sp|Q01080|A49	-	intralink	intralink	poli_2mM-3_2.05211.05211.3_poli_2mM-3_2.05153.05153.3	114	n/a	-	poli_2mM-3_2_matched		1595.898	532.974	3.000	-0.8	0.8	2	9.72	1.27	1.27	0.15	0.30	0.52	0.52	0.00	0.20	157	0.00000	5.0	0.00	31.35	0.000		loop_xlinks_2mM_DSS_2.csv
1	SHHDDEEESSEKK-K12-K13	sp|P47006|A34.5	-	intralink	intralink	poli_2mM-3_1.02911.02911.4_poli_2mM-3_1.02867.02867.4	208	n/a	-	poli_2mM-3_1_matched		1693.707	424.435	4.000	0.1	0.1	3	8.18	2.91	2.91	0.05	0.48	0.13	0.13	0.00	0.05	196	0.00000	24.0	0.00	30.75	0.000		loop_xlinks_2mM_DSS_2.csv
1	NALGEAFGTKKAK-K10-K11	sp|Q01080|A49	-	intralink	intralink	poli_2mM-3_1.07780.07780.3_poli_2mM-3_1.07733.07733.3	135	n/a	-	poli_2mM-3_1_matched		1471.802	491.608	3.000	-1.0	1.0	3	10.12	1.88	1.88	0.16	0.30	0.22	0.22	0.00	0.08	157	0.00000	6.9	0.00	30.60	0.000		loop_xlinks_2mM_DSS_2.csv
1	KIEKIPLR-K1-K4	sp|Q04712|Rrn11	-	intralink	intralink	poli_2mM-4_1.07538.07538.3_poli_2mM-4_1.07491.07491.3	164	n/a	-	poli_2mM-4_1_matched		1133.713	378.912	3.000	-4.0	4.0	2	8.33	1.81	1.81	0.14	0.27	0.50	0.50	0.00	0.31	174	0.00000	12.0	0.00	29.66	0.000		loop_xlinks_2mM_DSS_2.csv
1	APVLVSKVVSKSSK-K7-K11	sp|Q01080|A49	-	intralink	intralink	poli_2mM-3_1.09083.09083.3_poli_2mM-3_1.09071.09071.3	99	n/a	-	poli_2mM-3_1_matched		1565.934	522.986	3.000	-3.1	3.1	3	9.19	1.77	1.77	0.17	0.26	0.12	0.12	0.00	0.04	102	0.00000	9.5	0.50	26.60	0.000		loop_xlinks_2mM_DSS_2.csv
1	LDEDGLPYIGTYVEEGDPICAYFDDTLNKTKIK-K29-K33	sp|P22138|A135	-	intralink	intralink	poli_2mM-1_1.10818.10818.3_poli_2mM-1_1.10798.10798.3	868	n/a	-	poli_2mM-1_1_matched		3929.872	1310.965	3.000	-2.2	2.2	2	7.52	1.70	1.70	0.22	0.09	0.32	0.32	0.00	0.05	430	0.00000	3.6	0.25	25.61	0.000		loop_xlinks_2mM_DSS_2.csv
1	APVLVSKVVSKSSK-K7-K14	sp|Q01080|A49	-	intralink	intralink	poli_2mM-3_2.09272.09272.3_poli_2mM-3_2.09263.09263.3	99	n/a	-	poli_2mM-3_2_matched		1565.934	522.986	3.000	-3.6	3.6	1	7.73	1.48	1.48	0.10	0.36	0.10	0.10	0.00	0.03	77	0.00000	20.4	0.53	24.93	0.000		loop_xlinks_2mM_DSS_2.csv
1	IPKNFNNNNKR-K3-K10	sp|P32786|Rrn6	-	intralink	intralink	poli_2mM-4_1.05320.05320.3_poli_2mM-4_1.05319.05319.3	331	n/a	-	poli_2mM-4_1_matched		1495.789	499.604	3.000	-0.6	0.6	2	8.81	1.99	1.99	0.18	0.20	0.12	0.12	0.00	0.05	117	0.00000	12.5	0.38	24.92	0.000		loop_xlinks_2mM_DSS_2.csv
1	APSDTTFDLYKKK-K12-K13	sp|Q01080|A49	-	intralink	intralink	poli_2mM-4_2.07877.07877.3_poli_2mM-4_2.07847.07847.3	43	n/a	-	poli_2mM-4_2_matched		1650.846	551.290	3.000	-2.6	2.6	1	7.98	0.65	0.65	0.12	0.30	0.17	0.17	0.00	0.07	52	0.00000	10.4	0.00	24.23	0.000		loop_xlinks_2mM_DSS_2.csv
1	AQLDEITSNDRPTPLANIDATDVEQIYPIESIIPKKELQFIR-K35-K36	sp|Q01080|A49	-	intralink	intralink	poli_2mM-1_1.10813.10813.4_poli_2mM-1_1.10856.10856.4	210	n/a	-	poli_2mM-1_1_matched		4931.589	1233.905	4.000	1.7	1.7	1	6.59	1.01	1.01	0.16	0.22	0.34	0.34	0.00	0.04	302	0.00000	0.7	0.16	24.11	0.000		loop_xlinks_2mM_DSS_2.csv
1	APSDTTFDLYKKK-K11-K13	sp|Q01080|A49	-	intralink	intralink	poli_2mM-4_1.07971.07971.3_poli_2mM-4_1.07945.07945.3	42	n/a	-	poli_2mM-4_1_matched		1650.847	551.290	3.000	-2.3	2.3	1	8.24	0.74	0.74	0.11	0.28	0.13	0.13	0.00	0.05	36	0.00000	8.3	0.00	23.87	0.000		loop_xlinks_2mM_DSS_2.csv
1	HSKEPHYKQSVK-K3-K8	sp|P10964|A190	-	intralink	intralink	poli_2mM-3_1.03866.03866.3_poli_2mM-3_1.03887.03887.3	1110	n/a	-	poli_2mM-3_1_matched		1604.830	535.951	3.000	-1.0	1.0	1	8.55	2.24	2.24	0.11	0.16	0.14	0.14	0.00	0.06	120	0.00000	17.3	0.34	23.49	0.000		loop_xlinks_2mM_DSS_2.csv
1	NALGEAFGTKKAK-K10-K13	sp|Q01080|A49	-	intralink	intralink	poli_2mM-4_1.07447.07447.3_poli_2mM-4_1.07398.07398.3	135	n/a	-	poli_2mM-4_1_matched		1471.803	491.609	3.000	-0.1	0.1	1	8.34	1.13	1.13	0.14	0.15	0.12	0.12	0.00	0.05	75	0.00000	5.5	0.00	21.89	0.000		loop_xlinks_2mM_DSS_2.csv
1	QSKDISSTLLNELKSK-K3-K14	sp|P10964|A190	-	intralink	intralink	poli_2mM-3_1.09807.09807.3_poli_2mM-3_1.09790.09790.3	171	n/a	-	poli_2mM-3_1_matched		1928.045	643.690	3.000	-0.7	0.7	1	7.57	1.90	1.90	0.16	0.21	0.07	0.07	0.00	0.02	98	0.00000	10.0	0.82	21.80	0.000		loop_xlinks_2mM_DSS_2.csv
1	HLKNFPLNGDNKK-K3-K12	sp|P47006|A34.5	-	intralink	intralink	poli_2mM-2_2.03852.03852.4_poli_2mM-2_2.03830.03830.4	36	n/a	-	poli_2mM-2_2_matched		1661.892	416.481	4.000	2.2	2.2	2	7.96	1.18	1.18	0.08	0.20	0.03	0.03	0.00	0.01	19	0.00000	6.2	0.63	20.73	0.000		loop_xlinks_2mM_DSS_2.csv
1	LKSLPVDFESSTTMTIDKHDYK-K2-K18	sp|P47006|A34.5	-	intralink	intralink	poli_2mM-3_1.09371.09371.3_poli_2mM-3_1.09367.09367.3	68	n/a	-	poli_2mM-3_1_matched		2692.331	898.451	3.000	0.1	0.1	1	6.84	1.96	1.96	0.09	0.11	0.08	0.08	0.00	0.02	185	0.00000	8.3	0.46	19.69	0.000		loop_xlinks_2mM_DSS_2.csv
1	KKLVHEFHK-K2-K9	sp|P10964|A190	-	intralink	intralink	poli_2mM-3_2.05258.05258.3_poli_2mM-3_2.05220.05220.3	218	n/a	-	poli_2mM-3_2_matched		1302.745	435.256	3.000	-0.1	0.1	1	7.79	1.02	1.02	0.09	0.00	0.13	0.13	0.00	0.07	140	0.00000	12.5	0.86	19.05	0.000		loop_xlinks_2mM_DSS_2.csv
1	RSHHDDEEESSEKK-K13-K14	sp|P47006|A34.5	-	intralink	intralink	poli_2mM-3_2.02654.02654.4_poli_2mM-3_2.02595.02595.4	208	n/a	-	poli_2mM-3_2_matched		1849.809	463.460	4.000	0.8	0.8	1	5.58	1.44	1.44	0.08	0.22	0.09	0.09	0.00	0.03	144	0.00000	3.8	0.00	18.82	0.000		loop_xlinks_2mM_DSS_2.csv
1	LELFPYQNNSKYVAK-K11-K15	sp|Q01080|A49	-	intralink	intralink	poli_2mM-3_2.02970.02970.4_poli_2mM-3_2.02933.02933.4	241	n/a	-	poli_2mM-3_2_matched		1951.011	488.761	4.000	1.0	1.0	1	5.66	0.89	0.89	0.07	0.18	0.15	0.15	0.00	0.05	120	0.00000	3.3	0.29	17.99	0.000		loop_xlinks_2mM_DSS_2.csv
1	EKESIGALVSQIKLK-K2-K13	sp|P32786|Rrn6	-	intralink	intralink	poli_2mM-3_2.10446.10446.3_poli_2mM-3_2.10441.10441.3	586	n/a	-	poli_2mM-3_2_matched		1780.033	594.352	3.000	-0.9	0.9	2	7.08	1.77	1.77	0.12	0.09	0.04	0.04	0.00	0.01	51	0.00000	6.2	0.81	17.33	0.000		loop_xlinks_2mM_DSS_2.csv
1	HLKNFPLNGDNKK-K3-K13	sp|P47006|A34.5	-	intralink	intralink	poli_2mM-2_1.03605.03605.4_poli_2mM-2_1.03586.03586.4	36	n/a	-	poli_2mM-2_1_matched		1661.894	416.481	4.000	2.9	2.9	1	6.30	0.72	0.72	0.02	0.20	0.01	0.01	0.00	0.00	4	0.00000	0.0	0.77	16.89	0.008		loop_xlinks_2mM_DSS_2.csv
1	FQKCFPPGVIGIDEGSDEAYVKDAR-K3-K22	sp|P07703|AC40	-	intralink	intralink	poli_2mM-2_1.09852.09852.3_poli_2mM-2_1.09471.09471.3	249	n/a	-	poli_2mM-2_1_matched		2935.397	979.473	3.000	-3.2	3.2	3	5.86	2.23	2.23	0.10	0.04	0.04	0.04	0.00	0.01	128	0.00000	13.9	0.77	15.08	0.007		loop_xlinks_2mM_DSS_2.csv
1	FVKSALDDLDKNDSTQIGIIANQVALPSK-K3-K11	sp|P36070|Rrn3	-	intralink	intralink	poli_2mM-1_2.09841.09841.3_poli_2mM-1_2.09833.09833.3	57	n/a	-	poli_2mM-1_2_matched		3237.732	1080.252	3.000	5.7	5.7	1	3.92	0.88	0.88	0.07	0.03	0.20	0.20	0.00	0.03	286	0.00000	2.8	0.32	14.13	0.007		loop_xlinks_2mM_DSS_2.csv
1	VSSILKEADKEK-K6-K10	sp|Q01080|A49	-	intralink	intralink	poli_2mM-3_2.07043.07043.3_poli_2mM-3_2.07001.07001.3	223	n/a	-	poli_2mM-3_2_matched		1483.810	495.611	3.000	-2.6	2.6	4	3.18	0.50	0.50	0.08	0.07	0.32	0.32	0.00	0.13	202	0.00000	3.1	0.00	13.27	0.018		loop_xlinks_2mM_DSS_2.csv
1	ISKKSTTTDSLPTPENSAAENNDEEEGQNSEAGTYR-K3-K4	sp|Q04712|Rrn11	-	intralink	intralink	poli_2mM-2_2.06985.06985.4_poli_2mM-2_2.06995.06995.4	36	n/a	-	poli_2mM-2_2_matched		4007.800	1002.958	4.000	0.3	0.3	1	4.00	0.53	0.53	0.13	0.17	0.11	0.11	0.00	0.02	60	0.00000	1.0	0.00	13.08	0.021		loop_xlinks_2mM_DSS_2.csv
1	KLDSLTQPSQMTK-K1-K13	sp|Q01080|A49	-	intralink	intralink	poli_2mM-3_1.08709.08709.3_poli_2mM-3_1.08901.08901.3	246	n/a	-	poli_2mM-3_1_matched		1613.837	538.954	3.000	2.3	2.3	1	6.31	0.00	0.00	-0.01	0.00	0.00	0.00	0.00	0.00	0	0.00000	0.0	0.66	12.42	0.034		loop_xlinks_2mM_DSS_2.csv
1	KHSKEPHYK-K1-K9	sp|P10964|A190	-	intralink	intralink	poli_2mM-3_1.03229.03229.3_poli_2mM-3_1.03879.03879.3	1107	n/a	-	poli_2mM-3_1_matched		1290.670	431.231	3.000	-1.6	1.6	1	6.31	0.00	0.00	-0.01	0.00	0.00	0.00	0.00	0.00	0	0.00000	0.0	0.84	12.42	0.034		loop_xlinks_2mM_DSS_2.csv
1	KRSHHDDEEESSEK-K1-K14	sp|P47006|A34.5	-	intralink	intralink	poli_2mM-3_1.06913.06913.3_poli_2mM-3_1.06657.06657.3	195	n/a	-	poli_2mM-3_1_matched		1849.807	617.610	3.000	-0.5	0.5	1	6.30	0.00	0.00	-0.01	0.00	0.00	0.00	0.00	0.00	0	0.00000	0.0	0.49	12.41	0.034		loop_xlinks_2mM_DSS_2.csv
1	FRLPSKLGEEVHENSQNQLLSK-K6-156	sp|P10964|A190	-	monolink	monolink	poli_2mM-2_2.08517.08517.3_poli_2mM-2_2.08511.08511.3	372	n/a	-	poli_2mM-2_2_matched		2708.409	903.811	3.000	-1.4	1.4	2	11.51	5.47	5.47	0.35	0.24	0.51	0.51	0.00	0.12	1308	0.00000	19.0	0.37	53.73	0.000		mono_xlinks_2mM_DSS_2.csv
1	VQNLIEHENSHDEDKYLQDLGYR-K15-155	sp|P32786|Rrn6	-	monolink	monolink	poli_2mM-2_2.07904.07904.3_poli_2mM-2_2.07886.07886.3	621	n/a	-	poli_2mM-2_2_matched		2969.414	990.812	3.000	-1.2	1.2	5	11.51	4.45	4.45	0.26	0.34	0.43	0.43	0.00	0.09	1098	0.00000	15.5	0.17	51.55	0.000		mono_xlinks_2mM_DSS_2.csv
1	RSHHDDEEESSEKK-K13-156	sp|P47006|A34.5	-	monolink	monolink	poli_2mM-3_2.02648.02648.3_poli_2mM-3_2.02588.02588.3	208	n/a	-	poli_2mM-3_2_matched		1867.817	623.614	3.000	-0.7	0.7	7	11.09	5.93	5.93	0.23	0.37	0.57	0.57	0.00	0.20	947	0.00000	44.1	0.24	50.01	0.000		mono_xlinks_2mM_DSS_2.csv
1	ILDADPLSKEDTSEK-K9-156	sp|P46669|A43	-	monolink	monolink	poli_2mM-3_2.08614.08614.3_poli_2mM-3_2.08571.08571.3	97	n/a	-	poli_2mM-3_2_matched		1815.894	606.306	3.000	-2.8	2.8	2	11.45	4.32	4.32	0.20	0.45	0.55	0.55	0.00	0.18	780	0.00000	28.9	0.12	49.01	0.000		mono_xlinks_2mM_DSS_2.csv
1	SHHDDEEESSEKKK-K12-156	sp|P47006|A34.5	-	monolink	monolink	poli_2mM-3_1.02331.02331.4_poli_2mM-3_1.02275.02275.4	208	n/a	-	poli_2mM-3_1_matched		1839.809	460.960	4.000	-1.7	1.7	7	11.51	5.65	5.65	0.23	0.43	0.46	0.46	0.00	0.16	780	0.00000	35.2	0.00	48.50	0.000		mono_xlinks_2mM_DSS_2.csv
1	ADSDKKENSAQANTTSSSWSLATR-K6-155	sp|P36070|Rrn3	-	monolink	monolink	poli_2mM-2_2.06265.06265.3_poli_2mM-2_2.06249.06249.3	564	n/a	-	poli_2mM-2_2_matched		2709.280	904.101	3.000	-2.4	2.4	4	11.49	4.42	4.42	0.27	0.30	0.42	0.42	0.00	0.09	977	0.00000	24.8	0.10	48.45	0.000		mono_xlinks_2mM_DSS_2.csv
1	LRPGQEISLKAHCILGIGGDHAK-K10-155	sp|P07703|AC40	-	monolink	monolink	poli_2mM-2_2.08710.08710.4_poli_2mM-2_2.08683.08683.4	205	n/a	-	poli_2mM-2_2_matched		2624.423	657.114	4.000	-0.2	0.2	6	11.51	4.86	4.86	0.24	0.39	0.61	0.61	0.00	0.13	794	0.00000	11.9	0.45	47.71	0.000		mono_xlinks_2mM_DSS_2.csv
1	VQNLIEHENSHDEDKYLQDLGYR-K15-156	sp|P32786|Rrn6	-	monolink	monolink	poli_2mM-3_1.08323.08323.3_poli_2mM-3_1.08298.08298.3	621	n/a	-	poli_2mM-3_1_matched		2970.393	991.139	3.000	-2.2	2.2	5	11.46	4.56	4.56	0.23	0.20	0.39	0.39	0.00	0.08	1058	0.00000	13.0	0.14	47.66	0.000		mono_xlinks_2mM_DSS_2.csv
1	FRLPSKLGEEVHENSQNQLLSK-K6-155	sp|P10964|A190	-	monolink	monolink	poli_2mM-2_1.07820.07820.3_poli_2mM-2_1.07799.07799.3	372	n/a	-	poli_2mM-2_1_matched		2707.428	903.484	3.000	-1.1	1.1	2	11.51	4.16	4.16	0.33	0.24	0.43	0.43	0.00	0.10	966	0.00000	10.8	0.29	47.28	0.000		mono_xlinks_2mM_DSS_2.csv
1	KLELFPYQNNSKYVAK-K12-156	sp|Q01080|A49	-	monolink	monolink	poli_2mM-3_2.08967.08967.3_poli_2mM-3_2.08925.08925.3	241	n/a	-	poli_2mM-3_2_matched		2097.114	700.046	3.000	-0.3	0.3	4	11.50	3.66	3.66	0.23	0.56	0.52	0.52	0.00	0.16	554	0.00000	27.1	0.42	47.21	0.000		mono_xlinks_2mM_DSS_2.csv
1	ADSDKKENSAQANTTSSSWSLATR-K6-156	sp|P36070|Rrn3	-	monolink	monolink	poli_2mM-2_2.06712.06712.3_poli_2mM-2_2.06779.06779.3	564	n/a	-	poli_2mM-2_2_matched		2710.267	904.430	3.000	-0.5	0.5	2	11.42	4.09	4.09	0.30	0.29	0.44	0.44	0.00	0.09	904	0.00000	12.2	0.12	46.81	0.000		mono_xlinks_2mM_DSS_2.csv
1	RSEYVDMAIAKALSDGR-K11-156	sp|P10964|A190	-	monolink	monolink	poli_2mM-3_1.09658.09658.3_poli_2mM-3_1.09641.09641.3	195	n/a	-	poli_2mM-3_1_matched		2037.018	680.014	3.000	-1.1	1.1	1	10.94	4.44	4.44	0.17	0.40	0.50	0.50	0.00	0.15	797	0.00000	25.6	0.25	46.67	0.000		mono_xlinks_2mM_DSS_2.csv
1	VTNTTSTDFPGFSKDAENEWNVEK-K14-156	sp|P07703|AC40	-	monolink	monolink	poli_2mM-2_2.09556.09556.3_poli_2mM-2_2.09580.09580.3	25	n/a	-	poli_2mM-2_2_matched		2871.301	958.108	3.000	-2.7	2.7	1	11.47	4.51	4.51	0.18	0.22	0.51	0.51	0.00	0.11	975	0.00000	13.7	0.09	46.66	0.000		mono_xlinks_2mM_DSS_2.csv
1	ESIGALVSQIKLK-K11-156	sp|P32786|Rrn6	-	monolink	monolink	poli_2mM-3_1.10395.10395.3_poli_2mM-3_1.10392.10392.3	597	n/a	-	poli_2mM-3_1_matched		1540.907	514.643	3.000	-0.6	0.6	2	11.51	4.12	4.12	0.29	0.40	0.48	0.48	0.00	0.19	686	0.00000	29.0	0.00	46.58	0.000		mono_xlinks_2mM_DSS_2.csv
1	LLPQINILQPIKGESAR-K12-156	sp|P07703|AC40	-	monolink	monolink	poli_2mM-2_2.10485.10485.3_poli_2mM-2_2.10470.10470.3	240	n/a	-	poli_2mM-2_2_matched		2045.189	682.738	3.000	0.3	0.3	2	11.51	2.49	2.49	0.28	0.60	0.63	0.63	0.00	0.19	421	0.00000	20.2	0.27	46.10	0.000		mono_xlinks_2mM_DSS_2.csv
1	RTPQIGDKFSSR-K8-156	sp|P22138|A135	-	monolink	monolink	poli_2mM-4_2.06826.06826.3_poli_2mM-4_2.06804.06804.3	916	n/a	-	poli_2mM-4_2_matched		1546.806	516.610	3.000	-3.0	3.0	4	11.48	5.06	5.06	0.28	0.38	0.45	0.45	0.00	0.19	676	0.00000	28.8	0.24	46.02	0.000		mono_xlinks_2mM_DSS_2.csv
1	EGLIDTAVKTSR-K9-156	sp|P10964|A190	-	monolink	monolink	poli_2mM-3_1.08025.08025.3_poli_2mM-3_1.07995.07995.3	1012	n/a	-	poli_2mM-3_1_matched		1444.775	482.599	3.000	-1.6	1.6	3	11.51	4.64	4.64	0.28	0.35	0.47	0.47	0.00	0.19	702	0.00000	29.2	0.26	46.01	0.000		mono_xlinks_2mM_DSS_2.csv
1	RGEVVKIIR-K6-156	sp|P20434|ABC27	-	monolink	monolink	poli_2mM-4_2.06549.06549.3_poli_2mM-4_2.06527.06527.3	197	n/a	-	poli_2mM-4_2_matched		1224.754	409.259	3.000	-1.4	1.4	2	11.44	4.33	4.33	0.20	0.39	0.46	0.46	0.00	0.26	622	0.00000	26.5	0.49	45.83	0.000		mono_xlinks_2mM_DSS_2.csv
1	RLEEDNDEEQSHKK-K13-156	sp|P10964|A190	-	monolink	monolink	poli_2mM-2_2.03744.03744.3_poli_2mM-2_2.03702.03702.3	1376	n/a	-	poli_2mM-2_2_matched		1911.880	638.301	3.000	-0.5	0.5	17	11.06	5.18	5.18	0.17	0.34	0.43	0.43	0.00	0.15	794	0.00000	31.1	0.00	45.81	0.000		mono_xlinks_2mM_DSS_2.csv
1	KMEIPLLHCTK-K1-155	sp|Q04712|Rrn11	-	monolink	monolink	poli_2mM-3_1.08235.08235.3_poli_2mM-3_1.08231.08231.3	172	n/a	-	poli_2mM-3_1_matched		1523.820	508.948	3.000	-1.7	1.7	2	11.49	4.38	4.38	0.20	0.36	0.53	0.53	0.00	0.24	651	0.00000	31.8	0.00	45.70	0.000		mono_xlinks_2mM_DSS_2.csv
1	DNNKSGILDAVTSSK-K4-156	sp|P10964|A190	-	monolink	monolink	poli_2mM-3_1.09091.09091.3_poli_2mM-3_1.09069.09069.3	888	n/a	-	poli_2mM-3_1_matched		1703.857	568.960	3.000	-0.5	0.5	2	11.21	3.61	3.61	0.20	0.45	0.63	0.63	0.00	0.21	586	0.00000	36.2	0.00	45.40	0.000		mono_xlinks_2mM_DSS_2.csv
1	STAASYKIATMK-K7-156	sp|Q01080|A49	-	monolink	monolink	poli_2mM-3_1.07646.07646.3_poli_2mM-3_1.07603.07603.3	393	n/a	-	poli_2mM-3_1_matched		1426.736	476.587	3.000	-1.2	1.2	3	11.48	3.97	3.97	0.22	0.51	0.49	0.49	0.00	0.21	481	0.00000	36.1	0.00	45.39	0.000		mono_xlinks_2mM_DSS_2.csv
1	APVLVSKVVSK-K7-156	sp|Q01080|A49	-	monolink	monolink	poli_2mM-3_1.08431.08431.3_poli_2mM-3_1.08365.08365.3	99	n/a	-	poli_2mM-3_1_matched		1281.788	428.270	3.000	-2.3	2.3	2	11.50	4.41	4.41	0.20	0.47	0.40	0.40	0.00	0.18	522	0.00000	43.0	0.29	44.89	0.000		mono_xlinks_2mM_DSS_2.csv
1	NPTTRPKTGSTYILSTEVK-K7-156	sp|P10964|A190	-	monolink	monolink	poli_2mM-3_1.07369.07369.3_poli_2mM-3_1.07330.07330.3	309	n/a	-	poli_2mM-3_1_matched		2248.192	750.405	3.000	-1.5	1.5	2	11.26	2.58	2.58	0.18	0.44	0.39	0.39	0.00	0.10	647	0.00000	22.4	0.29	44.88	0.000		mono_xlinks_2mM_DSS_2.csv
1	RFQKCFPPGVIGIDEGSDEAYVK-K4-156	sp|P07703|AC40	-	monolink	monolink	poli_2mM-2_1.09171.09171.3_poli_2mM-2_1.09152.09152.3	249	n/a	-	poli_2mM-2_1_matched		2767.351	923.458	3.000	-0.7	0.7	4	11.45	2.56	2.56	0.27	0.35	0.55	0.55	0.00	0.12	675	0.00000	19.3	0.00	44.36	0.000		mono_xlinks_2mM_DSS_2.csv
1	VLLSEVIDKVIVTETTGTSNTAGGNAAR-K9-156	sp|P10964|A190	-	monolink	monolink	poli_2mM-2_2.11367.11367.3_poli_2mM-2_2.11388.11388.3	1269	n/a	-	poli_2mM-2_2_matched		2971.575	991.533	3.000	1.1	1.1	4	8.53	3.43	3.43	0.19	0.24	0.40	0.40	0.00	0.07	1168	0.00000	13.6	0.25	44.34	0.000		mono_xlinks_2mM_DSS_2.csv
1	SQAESLPIVSNKK-K12-156	sp|P46669|A43	-	monolink	monolink	poli_2mM-3_2.08027.08027.3_poli_2mM-3_2.08007.08007.3	276	n/a	-	poli_2mM-3_2_matched		1555.844	519.623	3.000	-0.9	0.9	3	11.47	3.93	3.93	0.24	0.35	0.58	0.58	0.00	0.22	586	0.00000	32.2	0.20	44.16	0.000		mono_xlinks_2mM_DSS_2.csv
1	EKESIGALVSQIK-K2-156	sp|P32786|Rrn6	-	monolink	monolink	poli_2mM-3_2.09978.09978.3_poli_2mM-3_2.09961.09961.3	586	n/a	-	poli_2mM-3_2_matched		1556.865	519.963	3.000	-0.8	0.8	1	11.51	2.82	2.82	0.31	0.39	0.73	0.73	0.00	0.28	458	0.00000	39.1	0.36	43.73	0.000		mono_xlinks_2mM_DSS_2.csv
1	HMVNDKFQVR-K6-155	sp|P22138|A135	-	monolink	monolink	poli_2mM-4_1.06090.06090.3_poli_2mM-4_1.06058.06058.3	1043	n/a	-	poli_2mM-4_1_matched		1427.735	476.919	3.000	-1.1	1.1	2	9.97	4.86	4.86	0.17	0.38	0.27	0.27	0.00	0.13	760	0.00000	23.0	0.22	43.66	0.000		mono_xlinks_2mM_DSS_2.csv
1	SQAESLPIVSNKK-K13-156	sp|P46669|A43	-	monolink	monolink	poli_2mM-4_2.07417.07417.3_poli_2mM-4_2.07393.07393.3	277	n/a	-	poli_2mM-4_2_matched		1555.843	519.622	3.000	-1.9	1.9	1	11.50	3.31	3.31	0.24	0.33	0.53	0.53	0.00	0.21	597	0.00000	23.4	0.31	43.61	0.000		mono_xlinks_2mM_DSS_2.csv
1	LRPGQEISLKAHCILGIGGDHAK-K10-156	sp|P07703|AC40	-	monolink	monolink	poli_2mM-1_1.08676.08676.4_poli_2mM-1_1.08654.08654.4	205	n/a	-	poli_2mM-1_1_matched		2625.405	657.359	4.000	-0.2	0.2	10	11.51	3.17	3.17	0.17	0.33	0.54	0.54	0.00	0.12	657	0.00000	8.6	0.31	43.54	0.000		mono_xlinks_2mM_DSS_2.csv
1	QTPFFESNKIR-K9-156	sp|P40992|Rrn7	-	monolink	monolink	poli_2mM-4_1.08465.08465.3_poli_2mM-4_1.08418.08418.3	457	n/a	-	poli_2mM-4_1_matched		1521.781	508.268	3.000	-1.0	1.0	2	11.51	3.66	3.66	0.25	0.44	0.41	0.41	0.00	0.19	451	0.00000	42.1	0.00	43.20	0.000		mono_xlinks_2mM_DSS_2.csv
1	KSEKDEFVLHGENER-K1-156	sp|Q01080|A49	-	monolink	monolink	poli_2mM-3_1.06030.06030.3_poli_2mM-3_1.06664.06664.3	45	n/a	-	poli_2mM-3_1_matched		1971.949	658.324	3.000	-2.4	2.4	1	11.51	2.99	2.99	0.27	0.37	0.59	0.59	0.00	0.20	497	0.00000	33.3	0.00	42.79	0.000		mono_xlinks_2mM_DSS_2.csv
1	APVLVSKVVSK-K7-155	sp|Q01080|A49	-	monolink	monolink	poli_2mM-3_2.07879.07879.3_poli_2mM-3_2.07845.07845.3	99	n/a	-	poli_2mM-3_2_matched		1280.804	427.943	3.000	-3.2	3.2	2	10.42	4.70	4.70	0.20	0.44	0.45	0.45	0.00	0.20	532	0.00000	40.9	0.30	42.54	0.000		mono_xlinks_2mM_DSS_2.csv
1	HSKEPHYK-K3-155	sp|P10964|A190	-	monolink	monolink	poli_2mM-4_1.02750.02750.3_poli_2mM-4_1.02708.02708.3	1110	n/a	-	poli_2mM-4_1_matched		1179.604	394.209	3.000	-1.5	1.5	4	10.90	3.91	3.91	0.19	0.54	0.41	0.41	0.00	0.26	326	0.00000	41.4	0.00	42.52	0.000		mono_xlinks_2mM_DSS_2.csv
1	LQTDVANSSSNSKR-K13-156	sp|P10964|A190	-	monolink	monolink	poli_2mM-3_1.05107.05107.3_poli_2mM-3_1.05063.05063.3	1363	n/a	-	poli_2mM-3_1_matched		1661.821	554.948	3.000	-0.5	0.5	4	11.09	3.92	3.92	0.22	0.31	0.29	0.29	0.00	0.10	669	0.00000	15.6	0.00	42.27	0.000		mono_xlinks_2mM_DSS_2.csv
1	TVSSQNKQPINK-K7-156	sp|Q04712|Rrn11	-	monolink	monolink	poli_2mM-4_1.04840.04840.3_poli_2mM-4_1.04794.04794.3	149	n/a	-	poli_2mM-4_1_matched		1498.799	500.608	3.000	-0.0	0.0	1	11.51	3.22	3.22	0.28	0.42	0.52	0.52	0.00	0.22	379	0.00000	46.5	0.00	41.96	0.000		mono_xlinks_2mM_DSS_2.csv
1	FTVIKPGQFGR-K5-156	sp|Q01080|A49	-	monolink	monolink	poli_2mM-3_2.09332.09332.3_poli_2mM-3_2.09292.09292.3	306	n/a	-	poli_2mM-3_2_matched		1404.774	469.266	3.000	-1.5	1.5	4	11.44	3.42	3.42	0.22	0.46	0.40	0.40	0.00	0.18	359	0.00000	41.7	0.00	41.70	0.000		mono_xlinks_2mM_DSS_2.csv
1	ISWKHDLDPDDTTLR-K4-156	sp|P32786|Rrn6	-	monolink	monolink	poli_2mM-3_1.08882.08882.3_poli_2mM-3_1.08840.08840.3	439	n/a	-	poli_2mM-3_1_matched		1966.961	656.662	3.000	-1.2	1.2	2	11.50	3.00	3.00	0.22	0.30	0.54	0.54	0.00	0.18	540	0.00000	24.0	0.22	41.68	0.000		mono_xlinks_2mM_DSS_2.csv
1	AKQQQVWLIK-K2-155	sp|P47006|A34.5	-	monolink	monolink	poli_2mM-4_1.07911.07911.3_poli_2mM-4_1.07878.07878.3	49	n/a	-	poli_2mM-4_1_matched		1395.821	466.281	3.000	-3.3	3.3	1	11.33	3.83	3.83	0.23	0.24	0.49	0.49	0.00	0.25	574	0.00000	37.0	0.00	41.65	0.000		mono_xlinks_2mM_DSS_2.csv
1	HGQKGVCSR-K4-155	sp|P22138|A135	-	monolink	monolink	poli_2mM-4_1.02709.02709.3_poli_2mM-4_1.02666.02666.3	924	n/a	-	poli_2mM-4_1_matched		1182.593	395.205	3.000	-1.5	1.5	2	11.11	4.18	4.18	0.24	0.39	0.49	0.49	0.00	0.27	408	0.00000	25.9	0.08	41.53	0.000		mono_xlinks_2mM_DSS_2.csv
1	KLYKIFPLDR-K4-156	sp|P40992|Rrn7	-	monolink	monolink	poli_2mM-3_2.09603.09603.3_poli_2mM-3_2.09582.09582.3	415	n/a	-	poli_2mM-3_2_matched		1447.841	483.621	3.000	-2.3	2.3	3	11.31	2.39	2.39	0.23	0.49	0.65	0.65	0.00	0.32	223	0.00000	56.5	0.16	41.50	0.000		mono_xlinks_2mM_DSS_2.csv
1	DGFTKIFETALNEK-K5-156	sp|P10964|A190	-	monolink	monolink	poli_2mM-3_1.10686.10686.3_poli_2mM-3_1.10665.10665.3	250	n/a	-	poli_2mM-3_1_matched		1767.893	590.306	3.000	0.2	0.2	3	10.25	3.52	3.52	0.18	0.38	0.43	0.43	0.00	0.16	593	0.00000	15.1	0.24	41.48	0.000		mono_xlinks_2mM_DSS_2.csv
1	GLPPAQDFSAAPIQVSTTEKK-K20-155	sp|P50106|A14	-	monolink	monolink	poli_2mM-2_1.08002.08002.3_poli_2mM-2_1.07996.07996.3	117	n/a	-	poli_2mM-2_1_matched		2339.239	780.754	3.000	0.1	0.1	1	11.24	2.62	2.62	0.19	0.29	0.39	0.39	0.00	0.09	627	0.00000	9.3	0.13	41.40	0.000		mono_xlinks_2mM_DSS_2.csv
1	INQVIKHIHYVR-K6-155	sp|Q04712|Rrn11	-	monolink	monolink	poli_2mM-3_2.06198.06198.4_poli_2mM-3_2.06176.06176.4	406	n/a	-	poli_2mM-3_2_matched		1673.970	419.500	4.000	-2.5	2.5	2	11.49	2.05	2.05	0.23	0.56	0.41	0.41	0.00	0.17	213	0.00000	20.5	0.00	41.25	0.000		mono_xlinks_2mM_DSS_2.csv
1	RLEEDNDEEQSHKK-K14-156	sp|P10964|A190	-	monolink	monolink	poli_2mM-4_1.03513.03513.3_poli_2mM-4_1.03459.03459.3	1377	n/a	-	poli_2mM-4_1_matched		1911.877	638.300	3.000	-2.3	2.3	7	9.91	4.67	4.67	0.21	0.36	0.28	0.28	0.00	0.10	683	0.00000	43.6	0.00	41.24	0.000		mono_xlinks_2mM_DSS_2.csv
1	RPPQDFVAPIDQKK-K13-156	sp|P36070|Rrn3	-	monolink	monolink	poli_2mM-3_1.07413.07413.3_poli_2mM-3_1.07384.07384.3	22	n/a	-	poli_2mM-3_1_matched		1793.965	598.996	3.000	-1.5	1.5	2	11.41	1.78	1.78	0.19	0.35	0.75	0.75	0.00	0.27	407	0.00000	16.6	0.00	41.12	0.000		mono_xlinks_2mM_DSS_2.csv
1	KALANQLLTPSSNVSTHTLNK-K1-155	sp|P10964|A190	-	monolink	monolink	poli_2mM-2_1.07198.07198.3_poli_2mM-2_1.07175.07175.3	555	n/a	-	poli_2mM-2_1_matched		2391.311	798.111	3.000	-1.4	1.4	1	11.18	2.85	2.85	0.24	0.42	0.36	0.36	0.00	0.09	469	0.00000	15.8	0.20	41.12	0.000		mono_xlinks_2mM_DSS_2.csv
1	LKSVEVHR-K2-156	sp|P10964|A190	-	monolink	monolink	poli_2mM-4_1.05333.05333.3_poli_2mM-4_1.05305.05305.3	111	n/a	-	poli_2mM-4_1_matched		1122.639	375.221	3.000	-0.5	0.5	4	11.47	4.61	4.61	0.22	0.35	0.40	0.40	0.00	0.25	402	0.00000	56.2	0.28	41.01	0.000		mono_xlinks_2mM_DSS_2.csv
1	DGALLCGILDKSQYGASK-K11-156	sp|P10964|A190	-	monolink	monolink	poli_2mM-3_2.10437.10437.3_poli_2mM-3_2.10416.10416.3	783	n/a	-	poli_2mM-3_2_matched		2051.026	684.683	3.000	0.7	0.7	5	11.51	2.59	2.59	0.25	0.48	0.57	0.57	0.00	0.16	298	0.00000	27.5	0.00	41.00	0.000		mono_xlinks_2mM_DSS_2.csv
1	KLKYQYINYISR-K1-155	sp|Q04712|Rrn11	-	monolink	monolink	poli_2mM-3_2.07941.07941.3_poli_2mM-3_2.07923.07923.3	18	n/a	-	poli_2mM-3_2_matched		1742.970	581.998	3.000	-2.1	2.1	2	11.48	3.17	3.17	0.22	0.30	0.48	0.48	0.00	0.20	492	0.00000	40.6	0.40	40.97	0.000		mono_xlinks_2mM_DSS_2.csv
1	IASTAKDNAPLQFDK-K6-155	sp|P47006|A34.5	-	monolink	monolink	poli_2mM-3_1.07244.07244.3_poli_2mM-3_1.07202.07202.3	126	n/a	-	poli_2mM-3_1_matched		1772.929	591.984	3.000	-2.0	2.0	1	11.21	2.45	2.45	0.19	0.44	0.43	0.43	0.00	0.14	402	0.00000	20.2	0.24	40.95	0.000		mono_xlinks_2mM_DSS_2.csv
1	CVHPEPENGKR-K10-156	sp|P10964|A190	-	monolink	monolink	poli_2mM-4_2.03936.03936.3_poli_2mM-4_2.03899.03899.3	1516	n/a	-	poli_2mM-4_2_matched		1477.695	493.573	3.000	-2.5	2.5	6	10.69	3.90	3.90	0.25	0.29	0.44	0.44	0.00	0.20	582	0.00000	24.0	0.00	40.89	0.000		mono_xlinks_2mM_DSS_2.csv
1	HMVNDKFQVR-K6-156	sp|P22138|A135	-	monolink	monolink	poli_2mM-3_1.07201.07201.3_poli_2mM-3_1.07142.07142.3	1043	n/a	-	poli_2mM-3_1_matched		1428.718	477.247	3.000	-0.6	0.6	4	9.94	3.53	3.53	0.17	0.50	0.44	0.44	0.00	0.22	398	0.00000	23.0	0.30	40.75	0.000		mono_xlinks_2mM_DSS_2.csv
1	KHSKEPHYK-K4-156	sp|P10964|A190	-	monolink	monolink	poli_2mM-3_2.03240.03240.3_poli_2mM-3_2.03198.03198.3	1110	n/a	-	poli_2mM-3_2_matched		1308.681	437.235	3.000	-1.6	1.6	17	11.11	2.88	2.88	0.22	0.47	0.45	0.45	0.00	0.25	262	0.00000	40.7	0.35	40.36	0.000		mono_xlinks_2mM_DSS_2.csv
1	QFVNDNKNNDLIGLDR-K7-156	sp|Q04712|Rrn11	-	monolink	monolink	poli_2mM-3_1.08881.08881.3_poli_2mM-3_1.08839.08839.3	388	n/a	-	poli_2mM-3_1_matched		2030.004	677.676	3.000	-1.5	1.5	2	10.58	2.64	2.64	0.17	0.53	0.43	0.43	0.00	0.13	322	0.00000	25.8	0.00	40.18	0.000		mono_xlinks_2mM_DSS_2.csv
1	AKQQQVWLIK-K2-156	sp|P47006|A34.5	-	monolink	monolink	poli_2mM-4_1.08482.08482.3_poli_2mM-4_1.08449.08449.3	49	n/a	-	poli_2mM-4_1_matched		1396.805	466.609	3.000	-2.2	2.2	2	11.40	4.30	4.30	0.30	0.19	0.59	0.59	0.00	0.29	507	0.00000	44.5	0.26	40.16	0.000		mono_xlinks_2mM_DSS_2.csv
1	SISKVLLSEVIDK-K4-155	sp|P10964|A190	-	monolink	monolink	poli_2mM-3_2.10153.10153.3_poli_2mM-3_2.10148.10148.3	1260	n/a	-	poli_2mM-3_2_matched		1584.932	529.318	3.000	-2.4	2.4	2	9.91	2.90	2.90	0.20	0.36	0.56	0.56	0.00	0.22	519	0.00000	20.1	0.36	39.87	0.000		mono_xlinks_2mM_DSS_2.csv
1	DLNDDLSKLQK-K8-156	sp|P10964|A190	-	monolink	monolink	poli_2mM-3_1.08763.08763.3_poli_2mM-3_1.08751.08751.3	405	n/a	-	poli_2mM-3_1_matched		1443.744	482.256	3.000	-1.5	1.5	1	9.63	4.47	4.47	0.17	0.49	0.36	0.36	0.00	0.16	444	0.00000	15.7	0.00	39.84	0.000		mono_xlinks_2mM_DSS_2.csv
1	VPIPGVKQALEK-K7-156	sp|P10964|A190	-	monolink	monolink	poli_2mM-3_2.09181.09181.3_poli_2mM-3_2.09141.09141.3	457	n/a	-	poli_2mM-3_2_matched		1433.849	478.957	3.000	-0.3	0.3	2	11.33	3.84	3.84	0.21	0.31	0.43	0.43	0.00	0.18	443	0.00000	17.7	0.27	39.76	0.000		mono_xlinks_2mM_DSS_2.csv
1	HGQKGVCSR-K4-156	sp|P22138|A135	-	monolink	monolink	poli_2mM-4_1.03605.03605.3_poli_2mM-4_1.03568.03568.3	924	n/a	-	poli_2mM-4_1_matched		1183.574	395.533	3.000	-2.0	2.0	2	11.11	3.91	3.91	0.23	0.39	0.42	0.42	0.00	0.23	332	0.00000	20.4	0.32	39.66	0.000		mono_xlinks_2mM_DSS_2.csv
1	FTVIKPGQFGR-K5-155	sp|Q01080|A49	-	monolink	monolink	poli_2mM-4_1.08076.08076.3_poli_2mM-4_1.08042.08042.3	306	n/a	-	poli_2mM-4_1_matched		1403.789	468.938	3.000	-3.6	3.6	2	8.86	3.51	3.51	0.17	0.52	0.48	0.48	0.00	0.22	436	0.00000	24.0	0.07	39.61	0.000		mono_xlinks_2mM_DSS_2.csv
1	SLHNENGSMEMTIDQKIAR-K16-156	sp|P40992|Rrn7	-	monolink	monolink	poli_2mM-2_2.08557.08557.3_poli_2mM-2_2.08487.08487.3	407	n/a	-	poli_2mM-2_2_matched		2329.101	777.375	3.000	-1.6	1.6	2	11.45	2.79	2.79	0.28	0.28	0.42	0.42	0.00	0.11	490	0.00000	10.9	0.21	39.54	0.000		mono_xlinks_2mM_DSS_2.csv
1	LVNYTSNLLKLR-K10-156	sp|P36070|Rrn3	-	monolink	monolink	poli_2mM-3_2.09870.09870.3_poli_2mM-3_2.09849.09849.3	217	n/a	-	poli_2mM-3_2_matched		1588.918	530.647	3.000	-0.8	0.8	2	11.49	3.00	3.00	0.20	0.29	0.55	0.55	0.00	0.23	394	0.00000	47.9	0.17	39.29	0.000		mono_xlinks_2mM_DSS_2.csv
1	SHHDDEEESSEKK-K12-156	sp|P47006|A34.5	-	monolink	monolink	poli_2mM-3_1.02907.02907.3_poli_2mM-3_1.02847.02847.3	208	n/a	-	poli_2mM-3_1_matched		1711.717	571.580	3.000	-0.4	0.4	10	10.02	3.01	3.01	0.17	0.46	0.51	0.51	0.00	0.20	379	0.00000	16.3	0.00	39.26	0.000		mono_xlinks_2mM_DSS_2.csv
1	INQVIKHIHYVR-K6-156	sp|Q04712|Rrn11	-	monolink	monolink	poli_2mM-2_1.06365.06365.4_poli_2mM-2_1.06334.06334.4	406	n/a	-	poli_2mM-2_1_matched		1674.955	419.747	4.000	-1.3	1.3	4	11.51	2.81	2.81	0.24	0.43	0.39	0.39	0.00	0.16	254	0.00000	42.0	0.00	39.14	0.000		mono_xlinks_2mM_DSS_2.csv
1	RLEEDNDEEQSHKK-K13-155	sp|P10964|A190	-	monolink	monolink	poli_2mM-3_1.02954.02954.4_poli_2mM-3_1.02928.02928.4	1376	n/a	-	poli_2mM-3_1_matched		1910.895	478.732	4.000	-2.0	2.0	3	11.49	2.58	2.58	0.18	0.31	0.42	0.42	0.00	0.15	411	0.00000	12.8	0.00	39.04	0.000		mono_xlinks_2mM_DSS_2.csv
1	IEKIPLRK-K3-156	sp|Q04712|Rrn11	-	monolink	monolink	poli_2mM-3_1.06702.06702.3_poli_2mM-3_1.06681.06681.3	167	n/a	-	poli_2mM-3_1_matched		1151.726	384.916	3.000	-2.0	2.0	2	10.06	3.45	3.45	0.16	0.40	0.42	0.42	0.00	0.26	380	0.00000	35.2	0.62	38.89	0.000		mono_xlinks_2mM_DSS_2.csv
1	TDILKTSVDTGR-K5-156	sp|P10964|A190	-	monolink	monolink	poli_2mM-4_2.07411.07411.3_poli_2mM-4_2.07391.07391.3	848	n/a	-	poli_2mM-4_2_matched		1460.770	487.931	3.000	-1.6	1.6	2	11.48	3.35	3.35	0.26	0.38	0.39	0.39	0.00	0.16	296	0.00000	62.8	0.30	38.72	0.000		mono_xlinks_2mM_DSS_2.csv
1	HLKNFPLNGDNK-K3-156	sp|P47006|A34.5	-	monolink	monolink	poli_2mM-3_1.07305.07305.3_poli_2mM-3_1.07264.07264.3	36	n/a	-	poli_2mM-3_1_matched		1551.803	518.275	3.000	-1.1	1.1	2	10.23	2.64	2.64	0.19	0.24	0.64	0.64	0.00	0.27	521	0.00000	12.2	0.49	38.54	0.000		mono_xlinks_2mM_DSS_2.csv
1	DISSTLLNELKSK-K11-156	sp|P10964|A190	-	monolink	monolink	poli_2mM-3_1.10350.10350.3_poli_2mM-3_1.10331.10331.3	182	n/a	-	poli_2mM-3_1_matched		1602.870	535.298	3.000	-1.1	1.1	2	11.45	2.41	2.41	0.24	0.39	0.50	0.50	0.00	0.19	245	0.00000	27.8	0.26	38.46	0.000		mono_xlinks_2mM_DSS_2.csv
1	LIENQLKSFESR-K7-155	sp|Q04712|Rrn11	-	monolink	monolink	poli_2mM-3_1.08074.08074.3_poli_2mM-3_1.08033.08033.3	436	n/a	-	poli_2mM-3_1_matched		1617.869	540.298	3.000	-3.1	3.1	2	9.35	3.34	3.34	0.13	0.41	0.40	0.40	0.00	0.17	494	0.00000	26.7	0.21	38.44	0.000		mono_xlinks_2mM_DSS_2.csv
1	TKDESILSGSLSHSK-K2-156	sp|P32786|Rrn6	-	monolink	monolink	poli_2mM-3_1.07368.07368.3_poli_2mM-3_1.07333.07333.3	645	n/a	-	poli_2mM-3_1_matched		1743.886	582.303	3.000	-1.9	1.9	1	10.90	2.58	2.58	0.18	0.29	0.43	0.43	0.00	0.14	470	0.00000	16.9	0.16	38.44	0.000		mono_xlinks_2mM_DSS_2.csv
1	IPAIDYSKVR-K8-155	sp|P47006|A34.5	-	monolink	monolink	poli_2mM-4_1.07068.07068.3_poli_2mM-4_1.07051.07051.3	152	n/a	-	poli_2mM-4_1_matched		1315.748	439.591	3.000	-2.8	2.8	2	11.37	2.90	2.90	0.19	0.42	0.38	0.38	0.00	0.19	223	0.00000	50.5	0.39	38.33	0.000		mono_xlinks_2mM_DSS_2.csv
1	KMMSFQANPTEESISK-K1-156	sp|P20434|ABC27	-	monolink	monolink	poli_2mM-3_2.08444.08444.3_poli_2mM-3_2.08423.08423.3	56	n/a	-	poli_2mM-3_2_matched		1982.929	661.984	3.000	-2.2	2.2	1	10.74	2.90	2.90	0.22	0.23	0.45	0.45	0.00	0.14	540	0.00000	13.9	0.00	38.12	0.000		mono_xlinks_2mM_DSS_2.csv
1	IATMKVPFKLPEMTR-K5-156	sp|Q01080|A49	-	monolink	monolink	poli_2mM-2_1.09631.09631.3_poli_2mM-2_1.09613.09613.3	398	n/a	-	poli_2mM-2_1_matched		1917.049	640.024	3.000	0.9	0.9	2	10.67	1.06	1.06	0.21	0.50	0.48	0.48	0.00	0.16	215	0.00000	14.0	0.34	38.06	0.000		mono_xlinks_2mM_DSS_2.csv
1	HNNVTSIELHSPIKSIK-K14-155	sp|P32786|Rrn6	-	monolink	monolink	poli_2mM-2_1.07019.07019.3_poli_2mM-2_1.06993.06993.3	243	n/a	-	poli_2mM-2_1_matched		2071.140	691.388	3.000	-2.1	2.1	3	10.00	2.51	2.51	0.12	0.21	0.36	0.36	0.00	0.11	663	0.00000	10.0	0.33	37.87	0.000		mono_xlinks_2mM_DSS_2.csv
1	LIENQLKSFESR-K7-156	sp|Q04712|Rrn11	-	monolink	monolink	poli_2mM-4_1.08341.08341.3_poli_2mM-4_1.08298.08298.3	436	n/a	-	poli_2mM-4_1_matched		1618.856	540.627	3.000	-0.3	0.3	2	9.35	3.02	3.02	0.14	0.54	0.41	0.41	0.00	0.17	306	0.00000	32.3	0.16	37.87	0.000		mono_xlinks_2mM_DSS_2.csv
1	NPDAPKGSTDPK-K6-155	sp|P07703|AC40	-	monolink	monolink	poli_2mM-4_2.03534.03534.3_poli_2mM-4_2.03517.03517.3	148	n/a	-	poli_2mM-4_2_matched		1380.688	461.237	3.000	-1.5	1.5	2	10.12	2.94	2.94	0.20	0.38	0.38	0.38	0.00	0.16	392	0.00000	17.4	0.26	37.73	0.000		mono_xlinks_2mM_DSS_2.csv
1	KLELFPYQNNSKYVAK-K12-155	sp|Q01080|A49	-	monolink	monolink	poli_2mM-3_2.08401.08401.3_poli_2mM-3_2.08364.08364.3	241	n/a	-	poli_2mM-3_2_matched		2096.128	699.717	3.000	-1.9	1.9	1	11.37	2.75	2.75	0.21	0.15	0.43	0.43	0.00	0.13	542	0.00000	19.7	0.34	37.64	0.000		mono_xlinks_2mM_DSS_2.csv
1	VSSILKEADKEK-K6-156	sp|Q01080|A49	-	monolink	monolink	poli_2mM-3_1.06509.06509.3_poli_2mM-3_1.06469.06469.3	223	n/a	-	poli_2mM-3_1_matched		1501.822	501.615	3.000	-1.6	1.6	1	10.86	0.88	0.88	0.21	0.41	0.60	0.60	0.00	0.25	209	0.00000	16.7	0.00	37.64	0.000		mono_xlinks_2mM_DSS_2.csv
1	GKCDNCGMFSPKFR-K12-156	sp|P10964|A190	-	monolink	monolink	poli_2mM-3_1.08117.08117.3_poli_2mM-3_1.08067.08067.3	242	n/a	-	poli_2mM-3_1_matched		1858.814	620.613	3.000	-1.1	1.1	4	10.25	2.91	2.91	0.22	0.33	0.52	0.52	0.00	0.19	414	0.00000	17.3	0.14	37.59	0.000		mono_xlinks_2mM_DSS_2.csv
1	LVHEFHKK-K7-156	sp|P10964|A190	-	monolink	monolink	poli_2mM-3_2.07536.07536.3_poli_2mM-3_2.07485.07485.3	225	n/a	-	poli_2mM-3_2_matched		1192.658	398.561	3.000	-1.8	1.8	8	11.48	1.87	1.87	0.29	0.32	0.49	0.49	0.00	0.31	164	0.00000	38.3	0.53	37.13	0.000		mono_xlinks_2mM_DSS_2.csv
1	VNAITSQVVSKCVPDGTMK-K11-156	sp|P10964|A190	-	monolink	monolink	poli_2mM-3_1.08292.08292.3_poli_2mM-3_1.08251.08251.3	910	n/a	-	poli_2mM-3_1_matched		2189.102	730.708	3.000	-2.4	2.4	9	10.62	2.12	2.12	0.17	0.40	0.49	0.49	0.00	0.13	307	0.00000	16.3	0.21	37.08	0.000		mono_xlinks_2mM_DSS_2.csv
1	QSKDISSTLLNELK-K3-156	sp|P10964|A190	-	monolink	monolink	poli_2mM-3_1.09808.09808.3_poli_2mM-3_1.09800.09800.3	171	n/a	-	poli_2mM-3_1_matched		1730.929	577.984	3.000	-0.5	0.5	2	10.97	2.18	2.18	0.18	0.37	0.35	0.35	0.00	0.13	296	0.00000	25.3	0.16	37.00	0.000		mono_xlinks_2mM_DSS_2.csv
1	VSSILKEADK-K6-156	sp|Q01080|A49	-	monolink	monolink	poli_2mM-4_2.06935.06935.3_poli_2mM-4_2.06882.06882.3	223	n/a	-	poli_2mM-4_2_matched		1244.684	415.902	3.000	-2.3	2.3	2	9.19	4.29	4.29	0.13	0.38	0.39	0.39	0.00	0.19	433	0.00000	27.0	0.00	36.87	0.000		mono_xlinks_2mM_DSS_2.csv
1	ESHKELDLPEVK-K4-156	sp|P46669|A43	-	monolink	monolink	poli_2mM-3_2.08108.08108.3_poli_2mM-3_2.08072.08072.3	293	n/a	-	poli_2mM-3_2_matched		1578.812	527.279	3.000	-1.1	1.1	1	11.33	3.00	3.00	0.21	0.34	0.31	0.31	0.00	0.13	283	0.00000	41.0	0.44	36.78	0.000		mono_xlinks_2mM_DSS_2.csv
1	RIDDKNGILLTSR-K5-156	sp|P32786|Rrn6	-	monolink	monolink	poli_2mM-4_2.07484.07484.3_poli_2mM-4_2.07453.07453.3	411	n/a	-	poli_2mM-4_2_matched		1655.920	552.981	3.000	-0.5	0.5	4	9.77	2.66	2.66	0.13	0.43	0.47	0.47	0.00	0.18	307	0.00000	25.7	0.33	36.71	0.000		mono_xlinks_2mM_DSS_2.csv
1	NRIDSDKLTDSAIDIVDSVR-K7-156	sp|Q01080|A49	-	monolink	monolink	poli_2mM-2_1.09945.09945.3_poli_2mM-2_1.09938.09938.3	153	n/a	-	poli_2mM-2_1_matched		2387.218	796.747	3.000	-0.2	0.2	2	10.71	2.00	2.00	0.23	0.20	0.43	0.43	0.00	0.11	518	0.00000	9.4	0.19	36.55	0.000		mono_xlinks_2mM_DSS_2.csv
1	ILDADPLSKEDTSEKLIK-K15-156	sp|P46669|A43	-	monolink	monolink	poli_2mM-2_1.08390.08390.3_poli_2mM-2_1.08351.08351.3	103	n/a	-	poli_2mM-2_1_matched		2170.160	724.395	3.000	-0.9	0.9	3	11.51	0.87	0.87	0.22	0.36	0.65	0.65	0.00	0.18	185	0.00000	20.7	0.36	36.52	0.000		mono_xlinks_2mM_DSS_2.csv
1	VIFDGKPLNSEDEISNSGYLGNK-K6-155	sp|P22138|A135	-	monolink	monolink	poli_2mM-2_1.08719.08719.3_poli_2mM-2_1.08709.08709.3	77	n/a	-	poli_2mM-2_1_matched		2650.312	884.445	3.000	-0.7	0.7	4	10.36	1.90	1.90	0.21	0.21	0.40	0.40	0.00	0.09	541	0.00000	7.3	0.18	36.20	0.000		mono_xlinks_2mM_DSS_2.csv
1	VPFKLPEMTR-K4-156	sp|Q01080|A49	-	monolink	monolink	poli_2mM-3_2.09717.09717.3_poli_2mM-3_2.09691.09691.3	402	n/a	-	poli_2mM-3_2_matched		1372.740	458.588	3.000	-2.0	2.0	4	9.19	2.88	2.88	0.16	0.38	0.54	0.54	0.00	0.27	332	0.00000	17.5	0.00	36.05	0.000		mono_xlinks_2mM_DSS_2.csv
1	ASMMGHKVR-K7-155	sp|P10964|A190	-	monolink	monolink	poli_2mM-4_2.04280.04280.3_poli_2mM-4_2.04228.04228.3	604	n/a	-	poli_2mM-4_2_matched		1170.597	391.207	3.000	-3.9	3.9	4	11.05	1.21	1.21	0.29	0.27	0.66	0.66	0.00	0.37	175	0.00000	37.0	0.00	36.02	0.000		mono_xlinks_2mM_DSS_2.csv
1	KETSIGVSATGGKK-K14-155	sp|P50106|A14	-	monolink	monolink	poli_2mM-3_1.04580.04580.3_poli_2mM-3_1.04541.04541.3	131	n/a	-	poli_2mM-3_1_matched		1516.844	506.622	3.000	-2.7	2.7	2	9.98	2.43	2.43	0.20	0.30	0.37	0.37	0.00	0.13	425	0.00000	23.0	0.46	35.99	0.000		mono_xlinks_2mM_DSS_2.csv
1	IPAIDYSKVR-K8-156	sp|P47006|A34.5	-	monolink	monolink	poli_2mM-4_1.07770.07770.3_poli_2mM-4_1.07747.07747.3	152	n/a	-	poli_2mM-4_1_matched		1316.731	439.918	3.000	-2.0	2.0	2	11.36	3.05	3.05	0.17	0.30	0.34	0.34	0.00	0.17	257	0.00000	19.0	0.00	35.95	0.000		mono_xlinks_2mM_DSS_2.csv
1	HLKNFPLNGDNKK-K3-156	sp|P47006|A34.5	-	monolink	monolink	poli_2mM-3_1.06489.06489.3_poli_2mM-3_1.06447.06447.3	36	n/a	-	poli_2mM-3_1_matched		1679.895	560.973	3.000	-2.8	2.8	3	9.87	2.92	2.92	0.13	0.22	0.43	0.43	0.00	0.17	523	0.00000	10.4	0.50	35.93	0.000		mono_xlinks_2mM_DSS_2.csv
1	SQFSNLKVVTTTADDAFPSSLR-K7-156	sp|P32529|A12	-	monolink	monolink	poli_2mM-2_2.10107.10107.3_poli_2mM-2_2.10156.10156.3	46	n/a	-	poli_2mM-2_2_matched		2539.284	847.436	3.000	1.5	1.5	4	9.70	2.01	2.01	0.19	0.34	0.51	0.51	0.00	0.12	417	0.00000	26.2	0.15	35.86	0.000		mono_xlinks_2mM_DSS_2.csv
1	ASMMGHKVR-K7-156	sp|P10964|A190	-	monolink	monolink	poli_2mM-4_1.05167.05167.3_poli_2mM-4_1.05122.05122.3	604	n/a	-	poli_2mM-4_1_matched		1171.583	391.535	3.000	-1.0	1.0	2	10.49	1.20	1.20	0.26	0.32	0.64	0.64	0.00	0.35	180	0.00000	33.3	0.00	35.85	0.000		mono_xlinks_2mM_DSS_2.csv
1	VEGLKLEHFATGYDAEDFHVAEEVK-K5-156	sp|P47006|A34.5	-	monolink	monolink	poli_2mM-1_1.08890.08890.3_poli_2mM-1_1.08866.08866.3	167	n/a	-	poli_2mM-1_1_matched		2988.443	997.155	3.000	1.2	1.2	4	8.78	2.02	2.02	0.19	0.25	0.24	0.24	0.00	0.05	676	0.00000	6.6	0.00	35.84	0.000		mono_xlinks_2mM_DSS_2.csv
1	FITKYNFDDESGKWCEFK-K4-156	sp|P10964|A190	-	monolink	monolink	poli_2mM-3_2.09640.09640.3_poli_2mM-3_2.09620.09620.3	1459	n/a	-	poli_2mM-3_2_matched		2469.117	824.047	3.000	-1.3	1.3	8	10.58	1.03	1.03	0.18	0.42	0.46	0.46	0.00	0.13	211	0.00000	19.6	0.00	35.77	0.000		mono_xlinks_2mM_DSS_2.csv
1	TKQAVSYDEPDEDEIETMR-K2-156	sp|P10964|A190	-	monolink	monolink	poli_2mM-3_1.07771.07771.3_poli_2mM-3_1.07748.07748.3	1379	n/a	-	poli_2mM-3_1_matched		2411.067	804.697	3.000	-0.7	0.7	1	11.49	1.88	1.88	0.23	0.27	0.41	0.41	0.00	0.11	283	0.00000	28.3	0.00	35.53	0.000		mono_xlinks_2mM_DSS_2.csv
1	TSGKVPIPGVKQALEK-K11-156	sp|P10964|A190	-	monolink	monolink	poli_2mM-3_1.08153.08153.3_poli_2mM-3_1.08151.08151.3	457	n/a	-	poli_2mM-3_1_matched		1807.043	603.355	3.000	-1.5	1.5	1	11.51	1.47	1.47	0.26	0.26	0.65	0.65	0.00	0.20	217	0.00000	10.7	0.36	35.46	0.000		mono_xlinks_2mM_DSS_2.csv
1	ISWKHDLDPDDTTLR-K4-155	sp|P32786|Rrn6	-	monolink	monolink	poli_2mM-3_2.08471.08471.3_poli_2mM-3_2.08413.08413.3	439	n/a	-	poli_2mM-3_2_matched		1965.978	656.334	3.000	-1.8	1.8	1	9.96	2.84	2.84	0.14	0.24	0.31	0.31	0.00	0.10	494	0.00000	18.4	0.19	35.39	0.000		mono_xlinks_2mM_DSS_2.csv
1	LVNYTSNLLKLR-K10-155	sp|P36070|Rrn3	-	monolink	monolink	poli_2mM-3_2.09497.09497.3_poli_2mM-3_2.09482.09482.3	217	n/a	-	poli_2mM-3_2_matched		1587.933	530.319	3.000	-2.2	2.2	4	10.09	3.06	3.06	0.21	0.26	0.30	0.30	0.00	0.13	425	0.00000	19.1	0.00	35.29	0.000		mono_xlinks_2mM_DSS_2.csv
1	KMEIPLLHCTK-K1-156	sp|Q04712|Rrn11	-	monolink	monolink	poli_2mM-3_1.08824.08824.3_poli_2mM-3_1.08792.08792.3	172	n/a	-	poli_2mM-3_1_matched		1524.803	509.275	3.000	-1.2	1.2	4	10.13	3.40	3.40	0.17	0.27	0.53	0.53	0.00	0.24	332	0.00000	40.9	0.00	35.27	0.000		mono_xlinks_2mM_DSS_2.csv
1	LVHEFHKK-K8-156	sp|P10964|A190	-	monolink	monolink	poli_2mM-4_1.07014.07014.3_poli_2mM-4_1.06969.06969.3	226	n/a	-	poli_2mM-4_1_matched		1192.659	398.561	3.000	-1.5	1.5	1	10.90	1.28	1.28	0.19	0.37	0.37	0.37	0.00	0.23	134	0.00000	35.9	0.21	35.27	0.000		mono_xlinks_2mM_DSS_2.csv
1	RPPQDFVAPIDQKK-K13-155	sp|P36070|Rrn3	-	monolink	monolink	poli_2mM-3_2.06981.06981.3_poli_2mM-3_2.07005.07005.3	22	n/a	-	poli_2mM-3_2_matched		1792.980	598.668	3.000	-2.8	2.8	2	10.01	2.03	2.03	0.18	0.24	0.44	0.44	0.00	0.16	429	0.00000	13.8	0.27	35.11	0.000		mono_xlinks_2mM_DSS_2.csv
1	KMMSFQANPTEESISK-K1-155	sp|P20434|ABC27	-	monolink	monolink	poli_2mM-3_2.07795.07795.3_poli_2mM-3_2.07778.07778.3	56	n/a	-	poli_2mM-3_2_matched		1981.945	661.656	3.000	-2.7	2.7	2	10.05	2.56	2.56	0.17	0.21	0.39	0.39	0.00	0.12	484	0.00000	13.5	0.00	34.99	0.000		mono_xlinks_2mM_DSS_2.csv
1	FVKSALDDLDKNDSTQIGIIANQVALPSK-K3-156	sp|P36070|Rrn3	-	monolink	monolink	poli_2mM-2_1.09671.09671.4_poli_2mM-2_1.09674.09674.4	57	n/a	-	poli_2mM-2_1_matched		3255.719	814.938	4.000	-1.4	1.4	2	9.65	2.70	2.70	0.17	0.13	0.46	0.46	0.00	0.08	639	0.00000	5.8	0.50	34.87	0.000		mono_xlinks_2mM_DSS_2.csv
1	QQQVWLIKFPSNVDISK-K8-156	sp|P47006|A34.5	-	monolink	monolink	poli_2mM-3_1.10457.10457.3_poli_2mM-3_1.10443.10443.3	57	n/a	-	poli_2mM-3_1_matched		2185.178	729.401	3.000	-0.1	0.1	2	8.45	2.32	2.32	0.16	0.41	0.50	0.50	0.00	0.15	397	0.00000	10.7	0.37	34.75	0.000		mono_xlinks_2mM_DSS_2.csv
1	RILKTQSQK-K4-155	sp|P32786|Rrn6	-	monolink	monolink	poli_2mM-4_2.03514.03514.3_poli_2mM-4_2.03472.03472.3	832	n/a	-	poli_2mM-4_2_matched		1255.760	419.594	3.000	-2.6	2.6	2	10.32	3.77	3.77	0.14	0.30	0.37	0.37	0.00	0.20	272	0.00000	45.7	0.35	34.70	0.000		mono_xlinks_2mM_DSS_2.csv
1	LKYQYINYISR-K2-156	sp|Q04712|Rrn11	-	monolink	monolink	poli_2mM-4_1.08651.08651.3_poli_2mM-4_1.08615.08615.3	20	n/a	-	poli_2mM-4_1_matched		1615.860	539.628	3.000	-0.5	0.5	2	10.01	2.66	2.66	0.17	0.24	0.44	0.44	0.00	0.20	379	0.00000	29.8	0.00	34.67	0.000		mono_xlinks_2mM_DSS_2.csv
1	DGETTDANGKTIVTGGNGPEDFQQHEQIR-K10-156	sp|P20435|ABC23	-	monolink	monolink	poli_2mM-2_1.06870.06870.3_poli_2mM-2_1.07262.07262.3	46	n/a	-	poli_2mM-2_1_matched		3269.501	1090.842	3.000	-1.9	1.9	7	10.70	1.26	1.26	0.23	0.27	0.36	0.36	0.00	0.06	360	0.00000	6.7	0.12	34.63	0.000		mono_xlinks_2mM_DSS_2.csv
1	KEQCVLQYVFHSRPNLSR-K1-156	sp|P10964|A190	-	monolink	monolink	poli_2mM-3_1.08944.08944.4_poli_2mM-3_1.08926.08926.4	330	n/a	-	poli_2mM-3_1_matched		2416.233	605.066	4.000	0.4	0.4	2	11.10	1.68	1.68	0.24	0.36	0.23	0.23	0.00	0.06	185	0.00000	13.4	0.30	34.32	0.000		mono_xlinks_2mM_DSS_2.csv
1	VLPNEKTLR-K6-156	sp|P10964|A190	-	monolink	monolink	poli_2mM-4_1.06710.06710.3_poli_2mM-4_1.06659.06659.3	612	n/a	-	poli_2mM-4_1_matched		1224.706	409.243	3.000	-1.3	1.3	2	11.08	1.24	1.24	0.22	0.34	0.32	0.32	0.00	0.18	114	0.00000	34.0	0.00	34.04	0.000		mono_xlinks_2mM_DSS_2.csv
1	GFIRQDMIKK-K9-156	sp|P10964|A190	-	monolink	monolink	poli_2mM-4_1.06937.06937.3_poli_2mM-4_1.06904.06904.3	276	n/a	-	poli_2mM-4_1_matched		1390.762	464.595	3.000	-1.6	1.6	2	10.25	2.08	2.08	0.16	0.30	0.32	0.32	0.00	0.16	263	0.00000	21.0	0.37	33.80	0.000		mono_xlinks_2mM_DSS_2.csv
1	TVSSQNKQPINKQK-K12-155	sp|Q04712|Rrn11	-	monolink	monolink	poli_2mM-3_2.03826.03826.3_poli_2mM-3_2.03787.03787.3	154	n/a	-	poli_2mM-3_2_matched		1753.967	585.664	3.000	-1.8	1.8	3	11.36	1.15	1.15	0.19	0.22	0.60	0.60	0.00	0.21	189	0.00000	11.7	0.43	33.73	0.000		mono_xlinks_2mM_DSS_2.csv
1	FTVIKPGQFGRSKDR-K5-156	sp|Q01080|A49	-	monolink	monolink	poli_2mM-3_2.07185.07185.4_poli_2mM-3_2.07163.07163.4	306	n/a	-	poli_2mM-3_2_matched		1891.030	473.765	4.000	-0.8	0.8	3	9.15	1.72	1.72	0.12	0.39	0.38	0.38	0.00	0.13	287	0.00000	4.9	0.42	33.45	0.000		mono_xlinks_2mM_DSS_2.csv
1	TKDESILSGSLSHSKLK-K15-156	sp|P32786|Rrn6	-	monolink	monolink	poli_2mM-2_1.07217.07217.4_poli_2mM-2_1.07181.07181.4	658	n/a	-	poli_2mM-2_1_matched		1985.066	497.274	4.000	-1.2	1.2	2	10.80	1.57	1.57	0.14	0.21	0.60	0.60	0.00	0.18	279	0.00000	6.1	0.40	33.31	0.000		mono_xlinks_2mM_DSS_2.csv
1	AKYCDSMGRPQRK-K2-155	sp|P20434|ABC27	-	monolink	monolink	poli_2mM-3_1.03888.03888.4_poli_2mM-3_1.03885.03885.4	45	n/a	-	poli_2mM-3_1_matched		1750.859	438.723	4.000	-2.1	2.1	2	10.15	2.49	2.49	0.13	0.25	0.43	0.43	0.00	0.16	299	0.00000	10.1	0.00	33.25	0.000		mono_xlinks_2mM_DSS_2.csv
1	TMKTFVIHIQEK-K3-156	sp|P20434|ABC27	-	monolink	monolink	poli_2mM-3_1.08798.08798.3_poli_2mM-3_1.08776.08776.3	94	n/a	-	poli_2mM-3_1_matched		1629.878	544.300	3.000	-1.4	1.4	3	8.68	2.35	2.35	0.09	0.50	0.45	0.45	0.00	0.19	152	0.00000	37.5	0.43	33.03	0.000		mono_xlinks_2mM_DSS_2.csv
1	KEQCVLQYVFHSRPNLSR-K1-155	sp|P10964|A190	-	monolink	monolink	poli_2mM-3_2.08744.08744.4_poli_2mM-3_2.08711.08711.4	330	n/a	-	poli_2mM-3_2_matched		2415.246	604.819	4.000	-1.6	1.6	2	9.93	1.77	1.77	0.19	0.31	0.29	0.29	0.00	0.08	284	0.00000	6.8	0.25	32.82	0.000		mono_xlinks_2mM_DSS_2.csv
1	WRTDILKTSVDTGR-K7-156	sp|P10964|A190	-	monolink	monolink	poli_2mM-3_1.08397.08397.3_poli_2mM-3_1.08358.08358.3	848	n/a	-	poli_2mM-3_1_matched		1802.949	601.991	3.000	-1.9	1.9	1	7.08	3.61	3.61	0.09	0.35	0.37	0.37	0.00	0.13	519	0.00000	23.0	0.00	32.66	0.000		mono_xlinks_2mM_DSS_2.csv
1	DSNGGSNSLGKFSFGNR-K11-156	sp|P46669|A43	-	monolink	monolink	poli_2mM-4_1.08821.08821.3_poli_2mM-4_1.08800.08800.3	206	n/a	-	poli_2mM-4_1_matched		1898.873	633.965	3.000	-1.6	1.6	1	10.04	2.26	2.26	0.11	0.22	0.39	0.39	0.00	0.12	348	0.00000	19.0	0.00	32.44	0.000		mono_xlinks_2mM_DSS_2.csv
1	LEHFATGYDAEDFHVAEEVKENKK-K20-156	sp|P47006|A34.5	-	monolink	monolink	poli_2mM-1_2.07498.07498.4_poli_2mM-1_2.07213.07213.4	187	n/a	-	poli_2mM-1_2_matched		2961.404	741.359	4.000	0.3	0.3	2	10.51	2.13	2.13	0.21	0.24	0.27	0.27	0.00	0.06	298	0.00000	6.2	0.00	32.44	0.000		mono_xlinks_2mM_DSS_2.csv
1	IKNEYWGKGSLENEVLFK-K8-156	sp|P10964|A190	-	monolink	monolink	poli_2mM-2_1.09511.09511.3_poli_2mM-2_1.09496.09496.3	762	n/a	-	poli_2mM-2_1_matched		2309.195	770.739	3.000	0.1	0.1	1	6.85	3.28	3.28	0.11	0.30	0.24	0.24	0.00	0.07	635	0.00000	15.9	0.40	32.41	0.000		mono_xlinks_2mM_DSS_2.csv
1	KIEKIPLR-K1-156	sp|Q04712|Rrn11	-	monolink	monolink	poli_2mM-3_1.07162.07162.3_poli_2mM-3_1.07116.07116.3	164	n/a	-	poli_2mM-3_1_matched		1151.726	384.917	3.000	-1.2	1.2	2	9.12	1.71	1.71	0.17	0.30	0.40	0.40	0.00	0.25	238	0.00000	21.9	0.28	32.29	0.000		mono_xlinks_2mM_DSS_2.csv
1	KNELKDGATIK-K5-156	sp|P32529|A12	-	monolink	monolink	poli_2mM-3_1.05983.05983.3_poli_2mM-3_1.05922.05922.3	77	n/a	-	poli_2mM-3_1_matched		1371.759	458.261	3.000	-1.6	1.6	2	8.89	2.27	2.27	0.15	0.39	0.32	0.32	0.00	0.14	231	0.00000	7.9	0.35	32.16	0.000		mono_xlinks_2mM_DSS_2.csv
1	VGGVVLGYEGLKILDADPLSKEDTSEK-K12-156	sp|P46669|A43	-	monolink	monolink	poli_2mM-1_1.10039.10039.3_poli_2mM-1_1.10019.10019.3	88	n/a	-	poli_2mM-1_1_matched		2987.559	996.861	3.000	-0.2	0.2	1	10.59	0.68	0.68	0.14	0.27	0.48	0.48	0.00	0.09	216	0.00000	7.4	0.15	32.12	0.000		mono_xlinks_2mM_DSS_2.csv
1	VPFKLPEMTRR-K4-156	sp|Q01080|A49	-	monolink	monolink	poli_2mM-3_1.08675.08675.3_poli_2mM-3_1.08654.08654.3	402	n/a	-	poli_2mM-3_1_matched		1528.842	510.622	3.000	-1.3	1.3	2	9.32	0.77	0.77	0.13	0.29	0.74	0.74	0.00	0.33	161	0.00000	9.5	0.19	32.06	0.000		mono_xlinks_2mM_DSS_2.csv
1	IPKNFNNNNKR-K3-156	sp|P32786|Rrn6	-	monolink	monolink	poli_2mM-4_2.05098.05098.3_poli_2mM-4_2.05069.05069.3	331	n/a	-	poli_2mM-4_2_matched		1513.796	505.607	3.000	-2.4	2.4	3	8.26	1.30	1.30	0.15	0.40	0.52	0.52	0.00	0.23	210	0.00000	36.0	0.60	31.92	0.000		mono_xlinks_2mM_DSS_2.csv
1	LQTDVANSSSNSKRLEEDNDEEQSHK-K13-156	sp|P10964|A190	-	monolink	monolink	poli_2mM-2_1.05224.05224.4_poli_2mM-2_1.05270.05270.4	1363	n/a	-	poli_2mM-2_1_matched		3115.412	779.861	4.000	-1.7	1.7	4	11.50	0.89	0.89	0.15	0.22	0.60	0.60	0.00	0.11	146	0.00000	6.4	0.00	31.89	0.000		mono_xlinks_2mM_DSS_2.csv
1	SHHDDEEESSEKK-K12-155	sp|P47006|A34.5	-	monolink	monolink	poli_2mM-3_1.01934.01934.3_poli_2mM-3_1.01874.01874.3	208	n/a	-	poli_2mM-3_1_matched		1710.731	571.251	3.000	-2.4	2.4	3	9.24	2.90	2.90	0.13	0.31	0.27	0.27	0.00	0.10	289	0.00000	8.3	0.00	31.73	0.000		mono_xlinks_2mM_DSS_2.csv
1	KTKQAVSYDEPDEDEIETMR-K3-156	sp|P10964|A190	-	monolink	monolink	poli_2mM-2_2.07113.07113.3_poli_2mM-2_2.07086.07086.3	1379	n/a	-	poli_2mM-2_2_matched		2539.164	847.396	3.000	0.3	0.3	3	8.95	1.88	1.88	0.23	0.24	0.36	0.36	0.00	0.09	405	0.00000	13.9	0.00	31.72	0.000		mono_xlinks_2mM_DSS_2.csv
1	HSKEPHYK-K3-156	sp|P10964|A190	-	monolink	monolink	poli_2mM-3_1.03612.03612.3_poli_2mM-3_1.03570.03570.3	1110	n/a	-	poli_2mM-3_1_matched		1180.585	394.536	3.000	-1.9	1.9	2	7.61	2.90	2.90	0.10	0.49	0.24	0.24	0.00	0.15	221	0.00000	21.1	0.00	31.71	0.000		mono_xlinks_2mM_DSS_2.csv
1	KETSIGVSATGGKK-K14-156	sp|P50106|A14	-	monolink	monolink	poli_2mM-3_2.05510.05510.3_poli_2mM-3_2.05481.05481.3	131	n/a	-	poli_2mM-3_2_matched		1517.826	506.950	3.000	-2.6	2.6	1	8.53	2.03	2.03	0.10	0.26	0.35	0.35	0.00	0.13	408	0.00000	15.1	0.62	31.66	0.000		mono_xlinks_2mM_DSS_2.csv
1	DFKGLPPAQDFSAAPIQVSTTEK-K3-156	sp|P50106|A14	-	monolink	monolink	poli_2mM-2_1.09619.09619.3_poli_2mM-2_1.09569.09569.3	97	n/a	-	poli_2mM-2_1_matched		2602.318	868.447	3.000	0.4	0.4	1	10.70	1.43	1.43	0.18	0.24	0.30	0.30	0.00	0.06	226	0.00000	6.2	0.15	31.64	0.000		mono_xlinks_2mM_DSS_2.csv
1	GLPPAQDFSAAPIQVSTTEKK-K21-156	sp|P50106|A14	-	monolink	monolink	poli_2mM-3_2.08918.08918.3_poli_2mM-3_2.08892.08892.3	118	n/a	-	poli_2mM-3_2_matched		2340.222	781.082	3.000	0.4	0.4	1	9.17	1.90	1.90	0.14	0.29	0.30	0.30	0.00	0.07	343	0.00000	5.6	0.23	31.60	0.000		mono_xlinks_2mM_DSS_2.csv
1	SAFPLLQEAVQPHIGSFNALTEGPDGGLLNLGVKDIGEK-K34-156	sp|P22138|A135	-	monolink	monolink	poli_2mM-1_1.10648.10648.3_poli_2mM-1_1.10637.10637.3	66	n/a	-	poli_2mM-1_1_matched		4187.193	1396.739	3.000	3.3	3.3	2	9.35	1.92	1.92	0.29	0.07	0.48	0.48	0.00	0.06	562	0.00000	2.8	0.14	31.56	0.000		mono_xlinks_2mM_DSS_2.csv
1	NALGEAFGTKK-K10-156	sp|Q01080|A49	-	monolink	monolink	poli_2mM-4_2.07519.07519.3_poli_2mM-4_2.07471.07471.3	135	n/a	-	poli_2mM-4_2_matched		1290.680	431.234	3.000	-1.9	1.9	1	9.16	2.10	2.10	0.19	0.26	0.36	0.36	0.00	0.16	297	0.00000	9.5	0.00	31.48	0.000		mono_xlinks_2mM_DSS_2.csv
1	QFLPTQTKSLHNENGSMEMTIDQK-K8-156	sp|P40992|Rrn7	-	monolink	monolink	poli_2mM-2_1.07775.07775.3_poli_2mM-2_1.08144.08144.3	391	n/a	-	poli_2mM-2_1_matched		2932.392	978.472	3.000	-0.7	0.7	4	9.81	0.96	0.96	0.18	0.16	0.41	0.41	0.00	0.09	393	0.00000	4.9	0.00	31.41	0.000		mono_xlinks_2mM_DSS_2.csv
1	VFSVSETAKIPAIDYSK-K9-156	sp|P47006|A34.5	-	monolink	monolink	poli_2mM-2_1.09275.09275.3_poli_2mM-2_1.09257.09257.3	144	n/a	-	poli_2mM-2_1_matched		2010.056	671.027	3.000	0.0	0.0	3	10.17	1.40	1.40	0.21	0.21	0.54	0.54	0.00	0.16	229	0.00000	14.7	0.42	31.23	0.000		mono_xlinks_2mM_DSS_2.csv
1	NALGEAFGTKK-K10-155	sp|Q01080|A49	-	monolink	monolink	poli_2mM-4_1.06811.06811.3_poli_2mM-4_1.06779.06779.3	135	n/a	-	poli_2mM-4_1_matched		1289.696	430.906	3.000	-3.3	3.3	2	9.16	1.78	1.78	0.15	0.26	0.35	0.35	0.00	0.16	288	0.00000	12.4	0.00	31.14	0.000		mono_xlinks_2mM_DSS_2.csv
1	EAAAEVTNLDKDTPADDPELLKR-K11-156	sp|P10964|A190	-	monolink	monolink	poli_2mM-2_1.07871.07871.3_poli_2mM-2_1.07827.07827.3	866	n/a	-	poli_2mM-2_1_matched		2666.329	889.784	3.000	0.1	0.1	2	9.47	0.86	0.86	0.13	0.22	0.46	0.46	0.00	0.10	337	0.00000	6.3	0.18	31.03	0.000		mono_xlinks_2mM_DSS_2.csv
1	MTEDIEQKKTATEVTPQEPK-K8-156	sp|P28000|AC19	-	monolink	monolink	poli_2mM-2_1.06059.06059.3_poli_2mM-2_1.06034.06034.3	8	n/a	-	poli_2mM-2_1_matched		2458.213	820.412	3.000	-0.8	0.8	2	8.46	1.90	1.90	0.12	0.22	0.36	0.36	0.00	0.09	446	0.00000	7.0	0.18	30.92	0.000		mono_xlinks_2mM_DSS_2.csv
1	YAKQTPFFESNK-K3-156	sp|P40992|Rrn7	-	monolink	monolink	poli_2mM-4_1.08232.08232.3_poli_2mM-4_1.08200.08200.3	448	n/a	-	poli_2mM-4_1_matched		1614.793	539.272	3.000	0.0	0.0	2	8.71	2.46	2.46	0.14	0.35	0.27	0.27	0.00	0.11	244	0.00000	28.5	0.00	30.84	0.000		mono_xlinks_2mM_DSS_2.csv
1	GFGYGTMYKTEK-K9-156	sp|P22138|A135	-	monolink	monolink	poli_2mM-4_2.07586.07586.3_poli_2mM-4_2.07545.07545.3	805	n/a	-	poli_2mM-4_2_matched		1536.714	513.246	3.000	-1.9	1.9	1	8.62	2.41	2.41	0.13	0.30	0.31	0.31	0.00	0.13	307	0.00000	15.3	0.00	30.83	0.000		mono_xlinks_2mM_DSS_2.csv
1	NPTTRPKTGSTYILSTEVK-K7-155	sp|P10964|A190	-	monolink	monolink	poli_2mM-2_2.06837.06837.3_poli_2mM-2_2.06821.06821.3	309	n/a	-	poli_2mM-2_2_matched		2247.210	750.078	3.000	-1.2	1.2	1	7.65	1.90	1.90	0.15	0.21	0.28	0.28	0.00	0.07	523	0.00000	6.6	0.26	30.26	0.000		mono_xlinks_2mM_DSS_2.csv
1	TKQAVSYDEPDEDEIETMR-K2-155	sp|P10964|A190	-	monolink	monolink	poli_2mM-3_1.07266.07266.3_poli_2mM-3_1.07250.07250.3	1379	n/a	-	poli_2mM-3_1_matched		2410.079	804.367	3.000	-3.2	3.2	2	8.66	1.61	1.61	0.16	0.31	0.36	0.36	0.00	0.09	263	0.00000	12.7	0.00	29.95	0.000		mono_xlinks_2mM_DSS_2.csv
1	KVDVGNDSMFGVNCDTPVSFQDYIPSDLLR-K1-156	sp|P32786|Rrn6	-	monolink	monolink	poli_2mM-1_2.10502.10502.3_poli_2mM-1_2.10481.10481.3	123	n/a	-	poli_2mM-1_2_matched		3543.651	1182.225	3.000	-0.7	0.7	1	9.08	1.14	1.14	0.17	0.20	0.42	0.42	0.00	0.07	359	0.00000	4.3	0.00	29.94	0.000		mono_xlinks_2mM_DSS_2.csv
1	LIGHEAKLLFLK-K7-156	sp|P40992|Rrn7	-	monolink	monolink	poli_2mM-3_1.09683.09683.3_poli_2mM-3_1.09662.09662.3	101	n/a	-	poli_2mM-3_1_matched		1536.927	513.317	3.000	-0.8	0.8	2	10.11	0.98	0.98	0.24	0.31	0.30	0.30	0.00	0.13	54	0.00000	17.4	0.64	29.68	0.000		mono_xlinks_2mM_DSS_2.csv
1	KSTTTDSLPTPENSAAENNDEEEGQNSEAGTYR-K1-156	sp|Q04712|Rrn11	-	monolink	monolink	poli_2mM-2_1.06439.06439.3_poli_2mM-2_1.06415.06415.3	37	n/a	-	poli_2mM-2_1_matched		3697.595	1233.540	3.000	-0.9	0.9	3	8.94	1.06	1.06	0.15	0.40	0.22	0.22	0.00	0.03	136	0.00000	6.1	0.00	29.44	0.000		mono_xlinks_2mM_DSS_2.csv
1	VPIPGVKQALEKK-K7-156	sp|P10964|A190	-	monolink	monolink	poli_2mM-3_1.08195.08195.3_poli_2mM-3_1.08172.08172.3	457	n/a	-	poli_2mM-3_1_matched		1561.944	521.656	3.000	0.0	0.0	1	7.19	0.76	0.76	0.10	0.39	0.66	0.66	0.00	0.25	187	0.00000	7.1	0.24	29.35	0.000		mono_xlinks_2mM_DSS_2.csv
1	KSTTTDSLPTPENSAAENNDEEEGQNSEAGTYR-K1-155	sp|Q04712|Rrn11	-	monolink	monolink	poli_2mM-2_1.05938.05938.3_poli_2mM-2_1.05906.05906.3	37	n/a	-	poli_2mM-2_1_matched		3696.610	1233.211	3.000	-1.7	1.7	3	9.44	1.40	1.40	0.25	0.32	0.25	0.25	0.00	0.04	155	0.00000	5.9	0.00	29.28	0.000		mono_xlinks_2mM_DSS_2.csv
1	MEIPLLHCTKENK-K10-156	sp|Q04712|Rrn11	-	monolink	monolink	poli_2mM-3_2.08933.08933.3_poli_2mM-3_2.08931.08931.3	182	n/a	-	poli_2mM-3_2_matched		1767.888	590.304	3.000	-1.2	1.2	3	9.71	0.90	0.90	0.21	0.12	0.61	0.61	0.00	0.23	226	0.00000	7.1	0.46	29.28	0.000		mono_xlinks_2mM_DSS_2.csv
1	FYSGIKPQEYYFHCMAGR-K6-155	sp|P10964|A190	-	monolink	monolink	poli_2mM-3_2.08998.08998.3_poli_2mM-3_2.08982.08982.3	991	n/a	-	poli_2mM-3_2_matched		2408.106	803.710	3.000	-1.7	1.7	1	8.51	1.32	1.32	0.14	0.25	0.37	0.37	0.00	0.10	305	0.00000	11.4	0.00	29.21	0.000		mono_xlinks_2mM_DSS_2.csv
1	FRKDGFTK-K3-156	sp|P10964|A190	-	monolink	monolink	poli_2mM-4_2.06034.06034.3_poli_2mM-4_2.05992.05992.3	245	n/a	-	poli_2mM-4_2_matched		1153.611	385.545	3.000	-2.0	2.0	2	8.34	2.60	2.60	0.08	0.41	0.15	0.15	0.00	0.10	138	0.00000	30.5	0.00	29.08	0.000		mono_xlinks_2mM_DSS_2.csv
1	GSFFAQLKTTTVR-K8-156	sp|P22138|A135	-	monolink	monolink	poli_2mM-3_2.10189.10189.3_poli_2mM-3_2.10167.10167.3	513	n/a	-	poli_2mM-3_2_matched		1610.866	537.963	3.000	-0.8	0.8	2	7.22	2.27	2.27	0.10	0.26	0.45	0.45	0.00	0.17	361	0.00000	24.0	0.30	28.73	0.000		mono_xlinks_2mM_DSS_2.csv
1	KSEKDEFVLHGENER-K4-156	sp|Q01080|A49	-	monolink	monolink	poli_2mM-2_2.06100.06100.3_poli_2mM-2_2.06081.06081.3	48	n/a	-	poli_2mM-2_2_matched		1971.947	658.324	3.000	-3.2	3.2	2	8.53	2.09	2.09	0.14	0.18	0.37	0.37	0.00	0.12	335	0.00000	10.7	0.08	28.53	0.000		mono_xlinks_2mM_DSS_2.csv
1	QTVCHHDMLKYFLR-K10-156	sp|P36070|Rrn3	-	monolink	monolink	poli_2mM-3_1.09122.09122.4_poli_2mM-3_1.09099.09099.4	177	n/a	-	poli_2mM-3_1_matched		2002.974	501.751	4.000	-0.9	0.9	1	8.36	1.68	1.68	0.09	0.28	0.21	0.21	0.00	0.07	269	0.00000	7.1	0.00	28.40	0.000		mono_xlinks_2mM_DSS_2.csv
1	QVTNPIDEKNGTSNCIVR-K9-155	sp|P46669|A43	-	monolink	monolink	poli_2mM-3_1.06963.06963.3_poli_2mM-3_1.06936.06936.3	31	n/a	-	poli_2mM-3_1_matched		2199.091	734.038	3.000	-2.8	2.8	2	7.69	2.32	2.32	0.08	0.28	0.30	0.30	0.00	0.08	327	0.00000	15.7	0.00	28.27	0.000		mono_xlinks_2mM_DSS_2.csv
1	KYEKPEKSFEIWR-K4-156	sp|Q04712|Rrn11	-	monolink	monolink	poli_2mM-3_2.08445.08445.4_poli_2mM-3_2.08426.08426.4	133	n/a	-	poli_2mM-3_2_matched		1894.979	474.753	4.000	-2.1	2.1	2	10.31	1.51	1.51	0.12	0.18	0.23	0.23	0.00	0.09	142	0.00000	10.4	0.00	28.21	0.000		mono_xlinks_2mM_DSS_2.csv
1	VPFKLPEMTR-K4-155	sp|Q01080|A49	-	monolink	monolink	poli_2mM-4_2.08578.08578.3_poli_2mM-4_2.08545.08545.3	402	n/a	-	poli_2mM-4_2_matched		1371.758	458.260	3.000	-1.8	1.8	1	7.83	2.54	2.54	0.15	0.21	0.43	0.43	0.00	0.22	277	0.00000	7.5	0.22	28.14	0.000		mono_xlinks_2mM_DSS_2.csv
1	KHSKEPHYK-K1-156	sp|P10964|A190	-	monolink	monolink	poli_2mM-3_1.02500.02500.3_poli_2mM-3_1.02459.02459.3	1107	n/a	-	poli_2mM-3_1_matched		1308.682	437.235	3.000	-0.1	0.1	1	8.34	1.82	1.82	0.09	0.36	0.20	0.20	0.00	0.11	99	0.00000	36.4	0.48	27.61	0.000		mono_xlinks_2mM_DSS_2.csv
1	SKSDTRPSALR-K2-156	sp|Q01080|A49	-	monolink	monolink	poli_2mM-4_1.04760.04760.3_poli_2mM-4_1.04725.04725.3	116	n/a	-	poli_2mM-4_1_matched		1372.731	458.585	3.000	-0.3	0.3	3	7.22	1.50	1.50	0.16	0.27	0.71	0.71	0.00	0.32	160	0.00000	5.8	0.22	27.33	0.000		mono_xlinks_2mM_DSS_2.csv
1	VTNTTSTDFPGFSKDAENEWNVEK-K14-155	sp|P07703|AC40	-	monolink	monolink	poli_2mM-3_1.09163.09163.3_poli_2mM-3_1.09146.09146.3	25	n/a	-	poli_2mM-3_1_matched		2870.322	957.782	3.000	-1.7	1.7	1	8.62	1.92	1.92	0.13	0.12	0.25	0.25	0.00	0.05	373	0.00000	4.4	0.00	27.23	0.000		mono_xlinks_2mM_DSS_2.csv
1	KSVVKTSLK-K1-156	sp|P32529|A12	-	monolink	monolink	poli_2mM-3_1.05574.05574.3_poli_2mM-3_1.05510.05510.3	64	n/a	-	poli_2mM-3_1_matched		1144.705	382.576	3.000	-1.4	1.4	1	6.47	2.76	2.76	0.08	0.31	0.17	0.17	0.00	0.09	344	0.00000	9.3	0.72	27.06	0.000		mono_xlinks_2mM_DSS_2.csv
1	ILDADPLSKEDTSEKLIK-K15-155	sp|P46669|A43	-	monolink	monolink	poli_2mM-2_1.07836.07836.3_poli_2mM-2_1.07792.07792.3	103	n/a	-	poli_2mM-2_1_matched		2169.178	724.067	3.000	-1.0	1.0	1	8.96	0.90	0.90	0.17	0.15	0.33	0.33	0.00	0.09	256	0.00000	9.3	0.24	27.05	0.000		mono_xlinks_2mM_DSS_2.csv
1	TATEVTPQEPKHIQEEEEQDVDMTGDEEQEEEPDREK-K11-156	sp|P28000|AC19	-	monolink	monolink	poli_2mM-2_1.06690.06690.4_poli_2mM-2_1.06663.06663.4	20	n/a	-	poli_2mM-2_1_matched		4509.962	1128.498	4.000	0.2	0.2	4	7.82	0.50	0.50	0.11	0.33	0.45	0.45	0.00	0.06	195	0.00000	1.4	0.00	26.98	0.000		mono_xlinks_2mM_DSS_2.csv
1	KLELFPYQNNSK-K1-156	sp|Q01080|A49	-	monolink	monolink	poli_2mM-4_1.09066.09066.3_poli_2mM-4_1.09028.09028.3	230	n/a	-	poli_2mM-4_1_matched		1635.855	546.293	3.000	2.7	2.7	2	6.50	1.28	1.28	0.06	0.36	0.39	0.39	0.00	0.16	198	0.00000	9.0	0.32	26.33	0.000		mono_xlinks_2mM_DSS_2.csv
1	VEGKTPGLPIDLEIGYVPPSTR-K4-155	sp|P22138|A135	-	monolink	monolink	poli_2mM-2_1.09867.09867.3_poli_2mM-2_1.09874.09874.3	616	n/a	-	poli_2mM-2_1_matched		2492.349	831.791	3.000	-2.2	2.2	2	8.18	0.94	0.94	0.19	0.11	0.49	0.49	0.00	0.11	324	0.00000	5.2	0.32	26.13	0.000		mono_xlinks_2mM_DSS_2.csv
1	NSSEVYYYALSNTQNSEPNKQETPIIVDHPEWASLFNNADEREK-K20-156	sp|P32786|Rrn6	-	monolink	monolink	poli_2mM-1_2.09381.09381.4_poli_2mM-1_2.09404.09404.4	562	n/a	-	poli_2mM-1_2_matched		5282.481	1321.628	4.000	4.1	4.1	1	6.98	2.05	2.05	0.10	0.19	0.45	0.45	0.00	0.05	411	0.00000	1.0	0.19	26.12	0.000		mono_xlinks_2mM_DSS_2.csv
1	VLLSEVIDKVIVTETTGTSNTAGGNAAR-K9-155	sp|P10964|A190	-	monolink	monolink	poli_2mM-2_1.11037.11037.4_poli_2mM-2_1.11064.11064.4	1269	n/a	-	poli_2mM-2_1_matched		2970.588	743.655	4.000	-0.4	0.4	1	7.05	1.49	1.49	0.06	0.13	0.38	0.38	0.00	0.07	454	0.00000	2.0	0.35	25.94	0.000		mono_xlinks_2mM_DSS_2.csv
1	IATMKVPFK-K5-156	sp|Q01080|A49	-	monolink	monolink	poli_2mM-4_2.08289.08289.3_poli_2mM-4_2.08257.08257.3	398	n/a	-	poli_2mM-4_2_matched		1189.677	397.567	3.000	-1.3	1.3	1	6.99	2.77	2.77	0.07	0.25	0.25	0.25	0.00	0.14	260	0.00000	11.1	0.55	25.86	0.000		mono_xlinks_2mM_DSS_2.csv
1	TLPSFKPYETDAMAGGYVK-K6-156	sp|P10964|A190	-	monolink	monolink	poli_2mM-2_1.09517.09517.3_poli_2mM-2_1.09499.09499.3	970	n/a	-	poli_2mM-2_1_matched		2230.089	744.371	3.000	0.9	0.9	1	6.58	1.45	1.45	0.12	0.19	0.23	0.23	0.00	0.06	417	0.00000	5.5	0.00	25.66	0.000		mono_xlinks_2mM_DSS_2.csv
1	AKYCDSMGRPQR-K2-155	sp|P20434|ABC27	-	monolink	monolink	poli_2mM-3_2.04709.04709.3_poli_2mM-3_2.04670.04670.3	45	n/a	-	poli_2mM-3_2_matched		1622.763	541.929	3.000	-3.0	3.0	2	9.50	1.05	1.05	0.15	0.18	0.21	0.21	0.00	0.09	69	0.00000	10.1	0.00	25.39	0.000		mono_xlinks_2mM_DSS_2.csv
1	DAENEWNVEKFKK-K10-155	sp|P07703|AC40	-	monolink	monolink	poli_2mM-3_2.07527.07527.3_poli_2mM-3_2.07503.07503.3	35	n/a	-	poli_2mM-3_2_matched		1790.881	597.968	3.000	-2.6	2.6	1	8.31	0.86	0.86	0.17	0.09	0.36	0.36	0.00	0.14	260	0.00000	20.7	0.22	25.31	0.000		mono_xlinks_2mM_DSS_2.csv
1	CTRNPDAPKGSTDPK-K9-156	sp|P07703|AC40	-	monolink	monolink	poli_2mM-3_1.04119.04119.3_poli_2mM-3_1.04077.04077.3	148	n/a	-	poli_2mM-3_1_matched		1798.852	600.625	3.000	0.2	0.2	2	7.39	1.32	1.32	0.11	0.25	0.37	0.37	0.00	0.12	193	0.00000	4.7	0.00	25.25	0.000		mono_xlinks_2mM_DSS_2.csv
1	KLDGSNEASANDEESFDVGRNPTTRPK-K1-156	sp|P10964|A190	-	monolink	monolink	poli_2mM-2_1.05975.05975.4_poli_2mM-2_1.06019.06019.4	283	n/a	-	poli_2mM-2_1_matched		3089.445	773.369	4.000	-2.9	2.9	2	7.20	0.76	0.76	0.12	0.33	0.12	0.12	0.00	0.02	152	0.00000	1.8	0.00	24.63	0.000		mono_xlinks_2mM_DSS_2.csv
1	DGETTDANGKTIVTGGNGPEDFQQHEQIRR-K10-156	sp|P20435|ABC23	-	monolink	monolink	poli_2mM-2_2.07001.07001.4_poli_2mM-2_2.07004.07004.4	46	n/a	-	poli_2mM-2_2_matched		3425.621	857.413	4.000	3.6	3.6	1	7.91	0.73	0.73	0.12	0.26	0.17	0.17	0.00	0.03	152	0.00000	4.4	0.21	24.60	0.000		mono_xlinks_2mM_DSS_2.csv
1	DKVSLEDRR-K2-155	sp|P10964|A190	-	monolink	monolink	poli_2mM-4_1.04909.04909.3_poli_2mM-4_1.04877.04877.3	410	n/a	-	poli_2mM-4_1_matched		1271.683	424.902	3.000	-1.5	1.5	2	6.88	2.05	2.05	0.10	0.16	0.38	0.38	0.00	0.21	235	0.00000	31.5	0.00	24.01	0.000		mono_xlinks_2mM_DSS_2.csv
1	SVVGEIYSTTESETDSQEEETEEGGEHDTGIDKEDSDEERK-K33-156	sp|Q04712|Rrn11	-	monolink	monolink	poli_2mM-1_1.07403.07403.4_poli_2mM-1_1.07520.07520.4	118	n/a	-	poli_2mM-1_1_matched		4731.020	1183.763	4.000	4.9	4.9	9	7.87	1.08	1.08	0.18	0.07	0.27	0.27	0.00	0.03	337	0.00000	1.2	0.00	23.96	0.000		mono_xlinks_2mM_DSS_2.csv
1	EGLIDTAVKTSR-K9-155	sp|P10964|A190	-	monolink	monolink	poli_2mM-4_2.06883.06883.3_poli_2mM-4_2.06862.06862.3	1012	n/a	-	poli_2mM-4_2_matched		1443.792	482.272	3.000	-2.4	2.4	2	6.02	2.44	2.44	0.18	0.11	0.24	0.24	0.00	0.10	433	0.00000	6.6	0.43	23.78	0.000		mono_xlinks_2mM_DSS_2.csv
1	GSFFAQLKTTTVRK-K8-155	sp|P22138|A135	-	monolink	monolink	poli_2mM-3_1.08841.08841.3_poli_2mM-3_1.08823.08823.3	513	n/a	-	poli_2mM-3_1_matched		1737.976	580.333	3.000	-1.9	1.9	1	7.07	0.68	0.68	0.08	0.28	0.39	0.39	0.00	0.14	103	0.00000	12.2	0.49	23.76	0.000		mono_xlinks_2mM_DSS_2.csv
1	LDGSNEASANDEESFDVGRNPTTRPKTGSTYILSTEVK-K26-156	sp|P10964|A190	-	monolink	monolink	poli_2mM-1_1.07518.07518.4_poli_2mM-1_1.07481.07481.4	309	n/a	-	poli_2mM-1_1_matched		4241.025	1061.264	4.000	0.1	0.1	1	7.43	1.46	1.46	0.16	0.06	0.49	0.49	0.00	0.06	349	0.00000	2.9	0.33	23.46	0.000		mono_xlinks_2mM_DSS_2.csv
1	HSKEPHYKQSVK-K8-156	sp|P10964|A190	-	monolink	monolink	poli_2mM-3_2.03919.03919.3_poli_2mM-3_2.03862.03862.3	1115	n/a	-	poli_2mM-3_2_matched		1622.836	541.953	3.000	-3.7	3.7	1	7.08	1.17	1.17	0.20	0.19	0.23	0.23	0.00	0.09	205	0.00000	6.9	0.40	23.45	0.000		mono_xlinks_2mM_DSS_2.csv
1	GLEPLKTSTSEVR-K6-155	sp|Q04712|Rrn11	-	monolink	monolink	poli_2mM-3_1.07017.07017.3_poli_2mM-3_1.06995.06995.3	199	n/a	-	poli_2mM-3_1_matched		1570.855	524.626	3.000	-2.2	2.2	2	7.05	1.79	1.79	0.08	0.21	0.13	0.13	0.00	0.05	233	0.00000	5.0	0.42	23.37	0.000		mono_xlinks_2mM_DSS_2.csv
1	KQEKPQWLRPVDDTLAEDALDLHIVVK-K4-156	sp|P32786|Rrn6	-	monolink	monolink	poli_2mM-1_2.09840.09840.5_poli_2mM-1_2.09825.09825.5	39	n/a	-	poli_2mM-1_2_matched		3311.772	663.362	5.000	-1.4	1.4	1	6.28	1.53	1.53	0.08	0.20	0.15	0.15	0.00	0.03	317	0.00000	2.3	0.43	22.99	0.000		mono_xlinks_2mM_DSS_2.csv
1	LLPESWGFLCPVHTPDGSPCGLLNHFAHKCR-K29-156	sp|P22138|A135	-	monolink	monolink	poli_2mM-1_2.09728.09728.5_poli_2mM-1_2.09727.09727.5	548	n/a	-	poli_2mM-1_2_matched		3757.798	752.567	5.000	0.7	0.7	3	9.25	0.99	0.99	0.23	0.09	0.20	0.20	0.00	0.03	61	0.00000	1.9	0.41	22.32	0.000		mono_xlinks_2mM_DSS_2.csv
1	KSVVKTSLK-K5-156	sp|P32529|A12	-	monolink	monolink	poli_2mM-4_1.05307.05307.3_poli_2mM-4_1.05268.05268.3	68	n/a	-	poli_2mM-4_1_matched		1144.706	382.577	3.000	-0.4	0.4	2	6.77	2.34	2.34	0.04	0.23	0.14	0.14	0.00	0.08	159	0.00000	8.0	0.53	22.29	0.000		mono_xlinks_2mM_DSS_2.csv
1	KSVVKTSLK-K5-155	sp|P32529|A12	-	monolink	monolink	poli_2mM-4_1.02799.02799.3_poli_2mM-4_1.02756.02756.3	68	n/a	-	poli_2mM-4_1_matched		1143.722	382.249	3.000	-2.0	2.0	3	6.87	2.18	2.18	0.19	0.14	0.14	0.14	0.00	0.08	222	0.00000	9.9	0.58	22.03	0.000		mono_xlinks_2mM_DSS_2.csv
1	MSYETTCQFLTKAVLDNEREQLDSPSAR-K12-156	sp|P10964|A190	-	monolink	monolink	poli_2mM-2_1.09718.09718.3_poli_2mM-2_1.09719.09719.3	1624	n/a	-	poli_2mM-2_1_matched		3444.616	1149.213	3.000	-0.6	0.6	1	6.93	0.57	0.57	0.11	0.18	0.25	0.25	0.00	0.04	201	0.00000	2.7	0.00	21.97	0.000		mono_xlinks_2mM_DSS_2.csv
1	GLEPLKTSTSEVR-K6-156	sp|Q04712|Rrn11	-	monolink	monolink	poli_2mM-3_2.07982.07982.3_poli_2mM-3_2.07922.07922.3	199	n/a	-	poli_2mM-3_2_matched		1571.839	524.954	3.000	-1.0	1.0	2	6.74	1.26	1.26	0.07	0.26	0.14	0.14	0.00	0.05	70	0.00000	6.8	0.47	20.92	0.000		mono_xlinks_2mM_DSS_2.csv
1	HNNVTSIELHSPIKSIK-K14-156	sp|P32786|Rrn6	-	monolink	monolink	poli_2mM-2_2.07793.07793.4_poli_2mM-2_2.07790.07790.4	243	n/a	-	poli_2mM-2_2_matched		2072.124	519.039	4.000	-1.3	1.3	1	6.59	0.88	0.88	0.06	0.21	0.28	0.28	0.00	0.08	116	0.00000	3.8	0.82	20.86	0.000		mono_xlinks_2mM_DSS_2.csv
1	LEEDNDEEQSHKK-K13-155	sp|P10964|A190	-	monolink	monolink	poli_2mM-4_1.03070.03070.3_poli_2mM-4_1.03043.03043.3	1377	n/a	-	poli_2mM-4_1_matched		1754.795	585.940	3.000	-1.4	1.4	1	5.64	0.57	0.57	0.14	0.18	0.56	0.56	0.00	0.21	140	0.00000	10.1	0.00	20.52	0.000		mono_xlinks_2mM_DSS_2.csv
1	KNEYLVPVVMILK-K1-156	sp|P22138|A135	-	monolink	monolink	poli_2mM-3_2.11068.11068.3_poli_2mM-3_2.11054.11054.3	266	n/a	-	poli_2mM-3_2_matched		1700.978	568.001	3.000	-0.3	0.3	1	3.90	1.68	1.68	0.09	0.17	0.38	0.38	0.00	0.15	384	0.00000	3.3	0.00	20.36	0.000		mono_xlinks_2mM_DSS_2.csv
1	KALANQLLTPSSNVSTHTLNKK-K1-156	sp|P10964|A190	-	monolink	monolink	poli_2mM-1_1.06939.06939.4_poli_2mM-1_1.06908.06908.4	555	n/a	-	poli_2mM-1_1_matched		2520.390	631.105	4.000	-0.5	0.5	2	6.09	1.15	1.15	0.18	0.22	0.17	0.17	0.00	0.04	146	0.00000	5.4	0.28	20.34	0.000		mono_xlinks_2mM_DSS_2.csv
1	KLLPESWGFLCPVHTPDGSPCGLLNHFAHK-K1-156	sp|P22138|A135	-	monolink	monolink	poli_2mM-1_1.09712.09712.5_poli_2mM-1_1.09708.09708.5	519	n/a	-	poli_2mM-1_1_matched		3569.749	714.958	5.000	-2.6	2.6	1	6.61	1.24	1.24	0.16	0.25	0.11	0.11	0.00	0.02	60	0.00000	3.3	0.40	20.12	0.000		mono_xlinks_2mM_DSS_2.csv
1	KIVFDDEVSIENKESHK-K17-155	sp|P46669|A43	-	monolink	monolink	poli_2mM-2_1.06787.06787.4_poli_2mM-2_1.06768.06768.4	293	n/a	-	poli_2mM-2_1_matched		2171.106	543.784	4.000	-3.2	3.2	1	5.94	1.38	1.38	0.17	0.16	0.19	0.19	0.00	0.06	201	0.00000	4.8	0.34	19.89	0.000		mono_xlinks_2mM_DSS_2.csv
1	NDSTQIGIIANQVALPSKNPER-K18-155	sp|P36070|Rrn3	-	monolink	monolink	poli_2mM-2_1.08781.08781.3_poli_2mM-2_1.08759.08759.3	83	n/a	-	poli_2mM-2_1_matched		2519.335	840.786	3.000	-0.6	0.6	1	5.32	1.19	1.19	0.15	0.13	0.23	0.23	0.00	0.05	291	0.00000	2.8	0.33	19.61	0.000		mono_xlinks_2mM_DSS_2.csv
1	LEHFATGYDAEDFHVAEEVKENKK-K24-156	sp|P47006|A34.5	-	monolink	monolink	poli_2mM-1_1.07392.07392.4_poli_2mM-1_1.07399.07399.4	191	n/a	-	poli_2mM-1_1_matched		2961.399	741.358	4.000	-1.3	1.3	1	6.00	0.97	0.97	0.14	0.18	0.20	0.20	0.00	0.04	146	0.00000	1.4	0.47	19.20	0.000		mono_xlinks_2mM_DSS_2.csv
1	AKYCDSMGRPQRK-K2-156	sp|P20434|ABC27	-	monolink	monolink	poli_2mM-3_2.04780.04780.3_poli_2mM-3_2.04737.04737.3	45	n/a	-	poli_2mM-3_2_matched		1751.842	584.955	3.000	-1.3	1.3	3	6.77	0.63	0.63	0.15	0.19	0.11	0.11	0.00	0.04	39	0.00000	7.1	0.43	19.05	0.000		mono_xlinks_2mM_DSS_2.csv
1	QSVKYDPVLAK-K4-156	sp|P10964|A190	-	monolink	monolink	poli_2mM-3_2.08040.08040.3_poli_2mM-3_2.07992.07992.3	1119	n/a	-	poli_2mM-3_2_matched		1402.768	468.597	3.000	-1.8	1.8	1	6.07	1.35	1.35	0.05	0.21	0.07	0.07	0.00	0.03	95	0.00000	5.4	0.63	18.71	0.000		mono_xlinks_2mM_DSS_2.csv
1	IVFDDEVSIENKESHK-K12-155	sp|P46669|A43	-	monolink	monolink	poli_2mM-3_1.07582.07582.3_poli_2mM-3_1.07563.07563.3	289	n/a	-	poli_2mM-3_1_matched		2043.021	682.015	3.000	1.4	1.4	2	5.35	0.26	0.26	0.13	0.13	0.61	0.61	0.00	0.19	116	0.00000	3.1	0.30	18.25	0.000		mono_xlinks_2mM_DSS_2.csv
1	GSFFAQLKTTTVRK-K14-155	sp|P22138|A135	-	monolink	monolink	poli_2mM-3_2.09020.09020.3_poli_2mM-3_2.09018.09018.3	519	n/a	-	poli_2mM-3_2_matched		1737.976	580.333	3.000	-2.0	2.0	1	4.67	0.48	0.48	0.12	0.13	0.57	0.57	0.00	0.20	186	0.00000	11.7	0.65	18.15	0.000		mono_xlinks_2mM_DSS_2.csv
1	SVLQQKKR-K6-156	sp|Q04712|Rrn11	-	monolink	monolink	poli_2mM-4_1.04707.04707.3_poli_2mM-4_1.04681.04681.3	76	n/a	-	poli_2mM-4_1_matched		1141.679	381.567	3.000	-2.8	2.8	1	4.46	0.40	0.40	0.12	0.11	0.58	0.58	0.00	0.36	107	0.00000	10.2	0.62	18.01	0.000		mono_xlinks_2mM_DSS_2.csv
1	KVQFSDSTGLVTLQPEEIKDEVFSAAMYSR-K1-156	sp|P36070|Rrn3	-	monolink	monolink	poli_2mM-1_2.10105.10105.3_poli_2mM-1_2.10102.10102.3	25	n/a	-	poli_2mM-1_2_matched		3530.744	1177.922	3.000	-1.5	1.5	1	4.21	0.57	0.57	0.13	0.32	0.10	0.10	0.00	0.02	127	0.00000	3.4	0.23	17.92	0.000		mono_xlinks_2mM_DSS_2.csv
1	TQSQKATPLSQSTQNLSVLPDSMTPAFTLMQPPSSQISFVNDSQPR-K5-156	sp|P32786|Rrn6	-	monolink	monolink	poli_2mM-1_2.10395.10395.4_poli_2mM-1_2.10356.10356.4	837	n/a	-	poli_2mM-1_2_matched		5145.520	1287.388	4.000	-1.5	1.5	1	5.46	0.70	0.70	0.12	0.15	0.19	0.19	0.00	0.02	177	0.00000	0.9	0.34	17.77	0.000		mono_xlinks_2mM_DSS_2.csv
1	KSVVKTSLK-K1-155	sp|P32529|A12	-	monolink	monolink	poli_2mM-4_2.02679.02679.3_poli_2mM-4_2.02638.02638.3	64	n/a	-	poli_2mM-4_2_matched		1143.722	382.249	3.000	-2.0	2.0	1	5.18	1.66	1.66	0.06	0.21	0.09	0.09	0.00	0.05	104	0.00000	3.7	0.73	17.50	0.000		mono_xlinks_2mM_DSS_2.csv
1	KIPLVIRR-K1-156	sp|P20435|ABC23	-	monolink	monolink	poli_2mM-4_1.07185.07185.3_poli_2mM-4_1.07154.07154.3	129	n/a	-	poli_2mM-4_1_matched		1149.761	384.261	3.000	0.6	0.6	1	4.11	0.97	0.97	0.05	0.24	0.26	0.26	0.00	0.16	106	0.00000	2.3	0.00	17.32	0.000		mono_xlinks_2mM_DSS_2.csv
1	KALANQLLTPSSNVSTHTLNKK-K1-155	sp|P10964|A190	-	monolink	monolink	poli_2mM-2_2.06874.06874.4_poli_2mM-2_2.06905.06905.4	555	n/a	-	poli_2mM-2_2_matched		2519.404	630.859	4.000	-2.1	2.1	1	5.16	1.25	1.25	0.18	0.12	0.22	0.22	0.00	0.05	164	0.00000	4.1	0.40	16.78	0.008		mono_xlinks_2mM_DSS_2.csv
1	ATTPYMTKYER-K8-155	sp|P20435|ABC23	-	monolink	monolink	poli_2mM-4_1.06357.06357.3_poli_2mM-4_1.06981.06981.3	87	n/a	-	poli_2mM-4_1_matched		1514.742	505.922	3.000	-2.2	2.2	1	5.85	1.00	1.00	0.04	0.16	0.08	0.08	0.00	0.04	62	0.00000	3.3	0.00	16.74	0.008		mono_xlinks_2mM_DSS_2.csv
1	IKNEYWGKGSLENEVLFK-K2-156	sp|P10964|A190	-	monolink	monolink	poli_2mM-3_2.09861.09861.3_poli_2mM-3_2.09842.09842.3	756	n/a	-	poli_2mM-3_2_matched		2309.193	770.739	3.000	-0.6	0.6	1	4.41	1.05	1.05	0.09	0.20	0.07	0.07	0.00	0.02	176	0.00000	1.7	0.44	16.70	0.008		mono_xlinks_2mM_DSS_2.csv
1	STAASYKIATMK-K7-155	sp|Q01080|A49	-	monolink	monolink	poli_2mM-4_1.06537.06537.3_poli_2mM-4_1.06517.06517.3	393	n/a	-	poli_2mM-4_1_matched		1425.756	476.260	3.000	0.3	0.3	3	5.67	0.41	0.41	0.11	0.21	0.07	0.07	0.00	0.03	24	0.00000	3.1	0.00	16.63	0.008		mono_xlinks_2mM_DSS_2.csv
1	KSTTTDSLPTPENSAAENNDEEEGQNSEAGTYRR-K1-155	sp|Q04712|Rrn11	-	monolink	monolink	poli_2mM-2_2.05771.05771.3_poli_2mM-2_2.05721.05721.3	37	n/a	-	poli_2mM-2_2_matched		3852.718	1285.247	3.000	0.2	0.2	5	4.97	0.26	0.26	0.10	0.27	0.05	0.05	0.00	0.01	30	0.00000	1.0	0.00	16.40	0.008		mono_xlinks_2mM_DSS_2.csv
1	KLDGSNEASANDEESFDVGRNPTTRPK-K1-155	sp|P10964|A190	-	monolink	monolink	poli_2mM-2_2.05761.05761.4_poli_2mM-2_2.06385.06385.4	283	n/a	-	poli_2mM-2_2_matched		3088.464	773.124	4.000	-2.3	2.3	2	4.44	0.57	0.57	0.09	0.25	0.07	0.07	0.00	0.01	78	0.00000	1.1	0.26	15.98	0.008		mono_xlinks_2mM_DSS_2.csv
1	KIEKIPLR-K4-156	sp|Q04712|Rrn11	-	monolink	monolink	poli_2mM-3_2.07373.07373.3_poli_2mM-3_2.06876.06876.3	167	n/a	-	poli_2mM-3_2_matched		1151.726	384.917	3.000	-1.2	1.2	2	5.69	0.32	0.32	0.09	0.20	0.03	0.03	0.00	0.02	4	0.00000	6.2	0.58	15.92	0.008		mono_xlinks_2mM_DSS_2.csv
1	FPSNVDISKLK-K9-155	sp|P47006|A34.5	-	monolink	monolink	poli_2mM-4_1.07727.07727.3_poli_2mM-4_1.08440.08440.3	66	n/a	-	poli_2mM-4_1_matched		1401.793	468.272	3.000	3.3	3.3	2	5.67	0.72	0.72	0.10	0.10	0.15	0.15	0.00	0.07	80	0.00000	2.5	0.00	15.77	0.008		mono_xlinks_2mM_DSS_2.csv
1	NRGDPITQHFGFGNDEWPKEWLEK-K19-156	sp|P22138|A135	-	monolink	monolink	poli_2mM-2_1.09918.09918.4_poli_2mM-2_1.09919.09919.4	834	n/a	-	poli_2mM-2_1_matched		3055.442	764.868	4.000	-1.4	1.4	1	4.75	0.68	0.68	0.05	0.20	0.17	0.17	0.00	0.04	90	0.00000	1.7	0.54	15.73	0.008		mono_xlinks_2mM_DSS_2.csv
1	FQELQTVSIKYRIR-K10-155	sp|P22138|A135	-	monolink	monolink	poli_2mM-2_2.04187.04187.4_poli_2mM-2_2.04165.04165.4	904	n/a	-	poli_2mM-2_2_matched		1935.089	484.780	4.000	-3.6	3.6	1	5.64	0.70	0.70	0.14	0.13	0.05	0.05	0.00	0.02	38	0.00000	5.4	0.94	15.22	0.008		mono_xlinks_2mM_DSS_2.csv
1	SIVEANNNMNKVQR-K11-156	sp|P10964|A190	-	monolink	monolink	poli_2mM-3_2.06390.06390.3_poli_2mM-3_2.06692.06692.3	1441	n/a	-	poli_2mM-3_2_matched		1771.885	591.636	3.000	-2.2	2.2	4	5.09	0.41	0.41	0.04	0.20	0.05	0.05	0.00	0.02	23	0.00000	1.5	0.00	15.12	0.008		mono_xlinks_2mM_DSS_2.csv
1	KETSIGVSATGGKK-K1-155	sp|P50106|A14	-	monolink	monolink	poli_2mM-3_2.02909.02909.4_poli_2mM-3_2.02886.02886.4	118	n/a	-	poli_2mM-3_2_matched		1516.850	380.220	4.000	1.4	1.4	1	5.52	0.43	0.43	0.08	0.15	0.07	0.07	0.00	0.03	12	0.00000	2.6	0.63	14.81	0.007		mono_xlinks_2mM_DSS_2.csv
1	RSEYVDMAIAKALSDGR-K11-155	sp|P10964|A190	-	monolink	monolink	poli_2mM-3_2.09587.09587.3_poli_2mM-3_2.09574.09574.3	195	n/a	-	poli_2mM-3_2_matched		2036.040	679.688	3.000	0.9	0.9	1	4.15	0.84	0.84	0.08	0.13	0.12	0.12	0.00	0.03	176	0.00000	3.5	0.58	14.71	0.007		mono_xlinks_2mM_DSS_2.csv
1	VLQESDADDDLITSDIDEDTDNQGDTSIVVNPVIPVVPKDVHFFK-K39-155	sp|P32786|Rrn6	-	monolink	monolink	poli_2mM-1_1.10496.10496.4_poli_2mM-1_1.10043.10043.4	116	n/a	-	poli_2mM-1_1_matched		5108.489	1278.130	4.000	-0.1	0.1	1	4.18	0.74	0.74	0.16	0.04	0.13	0.13	0.00	0.01	262	0.00000	0.3	0.30	14.32	0.007		mono_xlinks_2mM_DSS_2.csv
1	KSTTTDSLPTPENSAAENNDEEEGQNSEAGTYRR-K1-156	sp|Q04712|Rrn11	-	monolink	monolink	poli_2mM-1_1.05753.05753.3_poli_2mM-1_1.05670.05670.3	37	n/a	-	poli_2mM-1_1_matched		3853.704	1285.576	3.000	1.1	1.1	11	4.07	0.20	0.20	0.06	0.26	0.05	0.05	0.00	0.01	27	0.00000	1.2	0.00	14.22	0.007		mono_xlinks_2mM_DSS_2.csv
1	IPKNFNNNNK-K10-156	sp|P32786|Rrn6	-	monolink	monolink	poli_2mM-4_2.09588.09588.3_poli_2mM-4_2.08803.08803.3	338	n/a	-	poli_2mM-4_2_matched		1357.697	453.574	3.000	-1.3	1.3	3	3.98	0.93	0.93	0.02	0.24	0.04	0.04	0.00	0.02	46	0.00000	3.0	0.00	14.14	0.007		mono_xlinks_2mM_DSS_2.csv
1	LQTDVANSSSNSKR-K13-155	sp|P10964|A190	-	monolink	monolink	poli_2mM-3_2.04587.04587.3_poli_2mM-3_2.04576.04576.3	1363	n/a	-	poli_2mM-3_2_matched		1660.835	554.619	3.000	-3.0	3.0	1	3.17	1.07	1.07	0.09	0.14	0.13	0.13	0.00	0.05	221	0.00000	3.8	0.00	14.11	0.007		mono_xlinks_2mM_DSS_2.csv
1	FWKKYEKPEK-K3-156	sp|Q04712|Rrn11	-	monolink	monolink	poli_2mM-3_2.05785.05785.4_poli_2mM-3_2.05765.05765.4	129	n/a	-	poli_2mM-3_2_matched		1537.816	385.462	4.000	-1.5	1.5	1	3.66	0.55	0.55	0.04	0.25	0.14	0.14	0.00	0.07	31	0.00000	2.0	0.00	14.08	0.007		mono_xlinks_2mM_DSS_2.csv
1	EKCPQCGNEEMNYHTLQLR-K2-156	sp|P32529|A12	-	monolink	monolink	poli_2mM-3_1.07273.07273.3_poli_2mM-3_1.07256.07256.3	85	n/a	-	poli_2mM-3_1_matched		2562.128	855.051	3.000	-0.6	0.6	2	3.99	0.34	0.34	0.01	0.25	0.04	0.04	0.00	0.01	31	0.00000	1.9	0.00	13.83	0.014		mono_xlinks_2mM_DSS_2.csv
1	SALDDLDKNDSTQIGIIANQVALPSKNPER-K26-156	sp|P36070|Rrn3	-	monolink	monolink	poli_2mM-1_2.09264.09264.4_poli_2mM-1_2.09164.09164.4	83	n/a	-	poli_2mM-1_2_matched		3377.726	845.439	4.000	-1.6	1.6	1	5.00	0.50	0.50	0.05	0.11	0.13	0.13	0.00	0.02	58	0.00000	1.2	0.29	13.55	0.014		mono_xlinks_2mM_DSS_2.csv
1	VLQESDADDDLITSDIDEDTDNQGDTSIVVNPVIPVVPKDVHFFK-K45-155	sp|P32786|Rrn6	-	monolink	monolink	poli_2mM-1_1.10070.10070.4_poli_2mM-1_1.10043.10043.4	122	n/a	-	poli_2mM-1_1_matched		5108.494	1278.131	4.000	0.9	0.9	1	3.97	0.98	0.98	0.11	0.04	0.16	0.16	0.00	0.02	230	0.00000	0.4	0.40	13.40	0.014		mono_xlinks_2mM_DSS_2.csv
1	VNNKTKLLER-K4-156	sp|Q01080|A49	-	monolink	monolink	poli_2mM-4_2.02095.02095.3_poli_2mM-4_2.02055.02055.3	280	n/a	-	poli_2mM-4_2_matched		1369.791	457.605	3.000	-1.5	1.5	2	4.08	0.54	0.54	0.05	0.21	0.03	0.03	0.00	0.02	18	0.00000	2.0	0.51	13.28	0.018		mono_xlinks_2mM_DSS_2.csv
1	SLPVDFESSTTMTIDKHDYK-K16-155	sp|P47006|A34.5	-	monolink	monolink	poli_2mM-2_1.08406.08406.3_poli_2mM-2_1.08384.08384.3	84	n/a	-	poli_2mM-2_1_matched		2468.176	823.733	3.000	-1.5	1.5	2	4.16	0.21	0.21	0.14	0.01	0.61	0.61	0.00	0.15	139	0.00000	6.9	0.38	13.21	0.018		mono_xlinks_2mM_DSS_2.csv
1	YEEFADKVK-K7-156	sp|P07703|AC40	-	monolink	monolink	poli_2mM-4_1.07863.07863.3_poli_2mM-4_1.07212.07212.3	288	n/a	-	poli_2mM-4_1_matched		1283.635	428.886	3.000	4.7	4.7	3	3.89	0.25	0.25	0.08	0.23	0.02	0.02	0.00	0.01	5	0.00000	6.8	0.00	13.09	0.021		mono_xlinks_2mM_DSS_2.csv
1	QKRTTGPDIGVAVPR-K2-155	sp|P10964|A190	-	monolink	monolink	poli_2mM-3_1.06110.06110.4_poli_2mM-3_1.06091.06091.4	1337	n/a	-	poli_2mM-3_1_matched		1748.992	438.256	4.000	0.1	0.1	2	3.30	0.15	0.15	-0.01	0.29	0.02	0.02	0.00	0.01	7	0.00000	0.7	0.75	12.94	0.025		mono_xlinks_2mM_DSS_2.csv
1	DFKGLPPAQDFSAAPIQVSTTEKK-K3-156	sp|P50106|A14	-	monolink	monolink	poli_2mM-2_1.09156.09156.3_poli_2mM-2_1.09132.09132.3	97	n/a	-	poli_2mM-2_1_matched		2730.410	911.144	3.000	-0.6	0.6	2	3.77	0.17	0.17	0.09	0.20	0.12	0.12	0.00	0.02	30	0.00000	2.4	0.38	12.79	0.031		mono_xlinks_2mM_DSS_2.csv
1	SLPVDFESSTTMTIDKHDYK-K16-156	sp|P47006|A34.5	-	monolink	monolink	poli_2mM-2_1.08897.08897.3_poli_2mM-2_1.08896.08896.3	84	n/a	-	poli_2mM-2_1_matched		2469.160	824.061	3.000	-0.6	0.6	6	3.65	0.17	0.17	0.10	0.03	0.72	0.72	0.00	0.18	134	0.00000	3.0	0.28	12.77	0.031		mono_xlinks_2mM_DSS_2.csv
1	MTYHNFKKIEK-K7-155	sp|Q04712|Rrn11	-	monolink	monolink	poli_2mM-3_1.04126.04126.4_poli_2mM-3_1.04105.04105.4	163	n/a	-	poli_2mM-3_1_matched		1592.851	399.221	4.000	6.7	6.7	2	3.67	0.66	0.66	0.07	0.19	0.06	0.06	0.00	0.03	41	0.00000	3.7	0.00	12.46	0.034		mono_xlinks_2mM_DSS_2.csv
1	KLLTKSEDGEK-K11-155	sp|P22138|A135	-	monolink	monolink	poli_2mM-4_1.06825.06825.3_poli_2mM-4_1.07496.07496.3	1150	n/a	-	poli_2mM-4_1_matched		1401.770	468.265	3.000	-2.1	2.1	1	3.67	0.33	0.33	0.06	0.20	0.04	0.04	0.00	0.02	15	0.00000	4.1	0.65	12.11	0.034		mono_xlinks_2mM_DSS_2.csv
1	FITKYNFDDESGKWCEFK-K13-155	sp|P10964|A190	-	monolink	monolink	poli_2mM-2_2.04444.04444.4_poli_2mM-2_2.04426.04426.4	1468	n/a	-	poli_2mM-2_2_matched		2468.153	618.046	4.000	6.0	6.0	1	4.15	0.68	0.68	0.05	0.11	0.05	0.05	0.00	0.01	72	0.00000	1.5	0.00	12.08	0.034		mono_xlinks_2mM_DSS_2.csv
1	HSKEPHYK-K8-155	sp|P10964|A190	-	monolink	monolink	poli_2mM-4_1.03063.03063.3_poli_2mM-4_1.02708.02708.3	1115	n/a	-	poli_2mM-4_1_matched		1179.607	394.210	3.000	1.3	1.3	2	3.31	0.34	0.34	0.09	0.21	0.05	0.05	0.00	0.03	9	0.00000	3.1	0.00	11.85	0.041		mono_xlinks_2mM_DSS_2.csv
1	IVTLPPTIFKPYPLWTGK-K10-155	sp|P10964|A190	-	monolink	monolink	poli_2mM-2_1.10776.10776.3_poli_2mM-2_1.10755.10755.3	721	n/a	-	poli_2mM-2_1_matched		2225.286	742.770	3.000	-1.1	1.1	1	2.89	0.74	0.74	0.10	0.04	0.16	0.16	0.00	0.05	242	0.00000	2.6	0.62	11.75	0.041		mono_xlinks_2mM_DSS_2.csv
1	LEEDNDEEQSHKK-K12-155	sp|P10964|A190	-	monolink	monolink	poli_2mM-3_2.03385.03385.3_poli_2mM-3_2.03159.03159.3	1376	n/a	-	poli_2mM-3_2_matched		1754.794	585.939	3.000	-1.8	1.8	1	4.10	0.33	0.33	0.12	0.07	0.22	0.22	0.00	0.09	27	0.00000	4.4	0.00	11.53	0.044		mono_xlinks_2mM_DSS_2.csv
1	SHHDDEEESSEKK-K13-156	sp|P47006|A34.5	-	monolink	monolink	poli_2mM-3_2.02738.02738.3_poli_2mM-3_2.02678.02678.3	209	n/a	-	poli_2mM-3_2_matched		1711.716	571.580	3.000	-0.9	0.9	1	3.10	0.71	0.71	0.04	0.16	0.04	0.04	0.00	0.02	81	0.00000	1.2	0.00	11.29	0.047		mono_xlinks_2mM_DSS_2.csv
1	HMVNDKFQVR-SDNKLYR-a6-b4	sp|P22138|A135	sp|P22138|A135	xlink	intra-protein xl	poli_5mM-3_1.06532.06532.4_poli_5mM-3_1.06507.06507.4	1043	740	303	poli_5mM-3_1_matched		2305.16	577.298	4	-1.5	1.5	7	10.45	3.88	7.76	0.16	0.43	0.47	0.09	0.38	0.1	615	-2.40554	34.5	0	42.44	0		intra_xlinks_5mM_DSS.uniqId.csv
1	RTPQIGDKFSSR-HMVNDKFQVR-a8-b6	sp|P22138|A135	sp|P22138|A135	xlink	intra-protein xl	poli_5mM-1_1.06471.06471.5_poli_5mM-1_1.06435.06435.5	916	1043	127	poli_5mM-1_1_matched		2801.438	561.295	5	-0.7	0.7	4	10.49	1.93	3.86	0.21	0.65	0.7	0.58	0.12	0.12	242	-2.40554	23	0.73	40.92	0		intra_xlinks_5mM_DSS.uniqId.csv
1	TPQIGDKFSSR-HGQKGVCSR-a7-b4	sp|P22138|A135	sp|P22138|A135	xlink	intra-protein xl	poli_5mM-2_2.05613.05613.5_poli_5mM-2_2.05591.05591.5	916	924	8	poli_5mM-2_2_matched		2400.195	481.047	5	-1	1	3	10.18	2.64	5.28	0.16	0.53	0.55	0.25	0.31	0.1	417	-2.40554	23.6	0.43	40.67	0		intra_xlinks_5mM_DSS.uniqId.csv
1	GKCDNCGMFSPK-LKSVEVHR-a2-b2	sp|P10964|A190	sp|P10964|A190	xlink	intra-protein xl	poli_5mM-3_1.05950.05950.4_poli_5mM-3_1.05924.05924.4	232	111	121	poli_5mM-3_1_matched		2504.193	627.056	4	-1.9	1.9	8	9	3.5	7	0.24	0.41	0.43	0.31	0.13	0.08	660	-1.81902	19.7	0.33	39.86	0		intra_xlinks_5mM_DSS.uniqId.csv
1	GRFYSGIKPQEYYFHCMAGR-TDILKTSVDTGR-a8-b5	sp|P10964|A190	sp|P10964|A190	xlink	intra-protein xl	poli_5mM-1_1.07654.07654.4_poli_5mM-1_1.07632.07632.4	991	848	143	poli_5mM-1_1_matched		3908.889	978.23	4	-2.2	2.2	1	9.9	3.36	6.72	0.27	0.17	0.43	0.13	0.3	0.09	807	-1.81902	23.3	0.76	39.52	0		intra_xlinks_5mM_DSS.uniqId.csv
1	TASKDLPTR-KELQFIR-a4-b1	sp|Q01080|A49	sp|Q01080|A49	xlink	intra-protein xl	poli_5mM-2_1.06964.06964.4_poli_5mM-2_1.06928.06928.4	170	211	41	poli_5mM-2_1_matched		2058.146	515.544	4	-0.9	0.9	5	9.39	2.98	5.96	0.17	0.58	0.46	0.33	0.13	0.08	370	-2.8052	28.7	0.52	39.07	0		intra_xlinks_5mM_DSS.uniqId.csv
1	HMVNDKFQVR-HGQKGVCSR-a6-b4	sp|P22138|A135	sp|P22138|A135	xlink	intra-protein xl	poli_5mM-2_1.04989.04989.5_poli_5mM-2_1.04969.04969.5	1043	924	119	poli_5mM-2_1_matched		2438.204	488.649	5	-0.8	0.8	5	10.26	2.51	5.03	0.2	0.56	0.41	0.29	0.11	0.07	282	-2.40554	18	0.78	38.64	0		intra_xlinks_5mM_DSS.uniqId.csv
1	KETSIGVSATGGK-KTTFADE-a1-b1	sp|P50106|A14	sp|P50106|A14	xlink	intra-protein xl	poli_5mM-2_2.06200.06200.3_poli_5mM-2_2.06179.06179.3	118	131	13	poli_5mM-2_2_matched		2182.101	728.375	3	0.1	0.1	2	9.21	2.69	5.37	0.37	0.38	0.54	0.29	0.24	0.1	557	-4.41172	32	0.6	38.57	0		intra_xlinks_5mM_DSS.uniqId.csv
1	IFETALNEKQITNNR-VKGFIR-a9-b2	sp|P10964|A190	sp|P10964|A190	xlink	intra-protein xl	poli_5mM-2_1.07847.07847.3_poli_5mM-2_1.07823.07823.3	259	267	8	poli_5mM-2_1_matched		2646.446	883.157	3	-1.1	1.1	4	9.51	2.57	5.14	0.4	0.44	0.5	0.45	0.05	0.07	471	-1.81902	24.9	0.62	38.52	0		intra_xlinks_5mM_DSS.uniqId.csv
1	VKGFIR-VKGFIR-a2-b2	sp|P10964|A190	sp|P10964|A190	xlink	intra-protein xl	poli_5mM-3_1.07374.07374.4_poli_5mM-3_1.07350.07350.4	267	267	0	poli_5mM-3_1_matched		1574.965	394.749	4	-1	1	5	10.65	4.07	8.14	0.19	0.55	0.44	0.22	0.22	0.08	202	-1.81902	34.7	0	37.92	0		intra_xlinks_5mM_DSS.uniqId.csv
1	IFETALNEKQITNNR-CDNCGMFSPKFR-a9-b10	sp|P10964|A190	sp|P10964|A190	xlink	intra-protein xl	poli_5mM-2_2.08688.08688.4_poli_5mM-2_2.08661.08661.4	259	242	17	poli_5mM-2_2_matched		3445.621	862.413	4	-0.2	0.2	2	8.87	2.76	5.52	0.15	0.26	0.36	0.28	0.08	0.06	754	-1.81902	11.9	0	37.78	0		intra_xlinks_5mM_DSS.uniqId.csv
1	VNAITSQVVSKCVPDGTMK-TDILKTSVDTGR-a11-b5	sp|P10964|A190	sp|P10964|A190	xlink	intra-protein xl	poli_5mM-1_2.07321.07321.4_poli_5mM-1_2.07300.07300.4	910	848	62	poli_5mM-1_2_matched		3475.793	869.956	4	0.8	0.8	6	9.41	2.51	5.01	0.18	0.3	0.47	0.32	0.16	0.08	619	-1.81902	21.8	0.41	37.66	0		intra_xlinks_5mM_DSS.uniqId.csv
1	NRIDSDKLTDSAIDIVDSVR-TASKDLPTR-a7-b4	sp|Q01080|A49	sp|Q01080|A49	xlink	intra-protein xl	poli_5mM-2_1.09047.09047.5_poli_5mM-2_1.09025.09025.5	153	170	17	poli_5mM-2_1_matched		3356.742	672.356	5	-0.1	0.1	3	8.2	2.4	4.8	0.14	0.33	0.47	0.4	0.08	0.07	703	-2.8052	11.8	0.51	37.23	0		intra_xlinks_5mM_DSS.uniqId.csv
1	QSVKYDPVLAK-KHSKEPHYK-a4-b1	sp|P10964|A190	sp|P10964|A190	xlink	intra-protein xl	poli_5mM-1_2.03820.03820.5_poli_5mM-1_2.03799.03799.5	1119	1107	12	poli_5mM-1_2_matched		2537.363	508.481	5	-0.3	0.3	3	10.21	2.44	4.89	0.26	0.44	0.33	0.21	0.11	0.06	345	-1.81902	19.2	0.85	37.04	0		intra_xlinks_5mM_DSS.uniqId.csv
1	FTVIKPGQFGR-KELQFIR-a5-b1	sp|Q01080|A49	sp|Q01080|A49	xlink	intra-protein xl	poli_5mM-2_2.08932.08932.4_poli_5mM-2_2.08910.08910.4	306	211	95	poli_5mM-2_2_matched		2319.309	580.835	4	-0.7	0.7	4	9.35	1.83	3.66	0.17	0.58	0.44	0.4	0.04	0.07	263	-2.8052	26	0.41	36.93	0		intra_xlinks_5mM_DSS.uniqId.csv
1	FYSGIKPQEYYFHCMAGR-TDILKTSVDTGR-a6-b5	sp|P10964|A190	sp|P10964|A190	xlink	intra-protein xl	poli_5mM-1_2.07994.07994.4_poli_5mM-1_2.07974.07974.4	991	848	143	poli_5mM-1_2_matched		3695.777	924.952	4	0.5	0.5	10	9.42	2.63	5.27	0.26	0.35	0.37	0.08	0.29	0.08	518	-1.81902	24.2	0.21	36.9	0		intra_xlinks_5mM_DSS.uniqId.csv
1	GKCDNCGMFSPK-VKGFIR-a2-b2	sp|P10964|A190	sp|P10964|A190	xlink	intra-protein xl	poli_5mM-2_1.06836.06836.4_poli_5mM-2_1.06816.06816.4	232	267	35	poli_5mM-2_1_matched		2256.083	565.029	4	-0.9	0.9	5	8.53	2.87	5.75	0.17	0.38	0.41	0.33	0.08	0.07	555	-1.81902	16.7	0	36.24	0		intra_xlinks_5mM_DSS.uniqId.csv
1	LLPQINILQPIKGESAR-YEEFADKVK-a12-b7	sp|P07703|AC40	sp|P07703|AC40	xlink	intra-protein xl	poli_5mM-2_1.09524.09524.4_poli_5mM-2_1.09506.09506.4	240	288	48	poli_5mM-2_1_matched		3154.729	789.69	4	0.3	0.3	4	8.68	1.46	2.93	0.26	0.47	0.65	0.63	0.02	0.09	401	-3.27197	14.1	0.5	36.19	0		intra_xlinks_5mM_DSS.uniqId.csv
1	TDILKTSVDTGR-LTAEGNKWR-a5-b7	sp|P10964|A190	sp|P10964|A190	xlink	intra-protein xl	poli_5mM-3_1.07370.07370.3_poli_5mM-3_1.07351.07351.3	848	841	7	poli_5mM-3_1_matched		2516.321	839.782	3	-0.9	0.9	2	9.82	2.57	5.13	0.26	0.19	0.51	0.3	0.2	0.09	595	-1.81902	27.1	0.36	35.96	0		intra_xlinks_5mM_DSS.uniqId.csv
1	VNAITSQVVSKCVPDGTMK-LTAEGNKWR-a11-b7	sp|P10964|A190	sp|P10964|A190	xlink	intra-protein xl	poli_5mM-2_1.07426.07426.4_poli_5mM-2_1.07405.07405.4	910	841	69	poli_5mM-2_1_matched		3244.659	812.172	4	0.1	0.1	6	8.62	2.09	4.18	0.21	0.33	0.46	0.41	0.05	0.07	574	-1.81902	10.4	0.36	35.82	0		intra_xlinks_5mM_DSS.uniqId.csv
1	GIIGKADSDKK-MVISKFNPLK-a5-b5	sp|P36070|Rrn3	sp|P36070|Rrn3	xlink	intra-protein xl	poli_5mM-2_1.07967.07967.5_poli_5mM-2_1.07945.07945.5	558	513	45	poli_5mM-2_1_matched		2444.367	489.881	5	-1.7	1.7	1	9.93	2.45	4.9	0.17	0.4	0.36	0.08	0.28	0.07	360	-2.91979	21.2	0.55	35.81	0		intra_xlinks_5mM_DSS.uniqId.csv
1	FTVIKPGQFGR-TKLLER-a5-b2	sp|Q01080|A49	sp|Q01080|A49	xlink	intra-protein xl	poli_5mM-3_1.08149.08149.4_poli_5mM-3_1.08126.08126.4	306	282	24	poli_5mM-3_1_matched		2145.229	537.315	4	-1.1	1.1	5	8.5	1.69	3.37	0.16	0.57	0.45	0.44	0.01	0.07	280	-2.8052	23	0.36	35.24	0		intra_xlinks_5mM_DSS.uniqId.csv
1	CFPPGVIGIDEGSDEAYVKDAR-KDTVSR-a19-b1	sp|P07703|AC40	sp|P07703|AC40	xlink	intra-protein xl	poli_5mM-2_1.07676.07676.4_poli_5mM-2_1.07698.07698.4	268	272	4	poli_5mM-2_1_matched		3236.561	810.148	4	-1.6	1.6	11	9.52	1.9	3.8	0.18	0.31	0.52	0.49	0.03	0.07	450	-3.27197	14.5	0.25	34.85	0		intra_xlinks_5mM_DSS.uniqId.csv
1	HIKNRDVVLMNR-ASMMGHKVR-a3-b7	sp|P10964|A190	sp|P10964|A190	xlink	intra-protein xl	poli_5mM-1_2.04675.04675.5_poli_5mM-1_2.04637.04637.5	582	604	22	poli_5mM-1_2_matched		2647.397	530.487	5	-0.7	0.7	8	9.54	2.52	5.04	0.31	0.31	0.71	0.27	0.44	0.14	376	-1.81902	21.5	0.61	34.67	0		intra_xlinks_5mM_DSS.uniqId.csv
1	KLDGSNEASANDEESFDVGR-DKVSLEDRR-a1-b2	sp|P10964|A190	sp|P10964|A190	xlink	intra-protein xl	poli_5mM-1_1.05759.05759.4_poli_5mM-1_1.05746.05746.4	283	410	127	poli_5mM-1_1_matched		3393.586	849.404	4	-1.7	1.7	1	7.37	2.99	5.98	0.2	0.16	0.27	0.21	0.05	0.04	868	-1.81902	6.5	0.35	34.6	0		intra_xlinks_5mM_DSS.uniqId.csv
1	FRLPSKLGEEVHENSQNQLLSK-KHMMGK-a6-b1	sp|P10964|A190	sp|P10964|A190	xlink	intra-protein xl	poli_5mM-1_2.06568.06568.6_poli_5mM-1_2.06549.06549.6	372	469	97	poli_5mM-1_2_matched		3420.76	571.135	6	-1.2	1.2	1	8.14	2.11	4.23	0.17	0.33	0.37	0.33	0.04	0.05	569	-1.81902	7.9	0.47	34.56	0		intra_xlinks_5mM_DSS.uniqId.csv
1	LRPGQEISLKAHCILGIGGDHAK-DLKFEPQGR-a10-b3	sp|P07703|AC40	sp|P07703|AC40	xlink	intra-protein xl	poli_5mM-1_1.08277.08277.5_poli_5mM-1_1.08237.08237.5	205	168	37	poli_5mM-1_1_matched		3695.96	740.2	5	0.8	0.8	3	8.73	1.86	3.71	0.14	0.36	0.46	0.1	0.36	0.13	418	-3.27197	15.6	0.57	34.46	0		intra_xlinks_5mM_DSS.uniqId.csv
1	DISSTLLNELKSK-LKSVEVHR-a11-b2	sp|P10964|A190	sp|P10964|A190	xlink	intra-protein xl	poli_5mM-2_2.09041.09041.5_poli_5mM-2_2.09023.09023.5	182	111	71	poli_5mM-2_2_matched		2551.423	511.292	5	0.4	0.4	4	8.99	2.12	4.25	0.18	0.32	0.49	0.45	0.03	0.07	455	-1.81902	21.8	0.56	34.14	0		intra_xlinks_5mM_DSS.uniqId.csv
1	LLTKSEDGEK-FEDAKK-a4-b5	sp|P22138|A135	sp|P22138|A135	xlink	intra-protein xl	poli_5mM-3_1.05270.05270.3_poli_5mM-3_1.05246.05246.3	1144	1139	5	poli_5mM-3_1_matched		1993.023	665.349	3	-1.1	1.1	5	9.88	1.53	3.07	0.33	0.33	0.53	0.48	0.05	0.08	309	-2.40554	26.3	0.44	33.99	0		intra_xlinks_5mM_DSS.uniqId.csv
1	DGFTKIFETALNEK-TSGKVPIPGVK-a5-b4	sp|P10964|A190	sp|P10964|A190	xlink	intra-protein xl	poli_5mM-2_2.09884.09884.3_poli_5mM-2_2.09911.09911.3	250	450	200	poli_5mM-2_2_matched		2831.528	944.851	3	-1.4	1.4	3	8.12	2.66	5.31	0.22	0.19	0.47	0.24	0.23	0.09	677	-1.81902	13	0.57	33.84	0		intra_xlinks_5mM_DSS.uniqId.csv
1	QSKDISSTLLNELK-LKSVEVHR-a3-b2	sp|P10964|A190	sp|P10964|A190	xlink	intra-protein xl	poli_5mM-2_2.08196.08196.4_poli_5mM-2_2.08184.08184.4	171	111	60	poli_5mM-2_2_matched		2679.479	670.878	4	-0.6	0.6	3	7.9	2.22	4.45	0.1	0.44	0.31	0.21	0.1	0.06	433	-1.81902	18.5	0.4	33.61	0		intra_xlinks_5mM_DSS.uniqId.csv
1	LVHEFHKK-KDGFTK-a7-b1	sp|P10964|A190	sp|P10964|A190	xlink	intra-protein xl	poli_5mM-2_1.04655.04655.4_poli_5mM-2_1.04633.04633.4	225	245	20	poli_5mM-2_1_matched		1869.013	468.261	4	-1.1	1.1	2	9.49	1.6	3.19	0.22	0.43	0.5	0.44	0.05	0.08	209	-1.81902	20.2	0.62	33.3	0		intra_xlinks_5mM_DSS.uniqId.csv
1	SKSDTRPSALR-KAIADLER-a2-b1	sp|Q01080|A49	sp|Q01080|A49	xlink	intra-protein xl	poli_5mM-2_1.05556.05556.4_poli_5mM-2_1.05536.05536.4	116	139	23	poli_5mM-2_1_matched		2269.236	568.317	4	-1.4	1.4	1	9.38	2.18	4.37	0.14	0.27	0.47	0.2	0.27	0.09	393	-2.8052	22.8	0.59	32.81	0		intra_xlinks_5mM_DSS.uniqId.csv
1	IAMKELAEK-KIPLVIR-a4-b1	sp|P20435|ABC23	sp|P20435|ABC23	xlink	intra-protein xl	poli_5mM-2_1.08020.08020.3_poli_5mM-2_1.08000.08000.3	123	129	6	poli_5mM-2_1_matched		2007.212	670.078	3	-2.3	2.3	4	8.89	2.35	4.71	0.25	0.4	0.33	0.13	0.2	0.06	288	-4.10192	31	0.28	32.59	0		intra_xlinks_5mM_DSS.uniqId.csv
1	TLPSFKPYETDAMAGGYVKGR-TDILKTSVDTGR-a19-b5	sp|P10964|A190	sp|P10964|A190	xlink	intra-protein xl	poli_5mM-1_1.07795.07795.4_poli_5mM-1_1.07776.07776.4	983	848	135	poli_5mM-1_1_matched		3729.894	933.481	4	0.4	0.4	5	10.36	1.69	3.39	0.3	0.22	0.47	0.3	0.17	0.09	313	-1.81902	12	0.29	32.57	0		intra_xlinks_5mM_DSS.uniqId.csv
1	TASKDLPTR-KAIADLER-a4-b1	sp|Q01080|A49	sp|Q01080|A49	xlink	intra-protein xl	poli_5mM-2_1.06193.06193.4_poli_5mM-2_1.06144.06144.4	170	139	31	poli_5mM-2_1_matched		2040.119	511.038	4	-1.1	1.1	4	7.47	2.38	4.76	0.16	0.44	0.28	0.14	0.14	0.05	380	-2.8052	15	0.35	32.08	0		intra_xlinks_5mM_DSS.uniqId.csv
1	VNAITSQVVSKCVPDGTMKK-TDILKTSVDTGR-a11-b5	sp|P10964|A190	sp|P10964|A190	xlink	intra-protein xl	poli_5mM-1_1.06915.06915.4_poli_5mM-1_1.06916.06916.4	910	848	62	poli_5mM-1_1_matched		3603.885	901.979	4	-0.1	0.1	2	8.25	2.12	4.24	0.18	0.21	0.44	0.19	0.25	0.09	537	-1.81902	9.2	0.69	32.04	0		intra_xlinks_5mM_DSS.uniqId.csv
1	RGEVVKIIR-KSETSGR-a6-b1	sp|P20434|ABC27	sp|P20434|ABC27	xlink	intra-protein xl	poli_5mM-2_1.04704.04704.4_poli_5mM-2_1.04681.04681.4	197	201	4	poli_5mM-2_1_matched		1970.125	493.539	4	-1.1	1.1	2	7.8	2.22	4.43	0.11	0.56	0.31	0.04	0.27	0.06	197	-3.49986	26.3	0.87	31.87	0		intra_xlinks_5mM_DSS.uniqId.csv
1	LKSVEVHR-VKGFIR-a2-b2	sp|P10964|A190	sp|P10964|A190	xlink	intra-protein xl	poli_5mM-3_1.06111.06111.4_poli_5mM-3_1.06086.06086.4	111	267	156	poli_5mM-3_1_matched		1823.075	456.777	4	-1.6	1.6	8	7.07	2.48	4.97	0.15	0.43	0.46	0.31	0.14	0.08	388	-1.81902	19.1	0.48	31.61	0		intra_xlinks_5mM_DSS.uniqId.csv
1	IFETALNEKQITNNR-GKCDNCGMFSPKFR-a9-b12	sp|P10964|A190	sp|P10964|A190	xlink	intra-protein xl	poli_5mM-1_1.07653.07653.5_poli_5mM-1_1.07651.07651.5	259	242	17	poli_5mM-1_1_matched		3630.734	727.155	5	-1.3	1.3	1	7.36	2.05	4.09	0.11	0.21	0.37	0.18	0.2	0.07	579	-1.81902	8.6	0.76	30.66	0		intra_xlinks_5mM_DSS.uniqId.csv
1	ENKLYFQSISR-SVLQQKK-a3-b6	sp|Q04712|Rrn11	sp|Q04712|Rrn11	xlink	intra-protein xl	poli_5mM-2_2.07254.07254.4_poli_5mM-2_2.07231.07231.4	185	76	109	poli_5mM-2_2_matched		2351.282	588.828	4	-1.3	1.3	2	7.86	1.97	3.94	0.16	0.38	0.33	0.19	0.14	0.06	320	-2.95386	11.2	0.53	30.59	0.021		intra_xlinks_5mM_DSS.uniqId.csv
1	GLEPLKTSTSEVR-LKYQYINYISR-a6-b2	sp|Q04712|Rrn11	sp|Q04712|Rrn11	xlink	intra-protein xl	poli_5mM-2_1.08162.08162.4_poli_5mM-2_1.08147.08147.4	199	20	179	poli_5mM-2_1_matched		3013.605	754.409	4	-2.3	2.3	2	8.11	1.73	3.45	0.16	0.35	0.54	0.36	0.18	0.1	303	-2.95386	29.5	0.37	30.49	0.02		intra_xlinks_5mM_DSS.uniqId.csv
1	GFGYGTMYKTEK-SDNKLYR-a9-b4	sp|P22138|A135	sp|P22138|A135	xlink	intra-protein xl	poli_5mM-3_2.06953.06953.3_poli_5mM-3_2.06931.06931.3	805	740	65	poli_5mM-3_2_matched		2413.157	805.393	3	-2.4	2.4	2	9.46	1.12	2.23	0.4	0.22	0.56	0.47	0.09	0.09	269	-2.40554	19.6	0	30.38	0.02		intra_xlinks_5mM_DSS.uniqId.csv
1	GLEPLKTSTSEVR-KLKYQYINYISR-a6-b3	sp|Q04712|Rrn11	sp|Q04712|Rrn11	xlink	intra-protein xl	poli_5mM-1_1.07292.07292.4_poli_5mM-1_1.07327.07327.4	199	20	179	poli_5mM-1_1_matched		3141.71	786.435	4	0.7	0.7	3	9.08	1.25	2.5	0.18	0.34	0.5	0.44	0.06	0.09	194	-2.95386	14.4	0.44	30.22	0.02		intra_xlinks_5mM_DSS.uniqId.csv
1	VQNLIEHENSHDEDKYLQDLGYR-TKDESILSGSLSHSK-a15-b2	sp|P32786|Rrn6	sp|P32786|Rrn6	xlink	intra-protein xl	poli_5mM-1_1.07293.07293.5_poli_5mM-1_1.07295.07295.5	621	645	24	poli_5mM-1_1_matched		4540.195	909.047	5	-1	1	1	7.62	1.81	3.61	0.12	0.2	0.3	0.12	0.18	0.06	537	-2.71271	6.4	0.46	29.91	0.019		intra_xlinks_5mM_DSS.uniqId.csv
1	RTPQIGDKFSSR-HGQKGVCSR-a8-b4	sp|P22138|A135	sp|P22138|A135	xlink	intra-protein xl	poli_5mM-2_1.05095.05095.5_poli_5mM-2_1.05093.05093.5	916	924	8	poli_5mM-2_1_matched		2556.295	512.267	5	-1	1	5	8.85	1.5	3.01	0.17	0.32	0.69	0.66	0.02	0.11	211	-2.40554	29.4	0.49	29.89	0.018		intra_xlinks_5mM_DSS.uniqId.csv
1	NALGEAFGTKK-KAIADLER-a10-b1	sp|Q01080|A49	sp|Q01080|A49	xlink	intra-protein xl	poli_5mM-2_1.07345.07345.4_poli_5mM-2_1.07342.07342.4	135	139	4	poli_5mM-2_1_matched		2187.189	547.805	4	-0.4	0.4	5	8.7	1.14	2.28	0.23	0.29	0.79	0.73	0.06	0.13	239	-2.8052	21.3	0.61	29.88	0.018		intra_xlinks_5mM_DSS.uniqId.csv
1	DGFTKIFETALNEK-RLEEDNDEEQSHKK-a5-b13	sp|P10964|A190	sp|P10964|A190	xlink	intra-protein xl	poli_5mM-1_2.08102.08102.5_poli_5mM-1_2.08100.08100.5	250	1376	1126	poli_5mM-1_2_matched		3505.681	702.144	5	-1	1	1	7.92	1.97	3.94	0.12	0.24	0.29	0.27	0.02	0.05	449	-1.81902	9.6	0.35	29.87	0.018		intra_xlinks_5mM_DSS.uniqId.csv
1	FRKDGFTK-LVHEFHKK-a3-b7	sp|P10964|A190	sp|P10964|A190	xlink	intra-protein xl	poli_5mM-2_1.05166.05166.5_poli_5mM-2_1.05154.05154.5	245	225	20	poli_5mM-2_1_matched		2172.181	435.444	5	-1.8	1.8	2	9.15	1.54	3.08	0.18	0.31	0.5	0.07	0.43	0.09	193	-1.81902	12.9	0.72	29.78	0.018		intra_xlinks_5mM_DSS.uniqId.csv
1	QSKDISSTLLNELK-VKGFIR-a3-b2	sp|P10964|A190	sp|P10964|A190	xlink	intra-protein xl	poli_5mM-2_1.09085.09085.3_poli_5mM-2_1.09065.09065.3	171	267	96	poli_5mM-2_1_matched		2431.368	811.464	3	-0.4	0.4	1	8.18	2.09	4.17	0.19	0.29	0.3	0.25	0.06	0.05	350	-1.81902	26.7	0.32	29.77	0.018		intra_xlinks_5mM_DSS.uniqId.csv
1	SKSDTRPSALR-NLRGPKIK-a2-b6	sp|Q01080|A49	sp|Q01080|A49	xlink	intra-protein xl	poli_5mM-2_1.04443.04443.4_poli_5mM-2_1.04468.04468.4	116	112	4	poli_5mM-2_1_matched		2279.302	570.833	4	-2.2	2.2	9	8.83	1.2	2.4	0.2	0.28	0.6	0.47	0.13	0.1	256	-2.8052	14.3	0.85	29.75	0.018		intra_xlinks_5mM_DSS.uniqId.csv
1	MTYHNFKK-IEKIPLR-a7-b3	sp|Q04712|Rrn11	sp|Q04712|Rrn11	xlink	intra-protein xl	poli_5mM-2_1.06543.06543.4_poli_5mM-2_1.06521.06521.4	163	167	4	poli_5mM-2_1_matched		2073.143	519.294	4	-0.8	0.8	5	8.29	2.24	4.49	0.2	0.23	0.57	0.1	0.46	0.11	354	-2.95386	11.9	0.92	29.48	0.018		intra_xlinks_5mM_DSS.uniqId.csv
1	KNELKDGATIK-SVVKTSLK-a5-b4	sp|P32529|A12	sp|P32529|A12	xlink	intra-protein xl	poli_5mM-2_1.05604.05604.3_poli_5mM-2_1.05581.05581.3	77	68	9	poli_5mM-2_1_matched		2214.28	739.101	3	-1.5	1.5	2	8.35	2.79	5.58	0.37	0.16	0.27	0.19	0.08	0.05	438	-4.01913	12.8	0.81	29.34	0.018		intra_xlinks_5mM_DSS.uniqId.csv
1	VIFDGKPLNSEDEISNSGYLGNK-GMAINFKDKR-a6-b7	sp|P22138|A135	sp|P22138|A135	xlink	intra-protein xl	poli_5mM-1_2.07804.07804.4_poli_5mM-1_2.07871.07871.4	77	441	364	poli_5mM-1_2_matched		3811.912	953.986	4	0.7	0.7	9	6.69	1.64	3.28	0.16	0.21	0.36	0.34	0.02	0.05	545	-2.40554	3.9	0.29	28.56	0.017		intra_xlinks_5mM_DSS.uniqId.csv
1	KLVHEFHKK-FRKDGFTK-a8-b3	sp|P10964|A190	sp|P10964|A190	xlink	intra-protein xl	poli_5mM-2_1.04914.04914.5_poli_5mM-2_1.04892.04892.5	225	245	20	poli_5mM-2_1_matched		2300.275	461.063	5	-1.9	1.9	3	6.96	2.32	4.63	0.14	0.26	0.26	0.23	0.03	0.04	440	-1.81902	11.4	0.66	28.2	0		intra_xlinks_5mM_DSS.uniqId.csv
1	LKESQLPR-ELLKRYR-a2-b4	sp|P20434|ABC27	sp|P20434|ABC27	xlink	intra-protein xl	poli_5mM-2_1.06113.06113.5_poli_5mM-2_1.06104.06104.5	171	166	5	poli_5mM-2_1_matched		2084.207	417.849	5	-1.6	1.6	1	7.26	1.85	3.7	0.08	0.45	0.23	0.14	0.09	0.04	189	-3.49986	14.9	0.82	28.07	0.016		intra_xlinks_5mM_DSS.uniqId.csv
1	VKGFIRQDMIK-LKSVEVHR-a2-b2	sp|P10964|A190	sp|P10964|A190	xlink	intra-protein xl	poli_5mM-2_1.06339.06339.5_poli_5mM-2_1.06322.06322.5	267	111	156	poli_5mM-2_1_matched		2438.382	488.684	5	-0.6	0.6	4	6.17	2.35	4.71	0.11	0.3	0.38	0.13	0.25	0.07	435	-1.81902	17.7	0.46	27.66	0.016		intra_xlinks_5mM_DSS.uniqId.csv
1	RLEEDNDEEQSHKK-KLVHEFHKK-a13-b8	sp|P10964|A190	sp|P10964|A190	xlink	intra-protein xl	poli_5mM-1_1.03101.03101.5_poli_5mM-1_1.03064.03064.5	1376	225	1151	poli_5mM-1_1_matched		3058.544	612.717	5	-1.2	1.2	1	7.8	1.86	3.72	0.16	0.16	0.28	0.19	0.09	0.05	417	-1.81902	6.4	0.83	27.37	0.015		intra_xlinks_5mM_DSS.uniqId.csv
1	TPQIGDKFSSR-HMVNDKFQVR-a7-b6	sp|P22138|A135	sp|P22138|A135	xlink	intra-protein xl	poli_5mM-2_1.07194.07194.5_poli_5mM-2_1.07233.07233.5	916	1043	127	poli_5mM-2_1_matched		2645.335	530.075	5	-1.4	1.4	2	7.21	1.87	3.74	0.11	0.38	0.39	0.05	0.33	0.07	207	-2.40554	8.9	0.54	27.34	0.015		intra_xlinks_5mM_DSS.uniqId.csv
1	AKYCDSMGRPQR-TVKEMVK-a2-b3	sp|P20434|ABC27	sp|P20434|ABC27	xlink	intra-protein xl	poli_5mM-2_1.05138.05138.5_poli_5mM-2_1.05117.05117.5	45	20	25	poli_5mM-2_1_matched		2439.205	488.849	5	-0.9	0.9	4	8.05	1.21	2.42	0.08	0.3	0.52	0.19	0.33	0.11	183	-3.49986	13.8	0.78	27.2	0.015		intra_xlinks_5mM_DSS.uniqId.csv
1	KMEIPLLHCTK-KIEKIPLR-a1-b1	sp|Q04712|Rrn11	sp|Q04712|Rrn11	xlink	intra-protein xl	poli_5mM-2_1.07733.07733.5_poli_5mM-2_1.07712.07712.5	172	164	8	poli_5mM-2_1_matched		2502.438	501.495	5	-2.2	2.2	2	6.95	2.05	4.11	0.08	0.36	0.2	0.12	0.09	0.04	290	-2.95386	8.9	0.93	27.19	0.015		intra_xlinks_5mM_DSS.uniqId.csv
1	ADPVALYLGLKR-LSSDEKR-a11-b6	sp|P20434|ABC27	sp|P20434|ABC27	xlink	intra-protein xl	poli_5mM-2_2.08736.08736.4_poli_5mM-2_2.08717.08717.4	191	161	30	poli_5mM-2_2_matched		2286.256	572.572	4	-0.8	0.8	1	8.47	1.16	2.31	0.26	0.23	0.45	0.44	0.01	0.07	223	-3.49986	19.2	0.93	27.12	0.015		intra_xlinks_5mM_DSS.uniqId.csv
1	TVSSQNKQPINK-SVLQQKK-a7-b6	sp|Q04712|Rrn11	sp|Q04712|Rrn11	xlink	intra-protein xl	poli_5mM-2_1.04614.04614.4_poli_5mM-2_1.04589.04589.4	149	76	73	poli_5mM-2_1_matched		2310.289	578.58	4	-0.9	0.9	1	8.65	1.19	2.38	0.15	0.19	0.49	0.25	0.24	0.1	241	-2.95386	10.8	0.65	27.07	0.014		intra_xlinks_5mM_DSS.uniqId.csv
1	IVFDDEVSIENKESHK-SQAESLPIVSNKK-a12-b12	sp|P46669|A43	sp|P46669|A43	xlink	intra-protein xl	poli_5mM-1_1.07353.07353.5_poli_5mM-1_1.07321.07321.5	289	276	13	poli_5mM-1_1_matched		3425.755	686.159	5	-0.5	0.5	2	8.88	1.07	2.14	0.16	0.21	0.34	0.1	0.25	0.07	191	-3.52185	10	0.54	26.59	0.014		intra_xlinks_5mM_DSS.uniqId.csv
1	VNAITSQVVSKCVPDGTMK-WRTDILKTSVDTGR-a11-b7	sp|P10964|A190	sp|P10964|A190	xlink	intra-protein xl	poli_5mM-1_2.07616.07616.4_poli_5mM-1_2.07621.07621.4	910	848	62	poli_5mM-1_2_matched		3817.969	955.5	4	-0.5	0.5	3	7.62	1.38	2.75	0.15	0.16	0.5	0.48	0.03	0.08	369	-1.81902	7.4	0.25	26.59	0.014		intra_xlinks_5mM_DSS.uniqId.csv
1	IFETALNEKQITNNR-CDNCGMFSPKFRK-a9-b10	sp|P10964|A190	sp|P10964|A190	xlink	intra-protein xl	poli_5mM-1_2.07392.07392.5_poli_5mM-1_2.07373.07373.5	259	242	17	poli_5mM-1_2_matched		3573.715	715.751	5	-0.4	0.4	1	6.56	1.57	3.13	0.1	0.21	0.24	0.21	0.03	0.04	424	-1.81902	5.3	0.45	25.87	0		intra_xlinks_5mM_DSS.uniqId.csv
1	LKESQLPR-RELLKR-a2-b5	sp|P20434|ABC27	sp|P20434|ABC27	xlink	intra-protein xl	poli_5mM-2_1.05332.05332.4_poli_5mM-2_1.05306.05306.4	171	166	5	poli_5mM-2_1_matched		1921.142	481.293	4	-2.5	2.5	1	7.59	1.98	3.95	0.25	0.29	0.33	0.31	0.02	0.05	179	-3.49986	18.5	0.49	25.6	0		intra_xlinks_5mM_DSS.uniqId.csv
1	TKQAVSYDEPDEDEIETMR-RLEEDNDEEQSHKK-a2-b13	sp|P10964|A190	sp|P10964|A190	xlink	intra-protein xl	poli_5mM-1_1.05197.05197.3_poli_5mM-1_1.05202.05202.3	1379	1376	3	poli_5mM-1_1_matched		4148.864	1383.962	3	0.8	0.8	2	5.65	2.32	4.65	0.1	0.22	0.42	0.14	0.28	0.08	427	-1.81902	2.2	0	24.9	0.014		intra_xlinks_5mM_DSS.uniqId.csv
1	CHLNKMSPYELVQHKEESDEIGGYFIVNGIEK-KVYPSESR-a5-b1	sp|P22138|A135	sp|P22138|A135	xlink	intra-protein xl	poli_5mM-1_1.07900.07900.5_poli_5mM-1_1.07880.07880.5	174	120	54	poli_5mM-1_1_matched		4865.373	974.083	5	1.1	1.1	2	5.67	1.46	2.91	0.11	0.16	0.33	0.29	0.04	0.05	516	-2.40554	4.6	0.49	24.77	0.026		intra_xlinks_5mM_DSS.uniqId.csv
1	EAAAEVTNLDKDTPADDPELLKR-DNNKSGILDAVTSSK-a22-b4	sp|P10964|A190	sp|P10964|A190	xlink	intra-protein xl	poli_5mM-1_2.08016.08016.6_poli_5mM-1_2.07999.07999.6	877	888	11	poli_5mM-1_2_matched		4196.099	700.358	6	0.3	0.3	1	6.26	1.55	3.11	0.1	0.21	0.37	0.25	0.12	0.07	366	-1.81902	8.4	0.62	24.56	0.026		intra_xlinks_5mM_DSS.uniqId.csv
1	WICTAKMPYFQASEILPK-WMEKQFLPTQTK-a6-b4	sp|P40992|Rrn7	sp|P40992|Rrn7	xlink	intra-protein xl	poli_5mM-1_2.09375.09375.4_poli_5mM-1_2.09368.09368.4	189	383	194	poli_5mM-1_2_matched		3855.941	964.993	4	-0.9	0.9	1	5.52	1.53	3.06	0.08	0.27	0.36	0.24	0.13	0.06	375	-3.00146	7.3	0.3	24.48	0.026		intra_xlinks_5mM_DSS.uniqId.csv
1	TVSSQNKQPINK-QKMTYHNFK-a7-b2	sp|Q04712|Rrn11	sp|Q04712|Rrn11	xlink	intra-protein xl	poli_5mM-2_2.05010.05010.4_poli_5mM-2_2.04990.04990.4	149	156	7	poli_5mM-2_2_matched		2676.367	670.099	4	-1	1	1	7.72	1.13	2.26	0.11	0.25	0.2	0.17	0.03	0.03	158	-2.95386	5.7	0.61	24.1	0.025		intra_xlinks_5mM_DSS.uniqId.csv
1	NALGEAFGTKK-TASKDLPTR-a10-b4	sp|Q01080|A49	sp|Q01080|A49	xlink	intra-protein xl	poli_5mM-2_2.06747.06747.4_poli_5mM-2_2.06716.06716.4	135	170	35	poli_5mM-2_2_matched		2260.204	566.059	4	-0.8	0.8	1	6.9	1.08	2.16	0.28	0.19	0.56	0.51	0.06	0.1	251	-2.8052	10.2	0.38	24	0.025		intra_xlinks_5mM_DSS.uniqId.csv
1	LQTDVANSSSNSKR-LEEDNDEEQSHKK-a13-b12	sp|P10964|A190	sp|P10964|A190	xlink	intra-protein xl	poli_5mM-1_1.04434.04434.5_poli_5mM-1_1.04566.04566.5	1363	1376	13	poli_5mM-1_1_matched		3243.513	649.71	5	0	0	6	5.41	1.36	2.72	0.16	0.24	0.47	0.45	0.02	0.08	371	-1.81902	7.8	0.45	23.98	0.024		intra_xlinks_5mM_DSS.uniqId.csv
1	NALGEAFGTKK-SKSDTRPSALR-a10-b2	sp|Q01080|A49	sp|Q01080|A49	xlink	intra-protein xl	poli_5mM-2_1.06006.06006.5_poli_5mM-2_1.05959.05959.5	135	116	19	poli_5mM-2_1_matched		2489.32	498.872	5	-1.4	1.4	2	6.04	1.39	2.79	0.15	0.25	0.44	0.42	0.02	0.08	298	-2.8052	12	0.72	23.93	0.024		intra_xlinks_5mM_DSS.uniqId.csv
1	LLPQINILQPIKGESARR-YEEFADKVK-a12-b7	sp|P07703|AC40	sp|P07703|AC40	xlink	intra-protein xl	poli_5mM-1_1.08721.08721.5_poli_5mM-1_1.08713.08713.5	240	288	48	poli_5mM-1_1_matched		3310.831	663.174	5	0.6	0.6	2	6.88	0.56	1.11	0.15	0.26	0.67	0.66	0.02	0.09	181	-3.27197	3	0.83	23.87	0.024		intra_xlinks_5mM_DSS.uniqId.csv
1	KHMMGK-QALEKK-a1-b5	sp|P10964|A190	sp|P10964|A190	xlink	intra-protein xl	poli_5mM-2_1.04131.04131.4_poli_5mM-2_1.04086.04086.4	469	462	7	poli_5mM-2_1_matched		1583.848	396.97	4	-3	3	1	7.26	1.74	3.48	0.14	0.21	0.27	0.11	0.16	0.05	213	-1.81902	20.8	0.83	23.53	0.024		intra_xlinks_5mM_DSS.uniqId.csv
1	CVHPEPENGKR-HSKEPHYK-a10-b3	sp|P10964|A190	sp|P10964|A190	xlink	intra-protein xl	poli_5mM-2_1.03189.03189.4_poli_5mM-2_1.03166.03166.4	1516	1110	406	poli_5mM-2_1_matched		2484.194	622.056	4	-1.3	1.3	5	5.09	2.17	4.33	0.27	0.16	0.22	0.12	0.1	0.04	468	-1.81902	6.2	0	23.04	0.024		intra_xlinks_5mM_DSS.uniqId.csv
1	KLELFPYQNNSK-VSSILKEADK-a1-b6	sp|Q01080|A49	sp|Q01080|A49	xlink	intra-protein xl	poli_5mM-2_1.08458.08458.3_poli_5mM-2_1.08462.08462.3	230	223	7	poli_5mM-2_1_matched		2706.446	903.156	3	-0.8	0.8	2	6.61	1.17	2.35	0.18	0.23	0.4	0.34	0.06	0.07	210	-2.8052	5.6	0.58	23	0.024		intra_xlinks_5mM_DSS.uniqId.csv
1	LYKIFPLDR-YNPLEKRD-a3-b6	sp|P40992|Rrn7	sp|P22139|ABC10beta	xlink	inter-protein xl	poli_5mM-2_1.09108.09108.4_poli_5mM-2_1.09104.09104.4	415	68	347	poli_5mM-2_1_matched		2335.256	584.822	4	-0.5	0.5	4	10.39	2.02	4.04	0.25	0.66	0.58	0.36	0.22	0.1	191	-0.00008	27.2	0.47	40.01	0		inter_xlinks_5mM_DSS.uniqId.csv
1	AKQQQVWLIK-KSIQLYK-a2-b1	sp|P47006|A34.5	sp|Q01080|A49	xlink	inter-protein xl	poli_5mM-3_2.07981.07981.4_poli_5mM-3_2.07961.07961.4	49	86	37	poli_5mM-3_2_matched		2257.318	565.337	4	-1	1	6	9.41	3.15	6.3	0.29	0.47	0.44	0.35	0.09	0.07	523	-0.00038	26.1	0.47	39.55	0		inter_xlinks_5mM_DSS.uniqId.csv
1	DNNKSGILDAVTSSK-SVVKTSLK-a4-b4	sp|P10964|A190	sp|P32529|A12	xlink	inter-protein xl	poli_5mM-2_1.07602.07602.4_poli_5mM-2_1.07603.07603.4	888	68	820	poli_5mM-2_1_matched		2546.382	637.603	4	0.8	0.8	1	9.4	2.98	5.97	0.17	0.34	0.43	0.34	0.09	0.07	619	-0.00052	16.3	0.3	38.22	0		inter_xlinks_5mM_DSS.uniqId.csv
1	KAKQQQVWLIK-KSIQLYK-a3-b1	sp|P47006|A34.5	sp|Q01080|A49	xlink	inter-protein xl	poli_5mM-2_1.07219.07219.4_poli_5mM-2_1.07217.07217.4	49	86	37	poli_5mM-2_1_matched		2385.411	597.361	4	-1.5	1.5	1	9.83	3.25	6.5	0.19	0.36	0.35	0.17	0.18	0.07	482	-0.00038	28	0.38	36.98	0		inter_xlinks_5mM_DSS.uniqId.csv
1	NPDAPKGSTDPK-FINPPKDK-a6-b6	sp|P07703|AC40	sp|P22138|A135	xlink	inter-protein xl	poli_5mM-3_1.05021.05021.4_poli_5mM-3_1.05057.05057.4	148	30	118	poli_5mM-3_1_matched		2321.19	581.305	4	-0.1	0.1	18	11.1	1.98	3.96	0.28	0.41	0.43	0.12	0.31	0.09	240	-0.00063	17.8	0.55	36.78	0		inter_xlinks_5mM_DSS.uniqId.csv
1	HSKEPHYK-KSETSGR-a3-b1	sp|P10964|A190	sp|P20434|ABC27	xlink	inter-protein xl	poli_5mM-2_1.02484.02484.5_poli_5mM-2_1.02452.02452.5	1110	201	909	poli_5mM-2_1_matched		1925.958	386.199	5	-0.6	0.6	10	9.72	2.86	5.72	0.14	0.46	0.33	0.15	0.19	0.06	335	-0.00095	21.4	0.52	36.13	0		inter_xlinks_5mM_DSS.uniqId.csv
1	CVHPEPENGKR-KSETSGR-a10-b1	sp|P10964|A190	sp|P20434|ABC27	xlink	inter-protein xl	poli_5mM-3_1.02999.02999.5_poli_5mM-3_1.02978.02978.5	1516	201	1315	poli_5mM-3_1_matched		2223.066	445.621	5	-1.7	1.7	8	8.82	2.93	5.85	0.15	0.42	0.35	0.19	0.15	0.06	473	-0.00095	18.7	0.49	36.05	0		inter_xlinks_5mM_DSS.uniqId.csv
1	QSVKYDPVLAK-EMVKDR-a4-b4	sp|P10964|A190	sp|P20434|ABC27	xlink	inter-protein xl	poli_5mM-2_1.06207.06207.4_poli_5mM-2_1.06187.06187.4	1119	24	1095	poli_5mM-2_1_matched		2161.145	541.294	4	-0.3	0.3	2	7.79	3.27	6.54	0.14	0.52	0.24	0.12	0.12	0.05	465	-0.00095	17.3	0.73	35.68	0		inter_xlinks_5mM_DSS.uniqId.csv
1	VNAITSQVVSKCVPDGTMK-DGATIKEK-a11-b6	sp|P10964|A190	sp|P32529|A12	xlink	inter-protein xl	poli_5mM-2_1.06837.06837.4_poli_5mM-2_1.06817.06817.4	910	83	827	poli_5mM-2_1_matched		3031.554	758.896	4	-1.1	1.1	2	9.49	2.24	4.48	0.28	0.29	0.5	0.45	0.04	0.07	505	-0.00052	16.5	0.29	35.48	0		inter_xlinks_5mM_DSS.uniqId.csv
1	LKESQLPR-EKAIPK-a2-b2	sp|P20434|ABC27	sp|P20435|ABC23	xlink	inter-protein xl	poli_5mM-3_1.05518.05518.4_poli_5mM-3_1.05497.05497.4	171	72	99	poli_5mM-3_1_matched		1792.043	449.018	4	-1.8	1.8	6	8.58	3.07	6.14	0.21	0.44	0.36	0.25	0.11	0.06	372	-0.00007	27	0	34.23	0		inter_xlinks_5mM_DSS.uniqId.csv
1	QSVKYDPVLAK-KSETSGR-a4-b1	sp|P10964|A190	sp|P20434|ABC27	xlink	inter-protein xl	poli_5mM-2_2.05519.05519.4_poli_5mM-2_2.05495.05495.4	1119	201	918	poli_5mM-2_2_matched		2148.136	538.042	4	-3.1	3.1	1	7.41	2.78	5.57	0.08	0.47	0.31	0.21	0.11	0.06	472	-0.00095	23.4	0.6	34.12	0		inter_xlinks_5mM_DSS.uniqId.csv
1	EPHYKQSVK-EMVKDR-a5-b4	sp|P10964|A190	sp|P20434|ABC27	xlink	inter-protein xl	poli_5mM-3_1.04412.04412.4_poli_5mM-3_1.04387.04387.4	1115	24	1091	poli_5mM-3_1_matched		2029.028	508.265	4	-1.1	1.1	5	11.01	1.8	3.61	0.19	0.41	0.19	0.05	0.14	0.04	126	-0.00095	22.6	0.73	33.7	0		inter_xlinks_5mM_DSS.uniqId.csv
1	HMVNDKFQVR-VLPNEKTLR-a6-b6	sp|P22138|A135	sp|P10964|A190	xlink	inter-protein xl	poli_5mM-2_2.06791.06791.5_poli_5mM-2_2.06771.06771.5	1043	612	431	poli_5mM-2_2_matched		2479.334	496.875	5	-1.1	1.1	1	9.1	1.5	3	0.12	0.51	0.46	0.19	0.27	0.08	189	-0.00337	24.1	0.71	33.56	0		inter_xlinks_5mM_DSS.uniqId.csv
1	DKVSLEDRR-TASKDLPTR-a2-b4	sp|P10964|A190	sp|Q01080|A49	xlink	inter-protein xl	poli_5mM-2_1.05411.05411.4_poli_5mM-2_1.05391.05391.4	410	170	240	poli_5mM-2_1_matched		2242.187	561.555	4	-1.9	1.9	3	7.57	2.43	4.87	0.27	0.35	0.41	0.01	0.4	0.07	517	-0.00212	16	0.63	33.33	0		inter_xlinks_5mM_DSS.uniqId.csv
1	GSFFAQLKTTTVR-EGLIDTAVKTSR-a8-b9	sp|P22138|A135	sp|P10964|A190	xlink	inter-protein xl	poli_5mM-2_1.09273.09273.4_poli_5mM-2_1.09255.09255.4	513	1012	499	poli_5mM-2_1_matched		2881.554	721.396	4	-0.4	0.4	4	7.39	2.04	4.07	0.11	0.33	0.29	0.13	0.17	0.05	525	-0.00337	9.6	0.6	32.1	0		inter_xlinks_5mM_DSS.uniqId.csv
1	CTRNPDAPKGSTDPK-FINPPKDK-a9-b6	sp|P07703|AC40	sp|P22138|A135	xlink	inter-protein xl	poli_5mM-3_1.04731.04731.4_poli_5mM-3_1.04705.04705.4	148	30	118	poli_5mM-3_1_matched		2738.366	685.599	4	-1.2	1.2	10	10.41	1.21	2.41	0.16	0.28	0.66	0.28	0.38	0.14	181	-0.00063	14.2	0.62	31.95	0		inter_xlinks_5mM_DSS.uniqId.csv
1	KLYKIFPLDR-YNPLEKRD-a4-b6	sp|P40992|Rrn7	sp|P22139|ABC10beta	xlink	inter-protein xl	poli_5mM-2_1.08551.08551.3_poli_5mM-2_1.08528.08528.3	415	68	347	poli_5mM-2_1_matched		2463.352	822.125	3	-0.1	0.1	4	9.21	2.25	4.5	0.35	0.11	0.47	0.28	0.18	0.08	518	-0.00008	16.8	0.21	31.71	0		inter_xlinks_5mM_DSS.uniqId.csv
1	YRLKESQLPR-EKAIPK-a4-b2	sp|P20434|ABC27	sp|P20435|ABC23	xlink	inter-protein xl	poli_5mM-2_1.05661.05661.4_poli_5mM-2_1.05640.05640.4	171	72	99	poli_5mM-2_1_matched		2111.208	528.81	4	-1.2	1.2	2	7.49	3.13	6.26	0.07	0.39	0.23	0.14	0.09	0.04	431	-0.00007	13.3	0.77	31.48	0		inter_xlinks_5mM_DSS.uniqId.csv
1	RTPQIGDKFSSR-VLPNEKTLR-a8-b6	sp|P22138|A135	sp|P10964|A190	xlink	inter-protein xl	poli_5mM-2_1.06692.06692.5_poli_5mM-2_1.06655.06655.5	916	612	304	poli_5mM-2_1_matched		2597.424	520.493	5	-1.9	1.9	1	8.95	1.14	2.27	0.14	0.4	0.63	0.22	0.41	0.12	165	-0.00337	20.4	0.6	31	0		inter_xlinks_5mM_DSS.uniqId.csv
1	LNNVGTGSFDVLAKVPNAA-AIPKDQR-a14-b4	sp|P10964|A190	sp|P20435|ABC23	xlink	inter-protein xl	poli_5mM-2_1.08928.08928.4_poli_5mM-2_1.08913.08913.4	1659	76	1583	poli_5mM-2_1_matched		2850.523	713.639	4	-0.4	0.4	4	7.89	1.78	3.56	0.17	0.19	0.48	0.47	0.01	0.06	544	-0.00048	7.1	0.33	30.57	0		inter_xlinks_5mM_DSS.uniqId.csv
1	CTRNPDAPKGSTDPK-YNPLEKRD-a9-b6	sp|P07703|AC40	sp|P22139|ABC10beta	xlink	inter-protein xl	poli_5mM-2_1.05143.05143.4_poli_5mM-2_1.05112.05112.4	148	68	80	poli_5mM-2_1_matched		2814.359	704.598	4	-0.6	0.6	2	9.3	1	2.01	0.25	0.31	0.6	0.08	0.52	0.15	157	-0.00006	9	0.19	30.23	0		inter_xlinks_5mM_DSS.uniqId.csv
1	VIFDGKPLNSEDEISNSGYLGNK-SKSDTRPSALR-a6-b2	sp|P22138|A135	sp|Q01080|A49	xlink	inter-protein xl	poli_5mM-2_1.07347.07347.5_poli_5mM-2_1.07337.07337.5	77	116	39	poli_5mM-2_1_matched		3849.941	770.996	5	0.7	0.7	4	7.31	1.38	2.77	0.12	0.25	0.34	0.31	0.03	0.05	500	-0.00108	3.7	0.3	29.78	0		inter_xlinks_5mM_DSS.uniqId.csv
1	DGFTKIFETALNEK-NALGEAFGTKK-a5-b10	sp|P10964|A190	sp|Q01080|A49	xlink	inter-protein xl	poli_5mM-2_1.09871.09871.4_poli_5mM-2_1.09869.09869.4	250	135	115	poli_5mM-2_1_matched		2884.488	722.13	4	0.7	0.7	1	7.11	1.51	3.01	0.11	0.38	0.46	0.19	0.27	0.09	337	-0.00212	12.6	0.61	29.64	0		inter_xlinks_5mM_DSS.uniqId.csv
1	TSGKVPIPGVK-TASKDLPTR-a4-b4	sp|P10964|A190	sp|Q01080|A49	xlink	inter-protein xl	poli_5mM-2_1.06514.06514.4_poli_5mM-2_1.06507.06507.4	450	170	280	poli_5mM-2_1_matched		2207.252	552.821	4	-0.4	0.4	2	8.21	2.13	4.25	0.17	0.32	0.41	0.27	0.14	0.07	286	-0.00212	16	0.47	29.59	0		inter_xlinks_5mM_DSS.uniqId.csv
1	SHHDDEEESSEKK-NPDAPKGSTDPK-a12-b6	sp|P47006|A34.5	sp|P07703|AC40	xlink	inter-protein xl	poli_5mM-2_2.03114.03114.5_poli_5mM-2_2.03072.03072.5	208	148	60	poli_5mM-2_2_matched		2919.296	584.867	5	-1.7	1.7	3	7.7	2.18	4.36	0.12	0.35	0.25	0.08	0.17	0.05	324	-0.00022	11.7	0	29.38	0		inter_xlinks_5mM_DSS.uniqId.csv
1	KYEKPEKSFEIWR-LLLKLK-a7-b4	sp|Q04712|Rrn11	sp|P22138|A135	xlink	inter-protein xl	poli_5mM-1_2.07955.07955.5_poli_5mM-1_2.07953.07953.5	136	140	4	poli_5mM-1_2_matched		2603.506	521.709	5	-1.4	1.4	1	9.27	1.15	2.29	0.12	0.23	0.69	0.07	0.62	0.19	154	-0.00091	16.4	0.78	28.78	0		inter_xlinks_5mM_DSS.uniqId.csv
1	SGILDAVTSSKVNAITSQVVSK-SVVKTSLK-a11-b4	sp|P10964|A190	sp|P32529|A12	xlink	inter-protein xl	poli_5mM-1_2.09005.09005.4_poli_5mM-1_2.08987.08987.4	899	68	831	poli_5mM-1_2_matched		3201.803	801.459	4	-1.3	1.3	1	7.39	1.98	3.96	0.15	0.24	0.33	0.32	0.01	0.04	444	-0.00052	8.3	0.94	28.65	0		inter_xlinks_5mM_DSS.uniqId.csv
1	HSKEPHYKQSVK-EMVKDR-a8-b4	sp|P10964|A190	sp|P20434|ABC27	xlink	inter-protein xl	poli_5mM-2_1.03585.03585.5_poli_5mM-2_1.03560.03560.5	1115	24	1091	poli_5mM-2_1_matched		2381.209	477.25	5	-3.1	3.1	4	8.05	1.92	3.84	0.07	0.36	0.34	0.06	0.29	0.09	159	-0.00095	14.4	0.9	27.71	0		inter_xlinks_5mM_DSS.uniqId.csv
1	QVTNPIDEKNGTSNCIVR-KTTFADE-a9-b1	sp|P46669|A43	sp|P50106|A14	xlink	inter-protein xl	poli_5mM-2_2.07241.07241.3_poli_5mM-2_2.07223.07223.3	31	131	100	poli_5mM-2_2_matched		2992.445	998.49	3	0.1	0.1	2	7.3	1.48	2.97	0.18	0.26	0.3	0.27	0.04	0.05	370	-0.00005	19.5	0.22	27.65	0		inter_xlinks_5mM_DSS.uniqId.csv
1	VTNTTSTDFPGFSKDAENEWNVEK-YNKVCR-a14-b3	sp|P07703|AC40	sp|P20436|ABC14.5	xlink	inter-protein xl	poli_5mM-1_2.07406.07406.4_poli_5mM-1_2.07387.07387.4	25	22	3	poli_5mM-1_2_matched		3691.72	923.938	4	2.7	2.7	1	6.57	1.53	3.06	0.18	0.11	0.38	0.36	0.02	0.05	618	-0.00005	6.5	0.36	27.45	0		inter_xlinks_5mM_DSS.uniqId.csv
1	SLHNENGSMEMTIDQKIAR-CKDCGHR-a16-b2	sp|P40992|Rrn7	sp|P40422|ABC10alpha	xlink	inter-protein xl	poli_5mM-2_1.06209.06209.5_poli_5mM-2_1.06200.06200.5	407	49	358	poli_5mM-2_1_matched		3242.466	649.501	5	-0.8	0.8	1	6.96	1.53	3.06	0.14	0.22	0.35	0.34	0.01	0.04	449	-0.00007	4.1	0.41	27.41	0		inter_xlinks_5mM_DSS.uniqId.csv
1	EGLIDTAVKTSR-HGQKGVCSR-a9-b4	sp|P10964|A190	sp|P22138|A135	xlink	inter-protein xl	poli_5mM-2_1.05622.05622.4_poli_5mM-2_1.05601.05601.4	1012	924	88	poli_5mM-2_1_matched		2454.262	614.573	4	-1.3	1.3	2	8.42	1.15	2.31	0.18	0.23	0.63	0.61	0.02	0.1	221	-0.00337	13.4	0.53	27.24	0		inter_xlinks_5mM_DSS.uniqId.csv
1	GSFFAQLKTTTVRK-EGLIDTAVKTSR-a8-b9	sp|P22138|A135	sp|P10964|A190	xlink	inter-protein xl	poli_5mM-1_2.08271.08271.5_poli_5mM-1_2.08251.08251.5	513	1012	499	poli_5mM-1_2_matched		3009.648	602.937	5	-0.6	0.6	1	6.85	1.73	3.47	0.11	0.18	0.3	0.02	0.28	0.06	438	-0.00337	10.4	0.79	26.38	0		inter_xlinks_5mM_DSS.uniqId.csv
1	EAAAEVTNLDKDTPADDPELLKR-KSVVKTSLK-a11-b5	sp|P10964|A190	sp|P32529|A12	xlink	inter-protein xl	poli_5mM-1_2.06271.06271.5_poli_5mM-1_2.06280.06280.5	866	68	798	poli_5mM-1_2_matched		3636.946	728.397	5	0	0	1	5.7	1.42	2.84	0.1	0.21	0.37	0.34	0.04	0.05	522	-0.00052	3.6	0.64	26.07	0		inter_xlinks_5mM_DSS.uniqId.csv
1	SIVEANNNMNKVQR-AKYCDSMGRPQR-a11-b2	sp|P10964|A190	sp|P20434|ABC27	xlink	inter-protein xl	poli_5mM-2_1.05327.05327.5_poli_5mM-2_1.05340.05340.5	1441	45	1396	poli_5mM-2_1_matched		3221.543	645.316	5	-2.1	2.1	2	7.38	1	2.01	0.12	0.28	0.42	0.39	0.03	0.07	214	-0.00095	4.1	0.75	25.68	0		inter_xlinks_5mM_DSS.uniqId.csv
1	VVYPDKPTSSDYFQWSEEETLEFLK-GLEPLKTSTSEVR-a6-b6	sp|P40992|Rrn7	sp|Q04712|Rrn11	xlink	inter-protein xl	poli_5mM-1_1.09651.09651.4_poli_5mM-1_1.09650.09650.4	360	199	161	poli_5mM-1_1_matched		4590.242	1148.568	4	-3.6	3.6	1	6.78	1.36	2.71	0.17	0.17	0.33	0.28	0.05	0.05	403	-0.00046	4.7	0.44	25.39	0		inter_xlinks_5mM_DSS.uniqId.csv
1	STGPVNSLTMQPVKGR-KHMMGK-a14-b1	sp|P22138|A135	sp|P10964|A190	xlink	inter-protein xl	poli_5mM-2_1.06146.06146.4_poli_5mM-2_1.06124.06124.4	1061	469	592	poli_5mM-2_1_matched		2539.304	635.834	4	-1.2	1.2	1	7.06	1.06	2.11	0.21	0.29	0.46	0.45	0.01	0.06	212	-0.00337	8.3	0.5	25.11	0		inter_xlinks_5mM_DSS.uniqId.csv
1	TPQIGDKFSSR-VLPNEKTLR-a7-b6	sp|P22138|A135	sp|P10964|A190	xlink	inter-protein xl	poli_5mM-2_1.07053.07053.4_poli_5mM-2_1.07072.07072.4	916	612	304	poli_5mM-2_1_matched		2441.326	611.339	4	-0.6	0.6	2	6.82	0.6	1.21	0.16	0.28	0.84	0.01	0.83	0.17	172	-0.00337	4.3	0.75	24.99	0		inter_xlinks_5mM_DSS.uniqId.csv
1	LQEILRDNNKSGILDAVTSSK-SVVKTSLK-a10-b4	sp|P10964|A190	sp|P32529|A12	xlink	inter-protein xl	poli_5mM-1_1.07567.07567.4_poli_5mM-1_1.07545.07545.4	888	68	820	poli_5mM-1_1_matched		3298.836	825.717	4	0.3	0.3	2	7.69	1.54	3.08	0.21	0.11	0.4	0.33	0.07	0.06	343	-0.00052	4.6	0.21	24.96	0		inter_xlinks_5mM_DSS.uniqId.csv
1	DLNDDLSKLQK-TASKDLPTR-a8-b4	sp|P10964|A190	sp|Q01080|A49	xlink	inter-protein xl	poli_5mM-2_1.07249.07249.3_poli_5mM-2_1.07242.07242.3	405	170	235	poli_5mM-2_1_matched		2413.271	805.432	3	0.4	0.4	1	7.39	1.56	3.11	0.24	0.15	0.28	0.18	0.09	0.05	297	-0.00212	17.1	0.46	24.4	0.024		inter_xlinks_5mM_DSS.uniqId.csv
1	IASTAKDNAPLQFDK-RLEEDNDEEQSHKK-a6-b13	sp|P47006|A34.5	sp|P10964|A190	xlink	inter-protein xl	poli_5mM-1_2.04868.04868.4_poli_5mM-1_2.04844.04844.4	126	1376	1250	poli_5mM-1_2_matched		3511.712	878.936	4	1.4	1.4	2	4.44	1.68	3.35	0.07	0.16	0.25	0.25	0	0.04	623	-0.00119	3.8	0.95	24.19	0.023		inter_xlinks_5mM_DSS.uniqId.csv
1	SMEPSSNIIDKPFDTENDLLQELIDK-FINPPKDK-a11-b6	sp|Q04712|Rrn11	sp|P22138|A135	xlink	inter-protein xl	poli_5mM-1_1.09837.09837.4_poli_5mM-1_1.09819.09819.4	333	30	303	poli_5mM-1_1_matched		4086.027	1022.514	4	-3.2	3.2	1	6.2	1.24	2.48	0.13	0.14	0.29	0.2	0.09	0.06	410	-0.00091	4	0.47	23.75	0		inter_xlinks_5mM_DSS.uniqId.csv
1	EAAAEVTNLDKDTPADDPELLK-SVVKTSLK-a11-b4	sp|P10964|A190	sp|P32529|A12	xlink	inter-protein xl	poli_5mM-1_2.07132.07132.4_poli_5mM-1_2.07113.07113.4	866	68	798	poli_5mM-1_2_matched		3352.75	839.195	4	0	0	1	6.33	1.3	2.61	0.11	0.18	0.32	0.31	0.01	0.04	342	-0.00052	4.2	0.36	23.38	0.043		inter_xlinks_5mM_DSS.uniqId.csv
1	NPDAPKGSTDPK-YNPLEKRD-a6-b6	sp|P07703|AC40	sp|P22139|ABC10beta	xlink	inter-protein xl	poli_5mM-3_1.05691.05691.4_poli_5mM-3_1.05696.05696.4	148	68	80	poli_5mM-3_1_matched		2397.187	600.304	4	2.3	2.3	3	5.97	1.1	2.2	0.14	0.33	0.41	0.1	0.31	0.09	173	-0.00006	4.5	0.53	23.32	0.043		inter_xlinks_5mM_DSS.uniqId.csv
1	HMVNDKFQVR-SDNKLYR-a6-b4	sp|P22138|A135	sp|P22138|A135	xlink	intra-protein xl	poli_5mM-3_1.06532.06532.4_poli_5mM-3_1.06507.06507.4	1043	740	303	poli_5mM-3_1_matched		2305.160	577.298	4.000	-1.5	1.5	7	10.45	3.88	7.76	0.16	0.43	0.47	0.09	0.38	0.10	615	-2.40554	34.5	0.00	42.44	0.000		loop_xlinks_5mM_DSS.csv
1	RTPQIGDKFSSR-HMVNDKFQVR-a8-b6	sp|P22138|A135	sp|P22138|A135	xlink	intra-protein xl	poli_5mM-1_1.06471.06471.5_poli_5mM-1_1.06435.06435.5	916	1043	127	poli_5mM-1_1_matched		2801.438	561.295	5.000	-0.7	0.7	4	10.49	1.93	3.86	0.21	0.65	0.70	0.58	0.12	0.12	242	-2.40554	23.0	0.73	40.92	0.000		loop_xlinks_5mM_DSS.csv
1	TPQIGDKFSSR-HGQKGVCSR-a7-b4	sp|P22138|A135	sp|P22138|A135	xlink	intra-protein xl	poli_5mM-2_2.05613.05613.5_poli_5mM-2_2.05591.05591.5	916	924	8	poli_5mM-2_2_matched		2400.195	481.047	5.000	-1.0	1.0	3	10.18	2.64	5.28	0.16	0.53	0.55	0.25	0.31	0.10	417	-2.40554	23.6	0.43	40.67	0.000		loop_xlinks_5mM_DSS.csv
1	GKCDNCGMFSPK-LKSVEVHR-a2-b2	sp|P10964|A190	sp|P10964|A190	xlink	intra-protein xl	poli_5mM-3_1.05950.05950.4_poli_5mM-3_1.05924.05924.4	232	111	121	poli_5mM-3_1_matched		2504.193	627.056	4.000	-1.9	1.9	8	9.00	3.50	7.00	0.24	0.41	0.43	0.31	0.13	0.08	660	-1.81902	19.7	0.33	39.86	0.000		loop_xlinks_5mM_DSS.csv
1	GRFYSGIKPQEYYFHCMAGR-TDILKTSVDTGR-a8-b5	sp|P10964|A190	sp|P10964|A190	xlink	intra-protein xl	poli_5mM-1_1.07654.07654.4_poli_5mM-1_1.07632.07632.4	991	848	143	poli_5mM-1_1_matched		3908.889	978.230	4.000	-2.2	2.2	1	9.90	3.36	6.72	0.27	0.17	0.43	0.13	0.30	0.09	807	-1.81902	23.3	0.76	39.52	0.000		loop_xlinks_5mM_DSS.csv
1	TASKDLPTR-KELQFIR-a4-b1	sp|Q01080|A49	sp|Q01080|A49	xlink	intra-protein xl	poli_5mM-2_1.06964.06964.4_poli_5mM-2_1.06928.06928.4	170	211	41	poli_5mM-2_1_matched		2058.146	515.544	4.000	-0.9	0.9	5	9.39	2.98	5.96	0.17	0.58	0.46	0.33	0.13	0.08	370	-2.80520	28.7	0.52	39.07	0.000		loop_xlinks_5mM_DSS.csv
1	HMVNDKFQVR-HGQKGVCSR-a6-b4	sp|P22138|A135	sp|P22138|A135	xlink	intra-protein xl	poli_5mM-2_1.04989.04989.5_poli_5mM-2_1.04969.04969.5	1043	924	119	poli_5mM-2_1_matched		2438.204	488.649	5.000	-0.8	0.8	5	10.26	2.51	5.03	0.20	0.56	0.41	0.29	0.11	0.07	282	-2.40554	18.0	0.78	38.64	0.000		loop_xlinks_5mM_DSS.csv
1	KETSIGVSATGGK-KTTFADE-a1-b1	sp|P50106|A14	sp|P50106|A14	xlink	intra-protein xl	poli_5mM-2_2.06200.06200.3_poli_5mM-2_2.06179.06179.3	118	131	13	poli_5mM-2_2_matched		2182.101	728.375	3.000	0.1	0.1	2	9.21	2.69	5.37	0.37	0.38	0.54	0.29	0.24	0.10	557	-4.41172	32.0	0.60	38.57	0.000		loop_xlinks_5mM_DSS.csv
1	IFETALNEKQITNNR-VKGFIR-a9-b2	sp|P10964|A190	sp|P10964|A190	xlink	intra-protein xl	poli_5mM-2_1.07847.07847.3_poli_5mM-2_1.07823.07823.3	259	267	8	poli_5mM-2_1_matched		2646.446	883.157	3.000	-1.1	1.1	4	9.51	2.57	5.14	0.40	0.44	0.50	0.45	0.05	0.07	471	-1.81902	24.9	0.62	38.52	0.000		loop_xlinks_5mM_DSS.csv
1	LLTKSEDGEK-FEDAKK-a4-b5	sp|P22138|A135	sp|P22138|A135	xlink	intra-protein xl	poli_5mM-2_2.05278.05278.3_poli_5mM-2_2.05224.05224.3	1144	1139	5	poli_5mM-2_2_matched		1993.022	665.349	3.000	-1.7	1.7	5	11.13	1.93	3.85	0.44	0.39	0.45	0.38	0.07	0.07	331	-2.40554	31.7	0.00	38.18	0.000		loop_xlinks_5mM_DSS.csv
1	GKCDNCGMFSPK-VKGFIR-a2-b2	sp|P10964|A190	sp|P10964|A190	xlink	intra-protein xl	poli_5mM-3_2.06977.06977.4_poli_5mM-3_2.06954.06954.4	232	267	35	poli_5mM-3_2_matched		2256.079	565.028	4.000	-2.6	2.6	5	9.23	3.33	6.65	0.20	0.36	0.39	0.31	0.08	0.06	601	-1.81902	18.9	0.00	38.06	0.000		loop_xlinks_5mM_DSS.csv
1	VKGFIR-VKGFIR-a2-b2	sp|P10964|A190	sp|P10964|A190	xlink	intra-protein xl	poli_5mM-3_1.07374.07374.4_poli_5mM-3_1.07350.07350.4	267	267	0	poli_5mM-3_1_matched		1574.965	394.749	4.000	-1.0	1.0	5	10.65	4.07	8.14	0.19	0.55	0.44	0.22	0.22	0.08	202	-1.81902	34.7	0.00	37.92	0.000		loop_xlinks_5mM_DSS.csv
1	IFETALNEKQITNNR-CDNCGMFSPKFR-a9-b10	sp|P10964|A190	sp|P10964|A190	xlink	intra-protein xl	poli_5mM-2_2.08688.08688.4_poli_5mM-2_2.08661.08661.4	259	242	17	poli_5mM-2_2_matched		3445.621	862.413	4.000	-0.2	0.2	2	8.87	2.76	5.52	0.15	0.26	0.36	0.28	0.08	0.06	754	-1.81902	11.9	0.00	37.78	0.000		loop_xlinks_5mM_DSS.csv
1	VNAITSQVVSKCVPDGTMK-TDILKTSVDTGR-a11-b5	sp|P10964|A190	sp|P10964|A190	xlink	intra-protein xl	poli_5mM-1_2.07321.07321.4_poli_5mM-1_2.07300.07300.4	910	848	62	poli_5mM-1_2_matched		3475.793	869.956	4.000	0.8	0.8	6	9.41	2.51	5.01	0.18	0.30	0.47	0.32	0.16	0.08	619	-1.81902	21.8	0.41	37.66	0.000		loop_xlinks_5mM_DSS.csv
1	NRIDSDKLTDSAIDIVDSVR-TASKDLPTR-a7-b4	sp|Q01080|A49	sp|Q01080|A49	xlink	intra-protein xl	poli_5mM-2_1.09047.09047.5_poli_5mM-2_1.09025.09025.5	153	170	17	poli_5mM-2_1_matched		3356.742	672.356	5.000	-0.1	0.1	3	8.20	2.40	4.80	0.14	0.33	0.47	0.40	0.08	0.07	703	-2.80520	11.8	0.51	37.23	0.000		loop_xlinks_5mM_DSS.csv
1	LLPQINILQPIKGESAR-YEEFADKVK-a12-b7	sp|P07703|AC40	sp|P07703|AC40	xlink	intra-protein xl	poli_5mM-2_2.09666.09666.4_poli_5mM-2_2.09649.09649.4	240	288	48	poli_5mM-2_2_matched		3154.730	789.690	4.000	0.8	0.8	4	8.37	1.56	3.12	0.28	0.52	0.64	0.63	0.01	0.09	420	-3.27197	17.6	0.38	37.05	0.000		loop_xlinks_5mM_DSS.csv
1	QSVKYDPVLAK-KHSKEPHYK-a4-b1	sp|P10964|A190	sp|P10964|A190	xlink	intra-protein xl	poli_5mM-1_2.03820.03820.5_poli_5mM-1_2.03799.03799.5	1119	1107	12	poli_5mM-1_2_matched		2537.363	508.481	5.000	-0.3	0.3	3	10.21	2.44	4.89	0.26	0.44	0.33	0.21	0.11	0.06	345	-1.81902	19.2	0.85	37.04	0.000		loop_xlinks_5mM_DSS.csv
1	FTVIKPGQFGR-KELQFIR-a5-b1	sp|Q01080|A49	sp|Q01080|A49	xlink	intra-protein xl	poli_5mM-2_2.08932.08932.4_poli_5mM-2_2.08910.08910.4	306	211	95	poli_5mM-2_2_matched		2319.309	580.835	4.000	-0.7	0.7	4	9.35	1.83	3.66	0.17	0.58	0.44	0.40	0.04	0.07	263	-2.80520	26.0	0.41	36.93	0.000		loop_xlinks_5mM_DSS.csv
1	FYSGIKPQEYYFHCMAGR-TDILKTSVDTGR-a6-b5	sp|P10964|A190	sp|P10964|A190	xlink	intra-protein xl	poli_5mM-1_2.07994.07994.4_poli_5mM-1_2.07974.07974.4	991	848	143	poli_5mM-1_2_matched		3695.777	924.952	4.000	0.5	0.5	10	9.42	2.63	5.27	0.26	0.35	0.37	0.08	0.29	0.08	518	-1.81902	24.2	0.21	36.90	0.000		loop_xlinks_5mM_DSS.csv
1	TASKDLPTR-KAIADLER-a4-b1	sp|Q01080|A49	sp|Q01080|A49	xlink	intra-protein xl	poli_5mM-3_2.06266.06266.4_poli_5mM-3_2.06247.06247.4	170	139	31	poli_5mM-3_2_matched		2040.119	511.038	4.000	-1.1	1.1	4	9.66	2.86	5.72	0.24	0.40	0.41	0.27	0.14	0.07	413	-2.80520	29.4	0.42	36.52	0.000		loop_xlinks_5mM_DSS.csv
1	APVLVSKVVSK-SSKNLR-a7-b3	sp|Q01080|A49	sp|Q01080|A49	xlink	intra-protein xl	poli_5mM-2_2.06683.06683.4_poli_5mM-2_2.06663.06663.4	99	106	7	poli_5mM-2_2_matched		1967.175	492.802	4.000	-1.3	1.3	2	9.38	2.98	5.96	0.25	0.34	0.44	0.34	0.10	0.07	508	-2.80520	26.7	0.49	36.46	0.000		loop_xlinks_5mM_DSS.csv
1	TDILKTSVDTGR-LTAEGNKWR-a5-b7	sp|P10964|A190	sp|P10964|A190	xlink	intra-protein xl	poli_5mM-3_1.07370.07370.3_poli_5mM-3_1.07351.07351.3	848	841	7	poli_5mM-3_1_matched		2516.321	839.782	3.000	-0.9	0.9	2	9.82	2.57	5.13	0.26	0.19	0.51	0.30	0.20	0.09	595	-1.81902	27.1	0.36	35.96	0.000		loop_xlinks_5mM_DSS.csv
1	VNAITSQVVSKCVPDGTMK-LTAEGNKWR-a11-b7	sp|P10964|A190	sp|P10964|A190	xlink	intra-protein xl	poli_5mM-2_1.07426.07426.4_poli_5mM-2_1.07405.07405.4	910	841	69	poli_5mM-2_1_matched		3244.659	812.172	4.000	0.1	0.1	6	8.62	2.09	4.18	0.21	0.33	0.46	0.41	0.05	0.07	574	-1.81902	10.4	0.36	35.82	0.000		loop_xlinks_5mM_DSS.csv
1	GIIGKADSDKK-MVISKFNPLK-a5-b5	sp|P36070|Rrn3	sp|P36070|Rrn3	xlink	intra-protein xl	poli_5mM-2_1.07967.07967.5_poli_5mM-2_1.07945.07945.5	558	513	45	poli_5mM-2_1_matched		2444.367	489.881	5.000	-1.7	1.7	1	9.93	2.45	4.90	0.17	0.40	0.36	0.08	0.28	0.07	360	-2.91979	21.2	0.55	35.81	0.000		loop_xlinks_5mM_DSS.csv
1	TPQIGDKFSSR-HMVNDKFQVR-a7-b6	sp|P22138|A135	sp|P22138|A135	xlink	intra-protein xl	poli_5mM-2_2.07356.07356.5_poli_5mM-2_2.07326.07326.5	916	1043	127	poli_5mM-2_2_matched		2645.335	530.075	5.000	-1.2	1.2	2	9.57	2.39	4.79	0.16	0.50	0.43	0.08	0.35	0.08	265	-2.40554	31.2	0.42	35.62	0.000		loop_xlinks_5mM_DSS.csv
1	FTVIKPGQFGR-TKLLER-a5-b2	sp|Q01080|A49	sp|Q01080|A49	xlink	intra-protein xl	poli_5mM-3_1.08149.08149.4_poli_5mM-3_1.08126.08126.4	306	282	24	poli_5mM-3_1_matched		2145.229	537.315	4.000	-1.1	1.1	5	8.50	1.69	3.37	0.16	0.57	0.45	0.44	0.01	0.07	280	-2.80520	23.0	0.36	35.24	0.000		loop_xlinks_5mM_DSS.csv
1	CFPPGVIGIDEGSDEAYVKDAR-KDTVSR-a19-b1	sp|P07703|AC40	sp|P07703|AC40	xlink	intra-protein xl	poli_5mM-2_2.07822.07822.4_poli_5mM-2_2.08245.08245.4	268	272	4	poli_5mM-2_2_matched		3236.564	810.149	4.000	-0.6	0.6	11	8.64	2.12	4.23	0.18	0.32	0.54	0.52	0.02	0.07	540	-3.27197	13.1	0.37	35.01	0.000		loop_xlinks_5mM_DSS.csv
1	HIKNRDVVLMNR-ASMMGHKVR-a3-b7	sp|P10964|A190	sp|P10964|A190	xlink	intra-protein xl	poli_5mM-1_2.04675.04675.5_poli_5mM-1_2.04637.04637.5	582	604	22	poli_5mM-1_2_matched		2647.397	530.487	5.000	-0.7	0.7	8	9.54	2.52	5.04	0.31	0.31	0.71	0.27	0.44	0.14	376	-1.81902	21.5	0.61	34.67	0.000		loop_xlinks_5mM_DSS.csv
1	KLDGSNEASANDEESFDVGR-DKVSLEDRR-a1-b2	sp|P10964|A190	sp|P10964|A190	xlink	intra-protein xl	poli_5mM-1_1.05759.05759.4_poli_5mM-1_1.05746.05746.4	283	410	127	poli_5mM-1_1_matched		3393.586	849.404	4.000	-1.7	1.7	1	7.37	2.99	5.98	0.20	0.16	0.27	0.21	0.05	0.04	868	-1.81902	6.5	0.35	34.60	0.000		loop_xlinks_5mM_DSS.csv
1	FRLPSKLGEEVHENSQNQLLSK-KHMMGK-a6-b1	sp|P10964|A190	sp|P10964|A190	xlink	intra-protein xl	poli_5mM-1_2.06568.06568.6_poli_5mM-1_2.06549.06549.6	372	469	97	poli_5mM-1_2_matched		3420.760	571.135	6.000	-1.2	1.2	1	8.14	2.11	4.23	0.17	0.33	0.37	0.33	0.04	0.05	569	-1.81902	7.9	0.47	34.56	0.000		loop_xlinks_5mM_DSS.csv
1	LRPGQEISLKAHCILGIGGDHAK-DLKFEPQGR-a10-b3	sp|P07703|AC40	sp|P07703|AC40	xlink	intra-protein xl	poli_5mM-1_1.08277.08277.5_poli_5mM-1_1.08237.08237.5	205	168	37	poli_5mM-1_1_matched		3695.960	740.200	5.000	0.8	0.8	3	8.73	1.86	3.71	0.14	0.36	0.46	0.10	0.36	0.13	418	-3.27197	15.6	0.57	34.46	0.000		loop_xlinks_5mM_DSS.csv
1	DISSTLLNELKSK-LKSVEVHR-a11-b2	sp|P10964|A190	sp|P10964|A190	xlink	intra-protein xl	poli_5mM-2_2.09041.09041.5_poli_5mM-2_2.09023.09023.5	182	111	71	poli_5mM-2_2_matched		2551.423	511.292	5.000	0.4	0.4	4	8.99	2.12	4.25	0.18	0.32	0.49	0.45	0.03	0.07	455	-1.81902	21.8	0.56	34.14	0.000		loop_xlinks_5mM_DSS.csv
1	DGFTKIFETALNEK-TSGKVPIPGVK-a5-b4	sp|P10964|A190	sp|P10964|A190	xlink	intra-protein xl	poli_5mM-2_2.09884.09884.3_poli_5mM-2_2.09911.09911.3	250	450	200	poli_5mM-2_2_matched		2831.528	944.851	3.000	-1.4	1.4	3	8.12	2.66	5.31	0.22	0.19	0.47	0.24	0.23	0.09	677	-1.81902	13.0	0.57	33.84	0.000		loop_xlinks_5mM_DSS.csv
1	KNELKDGATIK-SVVKTSLK-a5-b4	sp|P32529|A12	sp|P32529|A12	xlink	intra-protein xl	poli_5mM-2_2.05763.05763.5_poli_5mM-2_2.05733.05733.5	77	68	9	poli_5mM-2_2_matched		2214.281	443.864	5.000	-1.2	1.2	2	8.99	2.49	4.98	0.12	0.35	0.27	0.19	0.08	0.05	417	-4.01913	15.4	0.82	33.67	0.000		loop_xlinks_5mM_DSS.csv
1	QSKDISSTLLNELK-LKSVEVHR-a3-b2	sp|P10964|A190	sp|P10964|A190	xlink	intra-protein xl	poli_5mM-2_2.08196.08196.4_poli_5mM-2_2.08184.08184.4	171	111	60	poli_5mM-2_2_matched		2679.479	670.878	4.000	-0.6	0.6	3	7.90	2.22	4.45	0.10	0.44	0.31	0.21	0.10	0.06	433	-1.81902	18.5	0.40	33.61	0.000		loop_xlinks_5mM_DSS.csv
1	LVHEFHKK-KDGFTK-a7-b1	sp|P10964|A190	sp|P10964|A190	xlink	intra-protein xl	poli_5mM-2_1.04655.04655.4_poli_5mM-2_1.04633.04633.4	225	245	20	poli_5mM-2_1_matched		1869.013	468.261	4.000	-1.1	1.1	2	9.49	1.60	3.19	0.22	0.43	0.50	0.44	0.05	0.08	209	-1.81902	20.2	0.62	33.30	0.000		loop_xlinks_5mM_DSS.csv
1	SKSDTRPSALR-KAIADLER-a2-b1	sp|Q01080|A49	sp|Q01080|A49	xlink	intra-protein xl	poli_5mM-2_1.05556.05556.4_poli_5mM-2_1.05536.05536.4	116	139	23	poli_5mM-2_1_matched		2269.236	568.317	4.000	-1.4	1.4	1	9.38	2.18	4.37	0.14	0.27	0.47	0.20	0.27	0.09	393	-2.80520	22.8	0.59	32.81	0.000		loop_xlinks_5mM_DSS.csv
1	IAMKELAEK-KIPLVIR-a4-b1	sp|P20435|ABC23	sp|P20435|ABC23	xlink	intra-protein xl	poli_5mM-2_1.08020.08020.3_poli_5mM-2_1.08000.08000.3	123	129	6	poli_5mM-2_1_matched		2007.212	670.078	3.000	-2.3	2.3	4	8.89	2.35	4.71	0.25	0.40	0.33	0.13	0.20	0.06	288	-4.10192	31.0	0.28	32.59	0.000		loop_xlinks_5mM_DSS.csv
1	TLPSFKPYETDAMAGGYVKGR-TDILKTSVDTGR-a19-b5	sp|P10964|A190	sp|P10964|A190	xlink	intra-protein xl	poli_5mM-1_1.07795.07795.4_poli_5mM-1_1.07776.07776.4	983	848	135	poli_5mM-1_1_matched		3729.894	933.481	4.000	0.4	0.4	5	10.36	1.69	3.39	0.30	0.22	0.47	0.30	0.17	0.09	313	-1.81902	12.0	0.29	32.57	0.000		loop_xlinks_5mM_DSS.csv
1	SKSDTRPSALR-NLRGPKIK-a2-b6	sp|Q01080|A49	sp|Q01080|A49	xlink	intra-protein xl	poli_5mM-3_2.04497.04497.4_poli_5mM-3_2.04479.04479.4	116	112	4	poli_5mM-3_2_matched		2279.301	570.833	4.000	-2.7	2.7	9	9.27	1.26	2.53	0.20	0.36	0.53	0.45	0.08	0.09	250	-2.80520	13.9	0.80	32.12	0.000		loop_xlinks_5mM_DSS.csv
1	VNAITSQVVSKCVPDGTMKK-TDILKTSVDTGR-a11-b5	sp|P10964|A190	sp|P10964|A190	xlink	intra-protein xl	poli_5mM-1_1.06915.06915.4_poli_5mM-1_1.06916.06916.4	910	848	62	poli_5mM-1_1_matched		3603.885	901.979	4.000	-0.1	0.1	2	8.25	2.12	4.24	0.18	0.21	0.44	0.19	0.25	0.09	537	-1.81902	9.2	0.69	32.04	0.000		loop_xlinks_5mM_DSS.csv
1	RGEVVKIIR-KSETSGR-a6-b1	sp|P20434|ABC27	sp|P20434|ABC27	xlink	intra-protein xl	poli_5mM-2_1.04704.04704.4_poli_5mM-2_1.04681.04681.4	197	201	4	poli_5mM-2_1_matched		1970.125	493.539	4.000	-1.1	1.1	2	7.80	2.22	4.43	0.11	0.56	0.31	0.04	0.27	0.06	197	-3.49986	26.3	0.87	31.87	0.000		loop_xlinks_5mM_DSS.csv
1	RTPQIGDKFSSR-HGQKGVCSR-a8-b4	sp|P22138|A135	sp|P22138|A135	xlink	intra-protein xl	poli_5mM-2_2.05259.05259.5_poli_5mM-2_2.05235.05235.5	916	924	8	poli_5mM-2_2_matched		2556.294	512.267	5.000	-1.3	1.3	5	9.24	1.38	2.76	0.18	0.37	0.70	0.68	0.02	0.11	207	-2.40554	15.5	0.37	31.62	0.000		loop_xlinks_5mM_DSS.csv
1	LKSVEVHR-VKGFIR-a2-b2	sp|P10964|A190	sp|P10964|A190	xlink	intra-protein xl	poli_5mM-3_1.06111.06111.4_poli_5mM-3_1.06086.06086.4	111	267	156	poli_5mM-3_1_matched		1823.075	456.777	4.000	-1.6	1.6	8	7.07	2.48	4.97	0.15	0.43	0.46	0.31	0.14	0.08	388	-1.81902	19.1	0.48	31.61	0.000		loop_xlinks_5mM_DSS.csv
1	KLELFPYQNNSK-VSSILKEADK-a1-b6	sp|Q01080|A49	sp|Q01080|A49	xlink	intra-protein xl	poli_5mM-2_2.08602.08602.3_poli_5mM-2_2.08589.08589.3	230	223	7	poli_5mM-2_2_matched		2706.444	903.156	3.000	-1.5	1.5	2	8.67	1.53	3.06	0.33	0.38	0.45	0.38	0.07	0.08	246	-2.80520	22.9	0.67	31.50	0.000		loop_xlinks_5mM_DSS.csv
1	MTYHNFKK-IEKIPLR-a7-b3	sp|Q04712|Rrn11	sp|Q04712|Rrn11	xlink	intra-protein xl	poli_5mM-2_2.06707.06707.5_poli_5mM-2_2.06685.06685.5	163	167	4	poli_5mM-2_2_matched		2073.142	415.636	5.000	-1.4	1.4	5	9.26	2.35	4.70	0.17	0.35	0.42	0.07	0.35	0.08	229	-2.95386	22.4	0.73	31.38	0.000		loop_xlinks_5mM_DSS.csv
1	IFETALNEKQITNNR-GKCDNCGMFSPKFR-a9-b12	sp|P10964|A190	sp|P10964|A190	xlink	intra-protein xl	poli_5mM-1_1.07653.07653.5_poli_5mM-1_1.07651.07651.5	259	242	17	poli_5mM-1_1_matched		3630.734	727.155	5.000	-1.3	1.3	1	7.36	2.05	4.09	0.11	0.21	0.37	0.18	0.20	0.07	579	-1.81902	8.6	0.76	30.66	0.000		loop_xlinks_5mM_DSS.csv
1	ENKLYFQSISR-SVLQQKK-a3-b6	sp|Q04712|Rrn11	sp|Q04712|Rrn11	xlink	intra-protein xl	poli_5mM-2_2.07254.07254.4_poli_5mM-2_2.07231.07231.4	185	76	109	poli_5mM-2_2_matched		2351.282	588.828	4.000	-1.3	1.3	2	7.86	1.97	3.94	0.16	0.38	0.33	0.19	0.14	0.06	320	-2.95386	11.2	0.53	30.59	0.021		loop_xlinks_5mM_DSS.csv
1	GLEPLKTSTSEVR-LKYQYINYISR-a6-b2	sp|Q04712|Rrn11	sp|Q04712|Rrn11	xlink	intra-protein xl	poli_5mM-2_1.08162.08162.4_poli_5mM-2_1.08147.08147.4	199	20	179	poli_5mM-2_1_matched		3013.605	754.409	4.000	-2.3	2.3	2	8.11	1.73	3.45	0.16	0.35	0.54	0.36	0.18	0.10	303	-2.95386	29.5	0.37	30.49	0.020		loop_xlinks_5mM_DSS.csv
1	GFGYGTMYKTEK-SDNKLYR-a9-b4	sp|P22138|A135	sp|P22138|A135	xlink	intra-protein xl	poli_5mM-3_2.06953.06953.3_poli_5mM-3_2.06931.06931.3	805	740	65	poli_5mM-3_2_matched		2413.157	805.393	3.000	-2.4	2.4	2	9.46	1.12	2.23	0.40	0.22	0.56	0.47	0.09	0.09	269	-2.40554	19.6	0.00	30.38	0.020		loop_xlinks_5mM_DSS.csv
1	GLEPLKTSTSEVR-KLKYQYINYISR-a6-b3	sp|Q04712|Rrn11	sp|Q04712|Rrn11	xlink	intra-protein xl	poli_5mM-1_1.07292.07292.4_poli_5mM-1_1.07327.07327.4	199	20	179	poli_5mM-1_1_matched		3141.710	786.435	4.000	0.7	0.7	3	9.08	1.25	2.50	0.18	0.34	0.50	0.44	0.06	0.09	194	-2.95386	14.4	0.44	30.22	0.020		loop_xlinks_5mM_DSS.csv
1	QDMIKK-VKGFIR-a5-b2	sp|P10964|A190	sp|P10964|A190	xlink	intra-protein xl	poli_5mM-3_2.06262.06262.4_poli_5mM-3_2.06257.06257.4	276	267	9	poli_5mM-3_2_matched		1617.925	405.489	4.000	-1.4	1.4	1	7.26	2.06	4.12	0.14	0.44	0.48	0.19	0.28	0.09	263	-1.81902	18.8	0.00	29.94	0.019		loop_xlinks_5mM_DSS.csv
1	VQNLIEHENSHDEDKYLQDLGYR-TKDESILSGSLSHSK-a15-b2	sp|P32786|Rrn6	sp|P32786|Rrn6	xlink	intra-protein xl	poli_5mM-1_1.07293.07293.5_poli_5mM-1_1.07295.07295.5	621	645	24	poli_5mM-1_1_matched		4540.195	909.047	5.000	-1.0	1.0	1	7.62	1.81	3.61	0.12	0.20	0.30	0.12	0.18	0.06	537	-2.71271	6.4	0.46	29.91	0.019		loop_xlinks_5mM_DSS.csv
1	NALGEAFGTKK-KAIADLER-a10-b1	sp|Q01080|A49	sp|Q01080|A49	xlink	intra-protein xl	poli_5mM-2_1.07345.07345.4_poli_5mM-2_1.07342.07342.4	135	139	4	poli_5mM-2_1_matched		2187.189	547.805	4.000	-0.4	0.4	5	8.70	1.14	2.28	0.23	0.29	0.79	0.73	0.06	0.13	239	-2.80520	21.3	0.61	29.88	0.018		loop_xlinks_5mM_DSS.csv
1	DGFTKIFETALNEK-RLEEDNDEEQSHKK-a5-b13	sp|P10964|A190	sp|P10964|A190	xlink	intra-protein xl	poli_5mM-1_2.08102.08102.5_poli_5mM-1_2.08100.08100.5	250	1376	1126	poli_5mM-1_2_matched		3505.681	702.144	5.000	-1.0	1.0	1	7.92	1.97	3.94	0.12	0.24	0.29	0.27	0.02	0.05	449	-1.81902	9.6	0.35	29.87	0.018		loop_xlinks_5mM_DSS.csv
1	FRKDGFTK-LVHEFHKK-a3-b7	sp|P10964|A190	sp|P10964|A190	xlink	intra-protein xl	poli_5mM-2_2.05325.05325.5_poli_5mM-2_2.05306.05306.5	245	225	20	poli_5mM-2_2_matched		2172.183	435.444	5.000	-0.6	0.6	2	8.65	1.43	2.86	0.16	0.36	0.50	0.06	0.44	0.09	194	-1.81902	21.5	0.66	29.86	0.018		loop_xlinks_5mM_DSS.csv
1	QSKDISSTLLNELK-VKGFIR-a3-b2	sp|P10964|A190	sp|P10964|A190	xlink	intra-protein xl	poli_5mM-2_1.09085.09085.3_poli_5mM-2_1.09065.09065.3	171	267	96	poli_5mM-2_1_matched		2431.368	811.464	3.000	-0.4	0.4	1	8.18	2.09	4.17	0.19	0.29	0.30	0.25	0.06	0.05	350	-1.81902	26.7	0.32	29.77	0.018		loop_xlinks_5mM_DSS.csv
1	KNELKDGATIK-KSVVKTSLK-a5-b5	sp|P32529|A12	sp|P32529|A12	xlink	intra-protein xl	poli_5mM-2_2.05304.05304.5_poli_5mM-2_2.05284.05284.5	77	68	9	poli_5mM-2_2_matched		2342.377	469.483	5.000	-0.8	0.8	2	7.68	1.64	3.27	0.11	0.46	0.27	0.25	0.01	0.04	176	-4.01913	18.9	0.90	29.00	0.017		loop_xlinks_5mM_DSS.csv
1	KMEIPLLHCTK-KIEKIPLR-a1-b1	sp|Q04712|Rrn11	sp|Q04712|Rrn11	xlink	intra-protein xl	poli_5mM-2_2.07875.07875.5_poli_5mM-2_2.07853.07853.5	172	164	8	poli_5mM-2_2_matched		2502.441	501.496	5.000	-0.9	0.9	2	9.02	2.04	4.08	0.16	0.25	0.28	0.16	0.12	0.05	264	-2.95386	13.0	0.83	28.85	0.017		loop_xlinks_5mM_DSS.csv
1	VIFDGKPLNSEDEISNSGYLGNK-GMAINFKDKR-a6-b7	sp|P22138|A135	sp|P22138|A135	xlink	intra-protein xl	poli_5mM-1_2.07804.07804.4_poli_5mM-1_2.07871.07871.4	77	441	364	poli_5mM-1_2_matched		3811.912	953.986	4.000	0.7	0.7	9	6.69	1.64	3.28	0.16	0.21	0.36	0.34	0.02	0.05	545	-2.40554	3.9	0.29	28.56	0.017		loop_xlinks_5mM_DSS.csv
1	CVHPEPENGKR-HSKEPHYK-a10-b3	sp|P10964|A190	sp|P10964|A190	xlink	intra-protein xl	poli_5mM-2_2.03306.03306.5_poli_5mM-2_2.03303.03303.5	1516	1110	406	poli_5mM-2_2_matched		2484.192	497.846	5.000	-2.0	2.0	5	8.13	1.90	3.79	0.15	0.23	0.37	0.27	0.10	0.06	345	-1.81902	9.0	0.00	28.29	0.000		loop_xlinks_5mM_DSS.csv
1	KLVHEFHKK-FRKDGFTK-a8-b3	sp|P10964|A190	sp|P10964|A190	xlink	intra-protein xl	poli_5mM-2_1.04914.04914.5_poli_5mM-2_1.04892.04892.5	225	245	20	poli_5mM-2_1_matched		2300.275	461.063	5.000	-1.9	1.9	3	6.96	2.32	4.63	0.14	0.26	0.26	0.23	0.03	0.04	440	-1.81902	11.4	0.66	28.20	0.000		loop_xlinks_5mM_DSS.csv
1	LKESQLPR-ELLKRYR-a2-b4	sp|P20434|ABC27	sp|P20434|ABC27	xlink	intra-protein xl	poli_5mM-2_1.06113.06113.5_poli_5mM-2_1.06104.06104.5	171	166	5	poli_5mM-2_1_matched		2084.207	417.849	5.000	-1.6	1.6	1	7.26	1.85	3.70	0.08	0.45	0.23	0.14	0.09	0.04	189	-3.49986	14.9	0.82	28.07	0.016		loop_xlinks_5mM_DSS.csv
1	VKGFIRQDMIK-LKSVEVHR-a2-b2	sp|P10964|A190	sp|P10964|A190	xlink	intra-protein xl	poli_5mM-2_1.06339.06339.5_poli_5mM-2_1.06322.06322.5	267	111	156	poli_5mM-2_1_matched		2438.382	488.684	5.000	-0.6	0.6	4	6.17	2.35	4.71	0.11	0.30	0.38	0.13	0.25	0.07	435	-1.81902	17.7	0.46	27.66	0.016		loop_xlinks_5mM_DSS.csv
1	RLEEDNDEEQSHKK-KLVHEFHKK-a13-b8	sp|P10964|A190	sp|P10964|A190	xlink	intra-protein xl	poli_5mM-1_1.03101.03101.5_poli_5mM-1_1.03064.03064.5	1376	225	1151	poli_5mM-1_1_matched		3058.544	612.717	5.000	-1.2	1.2	1	7.80	1.86	3.72	0.16	0.16	0.28	0.19	0.09	0.05	417	-1.81902	6.4	0.83	27.37	0.015		loop_xlinks_5mM_DSS.csv
1	VNAITSQVVSKCVPDGTMK-WRTDILKTSVDTGR-a11-b7	sp|P10964|A190	sp|P10964|A190	xlink	intra-protein xl	poli_5mM-2_2.08256.08256.5_poli_5mM-2_2.08246.08246.5	910	848	62	poli_5mM-2_2_matched		3817.973	764.602	5.000	0.6	0.6	3	6.78	1.34	2.67	0.08	0.22	0.44	0.33	0.10	0.07	443	-1.81902	5.6	0.34	27.22	0.015		loop_xlinks_5mM_DSS.csv
1	AKYCDSMGRPQR-TVKEMVK-a2-b3	sp|P20434|ABC27	sp|P20434|ABC27	xlink	intra-protein xl	poli_5mM-2_1.05138.05138.5_poli_5mM-2_1.05117.05117.5	45	20	25	poli_5mM-2_1_matched		2439.205	488.849	5.000	-0.9	0.9	4	8.05	1.21	2.42	0.08	0.30	0.52	0.19	0.33	0.11	183	-3.49986	13.8	0.78	27.20	0.015		loop_xlinks_5mM_DSS.csv
1	ADPVALYLGLKR-LSSDEKR-a11-b6	sp|P20434|ABC27	sp|P20434|ABC27	xlink	intra-protein xl	poli_5mM-2_2.08736.08736.4_poli_5mM-2_2.08717.08717.4	191	161	30	poli_5mM-2_2_matched		2286.256	572.572	4.000	-0.8	0.8	1	8.47	1.16	2.31	0.26	0.23	0.45	0.44	0.01	0.07	223	-3.49986	19.2	0.93	27.12	0.015		loop_xlinks_5mM_DSS.csv
1	TVSSQNKQPINK-SVLQQKK-a7-b6	sp|Q04712|Rrn11	sp|Q04712|Rrn11	xlink	intra-protein xl	poli_5mM-2_1.04614.04614.4_poli_5mM-2_1.04589.04589.4	149	76	73	poli_5mM-2_1_matched		2310.289	578.580	4.000	-0.9	0.9	1	8.65	1.19	2.38	0.15	0.19	0.49	0.25	0.24	0.10	241	-2.95386	10.8	0.65	27.07	0.014		loop_xlinks_5mM_DSS.csv
1	IVFDDEVSIENKESHK-SQAESLPIVSNKK-a12-b12	sp|P46669|A43	sp|P46669|A43	xlink	intra-protein xl	poli_5mM-1_1.07353.07353.5_poli_5mM-1_1.07321.07321.5	289	276	13	poli_5mM-1_1_matched		3425.755	686.159	5.000	-0.5	0.5	2	8.88	1.07	2.14	0.16	0.21	0.34	0.10	0.25	0.07	191	-3.52185	10.0	0.54	26.59	0.014		loop_xlinks_5mM_DSS.csv
1	AKYCDSMGRPQRK-TVKEMVK-a2-b3	sp|P20434|ABC27	sp|P20434|ABC27	xlink	intra-protein xl	poli_5mM-2_2.04900.04900.4_poli_5mM-2_2.04879.04879.4	45	20	25	poli_5mM-2_2_matched		2567.299	642.833	4.000	-1.3	1.3	1	9.12	1.37	2.74	0.14	0.24	0.24	0.11	0.13	0.05	134	-3.49986	23.9	0.58	26.43	0.014		loop_xlinks_5mM_DSS.csv
1	IFETALNEKQITNNR-CDNCGMFSPKFRK-a9-b10	sp|P10964|A190	sp|P10964|A190	xlink	intra-protein xl	poli_5mM-1_2.07392.07392.5_poli_5mM-1_2.07373.07373.5	259	242	17	poli_5mM-1_2_matched		3573.715	715.751	5.000	-0.4	0.4	1	6.56	1.57	3.13	0.10	0.21	0.24	0.21	0.03	0.04	424	-1.81902	5.3	0.45	25.87	0.000		loop_xlinks_5mM_DSS.csv
1	LKESQLPR-RELLKR-a2-b5	sp|P20434|ABC27	sp|P20434|ABC27	xlink	intra-protein xl	poli_5mM-2_1.05332.05332.4_poli_5mM-2_1.05306.05306.4	171	166	5	poli_5mM-2_1_matched		1921.142	481.293	4.000	-2.5	2.5	1	7.59	1.98	3.95	0.25	0.29	0.33	0.31	0.02	0.05	179	-3.49986	18.5	0.49	25.60	0.000		loop_xlinks_5mM_DSS.csv
1	TSGKVPIPGVK-QALEKK-a4-b5	sp|P10964|A190	sp|P10964|A190	xlink	intra-protein xl	poli_5mM-2_2.06377.06377.4_poli_5mM-2_2.06359.06359.4	450	462	12	poli_5mM-2_2_matched		1935.139	484.792	4.000	-1.0	1.0	1	7.05	1.53	3.06	0.16	0.30	0.31	0.27	0.03	0.05	215	-1.81902	8.7	0.53	25.12	0.014		loop_xlinks_5mM_DSS.csv
1	TKQAVSYDEPDEDEIETMR-RLEEDNDEEQSHKK-a2-b13	sp|P10964|A190	sp|P10964|A190	xlink	intra-protein xl	poli_5mM-1_1.05197.05197.3_poli_5mM-1_1.05202.05202.3	1379	1376	3	poli_5mM-1_1_matched		4148.864	1383.962	3.000	0.8	0.8	2	5.65	2.32	4.65	0.10	0.22	0.42	0.14	0.28	0.08	427	-1.81902	2.2	0.00	24.90	0.014		loop_xlinks_5mM_DSS.csv
1	CHLNKMSPYELVQHKEESDEIGGYFIVNGIEK-KVYPSESR-a5-b1	sp|P22138|A135	sp|P22138|A135	xlink	intra-protein xl	poli_5mM-1_1.07900.07900.5_poli_5mM-1_1.07880.07880.5	174	120	54	poli_5mM-1_1_matched		4865.373	974.083	5.000	1.1	1.1	2	5.67	1.46	2.91	0.11	0.16	0.33	0.29	0.04	0.05	516	-2.40554	4.6	0.49	24.77	0.026		loop_xlinks_5mM_DSS.csv
1	EAAAEVTNLDKDTPADDPELLKR-DNNKSGILDAVTSSK-a22-b4	sp|P10964|A190	sp|P10964|A190	xlink	intra-protein xl	poli_5mM-1_2.08016.08016.6_poli_5mM-1_2.07999.07999.6	877	888	11	poli_5mM-1_2_matched		4196.099	700.358	6.000	0.3	0.3	1	6.26	1.55	3.11	0.10	0.21	0.37	0.25	0.12	0.07	366	-1.81902	8.4	0.62	24.56	0.026		loop_xlinks_5mM_DSS.csv
1	WICTAKMPYFQASEILPK-WMEKQFLPTQTK-a6-b4	sp|P40992|Rrn7	sp|P40992|Rrn7	xlink	intra-protein xl	poli_5mM-1_2.09375.09375.4_poli_5mM-1_2.09368.09368.4	189	383	194	poli_5mM-1_2_matched		3855.941	964.993	4.000	-0.9	0.9	1	5.52	1.53	3.06	0.08	0.27	0.36	0.24	0.13	0.06	375	-3.00146	7.3	0.30	24.48	0.026		loop_xlinks_5mM_DSS.csv
1	TVSSQNKQPINK-QKMTYHNFK-a7-b2	sp|Q04712|Rrn11	sp|Q04712|Rrn11	xlink	intra-protein xl	poli_5mM-2_2.05010.05010.4_poli_5mM-2_2.04990.04990.4	149	156	7	poli_5mM-2_2_matched		2676.367	670.099	4.000	-1.0	1.0	1	7.72	1.13	2.26	0.11	0.25	0.20	0.17	0.03	0.03	158	-2.95386	5.7	0.61	24.10	0.025		loop_xlinks_5mM_DSS.csv
1	NALGEAFGTKK-TASKDLPTR-a10-b4	sp|Q01080|A49	sp|Q01080|A49	xlink	intra-protein xl	poli_5mM-2_2.06747.06747.4_poli_5mM-2_2.06716.06716.4	135	170	35	poli_5mM-2_2_matched		2260.204	566.059	4.000	-0.8	0.8	1	6.90	1.08	2.16	0.28	0.19	0.56	0.51	0.06	0.10	251	-2.80520	10.2	0.38	24.00	0.025		loop_xlinks_5mM_DSS.csv
1	LQTDVANSSSNSKR-LEEDNDEEQSHKK-a13-b12	sp|P10964|A190	sp|P10964|A190	xlink	intra-protein xl	poli_5mM-1_1.04434.04434.5_poli_5mM-1_1.04566.04566.5	1363	1376	13	poli_5mM-1_1_matched		3243.513	649.710	5.000	0.0	0.0	6	5.41	1.36	2.72	0.16	0.24	0.47	0.45	0.02	0.08	371	-1.81902	7.8	0.45	23.98	0.024		loop_xlinks_5mM_DSS.csv
1	NALGEAFGTKK-SKSDTRPSALR-a10-b2	sp|Q01080|A49	sp|Q01080|A49	xlink	intra-protein xl	poli_5mM-2_1.06006.06006.5_poli_5mM-2_1.05959.05959.5	135	116	19	poli_5mM-2_1_matched		2489.320	498.872	5.000	-1.4	1.4	2	6.04	1.39	2.79	0.15	0.25	0.44	0.42	0.02	0.08	298	-2.80520	12.0	0.72	23.93	0.024		loop_xlinks_5mM_DSS.csv
1	LLPQINILQPIKGESARR-YEEFADKVK-a12-b7	sp|P07703|AC40	sp|P07703|AC40	xlink	intra-protein xl	poli_5mM-1_1.08721.08721.5_poli_5mM-1_1.08713.08713.5	240	288	48	poli_5mM-1_1_matched		3310.831	663.174	5.000	0.6	0.6	2	6.88	0.56	1.11	0.15	0.26	0.67	0.66	0.02	0.09	181	-3.27197	3.0	0.83	23.87	0.024		loop_xlinks_5mM_DSS.csv
1	KHMMGK-QALEKK-a1-b5	sp|P10964|A190	sp|P10964|A190	xlink	intra-protein xl	poli_5mM-2_1.04131.04131.4_poli_5mM-2_1.04086.04086.4	469	462	7	poli_5mM-2_1_matched		1583.848	396.970	4.000	-3.0	3.0	1	7.26	1.74	3.48	0.14	0.21	0.27	0.11	0.16	0.05	213	-1.81902	20.8	0.83	23.53	0.024		loop_xlinks_5mM_DSS.csv
1	LQTDVANSSSNSKR-TSGKVPIPGVK-a13-b4	sp|P10964|A190	sp|P10964|A190	xlink	intra-protein xl	poli_5mM-2_2.06207.06207.4_poli_5mM-2_2.06202.06202.4	1363	450	913	poli_5mM-2_2_matched		2725.453	682.371	4.000	-2.9	2.9	1	6.71	1.31	2.62	0.23	0.15	0.44	0.27	0.16	0.08	295	-1.81902	6.6	0.45	23.22	0.024		loop_xlinks_5mM_DSS.csv
1	VNAITSQVVSKCVPDGTMKK-LTAEGNKWR-a19-b7	sp|P10964|A190	sp|P10964|A190	xlink	intra-protein xl	poli_5mM-1_1.06581.06581.5_poli_5mM-1_1.06556.06556.5	918	841	77	poli_5mM-1_1_matched		3372.747	675.557	5.000	-1.8	1.8	1	6.97	1.32	2.63	0.17	0.19	0.19	0.12	0.07	0.04	238	-1.81902	5.0	0.63	22.97	0.023		loop_xlinks_5mM_DSS.csv
1	QAVINGPDKWPGATQIQNEDGSLVSLIGMSVEQR-KALANQLLTPSSNVSTHTLNK-a9-b1	sp|P10964|A190	sp|P10964|A190	xlink	intra-protein xl	poli_5mM-1_1.09411.09411.5_poli_5mM-1_1.09433.09433.5	529	555	26	poli_5mM-1_1_matched		6011.121	1203.232	5.000	2.5	2.5	2	4.41	1.04	2.08	0.10	0.13	0.29	0.19	0.10	0.05	575	-1.81902	2.7	0.79	22.79	0.023		loop_xlinks_5mM_DSS.csv
1	RLEEDNDEEQSHKK-LVHEFHKK-a13-b7	sp|P10964|A190	sp|P10964|A190	xlink	intra-protein xl	poli_5mM-2_1.03670.03670.5_poli_5mM-2_1.03654.03654.5	1376	225	1151	poli_5mM-2_1_matched		2930.449	587.098	5.000	-1.1	1.1	1	5.55	1.56	3.12	0.19	0.17	0.28	0.19	0.09	0.05	387	-1.81902	6.3	0.85	22.64	0.034		loop_xlinks_5mM_DSS.csv
1	HMVNDKFQVR-SDNKLYR-a6-b4	sp|P22138|A135	sp|P22138|A135	xlink	intra-protein xl	poli_5mM-3_1.06532.06532.4_poli_5mM-3_1.06507.06507.4	1043	740	303	poli_5mM-3_1_matched		2305.160	577.298	4.000	-1.5	1.5	7	10.45	3.88	7.76	0.16	0.43	0.47	0.09	0.38	0.10	615	-2.40554	34.5	0.00	42.44	0.000		mono_xlinks_5mM_DSS.csv
1	RTPQIGDKFSSR-HMVNDKFQVR-a8-b6	sp|P22138|A135	sp|P22138|A135	xlink	intra-protein xl	poli_5mM-1_1.06471.06471.5_poli_5mM-1_1.06435.06435.5	916	1043	127	poli_5mM-1_1_matched		2801.438	561.295	5.000	-0.7	0.7	4	10.49	1.93	3.86	0.21	0.65	0.70	0.58	0.12	0.12	242	-2.40554	23.0	0.73	40.92	0.000		mono_xlinks_5mM_DSS.csv
1	TPQIGDKFSSR-HGQKGVCSR-a7-b4	sp|P22138|A135	sp|P22138|A135	xlink	intra-protein xl	poli_5mM-2_2.05613.05613.5_poli_5mM-2_2.05591.05591.5	916	924	8	poli_5mM-2_2_matched		2400.195	481.047	5.000	-1.0	1.0	3	10.18	2.64	5.28	0.16	0.53	0.55	0.25	0.31	0.10	417	-2.40554	23.6	0.43	40.67	0.000		mono_xlinks_5mM_DSS.csv
1	GKCDNCGMFSPK-LKSVEVHR-a2-b2	sp|P10964|A190	sp|P10964|A190	xlink	intra-protein xl	poli_5mM-3_1.05950.05950.4_poli_5mM-3_1.05924.05924.4	232	111	121	poli_5mM-3_1_matched		2504.193	627.056	4.000	-1.9	1.9	8	9.00	3.50	7.00	0.24	0.41	0.43	0.31	0.13	0.08	660	-1.81902	19.7	0.33	39.86	0.000		mono_xlinks_5mM_DSS.csv
1	GRFYSGIKPQEYYFHCMAGR-TDILKTSVDTGR-a8-b5	sp|P10964|A190	sp|P10964|A190	xlink	intra-protein xl	poli_5mM-1_1.07654.07654.4_poli_5mM-1_1.07632.07632.4	991	848	143	poli_5mM-1_1_matched		3908.889	978.230	4.000	-2.2	2.2	1	9.90	3.36	6.72	0.27	0.17	0.43	0.13	0.30	0.09	807	-1.81902	23.3	0.76	39.52	0.000		mono_xlinks_5mM_DSS.csv
1	TASKDLPTR-KELQFIR-a4-b1	sp|Q01080|A49	sp|Q01080|A49	xlink	intra-protein xl	poli_5mM-2_1.06964.06964.4_poli_5mM-2_1.06928.06928.4	170	211	41	poli_5mM-2_1_matched		2058.146	515.544	4.000	-0.9	0.9	5	9.39	2.98	5.96	0.17	0.58	0.46	0.33	0.13	0.08	370	-2.80520	28.7	0.52	39.07	0.000		mono_xlinks_5mM_DSS.csv
1	HMVNDKFQVR-HGQKGVCSR-a6-b4	sp|P22138|A135	sp|P22138|A135	xlink	intra-protein xl	poli_5mM-2_1.04989.04989.5_poli_5mM-2_1.04969.04969.5	1043	924	119	poli_5mM-2_1_matched		2438.204	488.649	5.000	-0.8	0.8	5	10.26	2.51	5.03	0.20	0.56	0.41	0.29	0.11	0.07	282	-2.40554	18.0	0.78	38.64	0.000		mono_xlinks_5mM_DSS.csv
1	KETSIGVSATGGK-KTTFADE-a1-b1	sp|P50106|A14	sp|P50106|A14	xlink	intra-protein xl	poli_5mM-2_2.06200.06200.3_poli_5mM-2_2.06179.06179.3	118	131	13	poli_5mM-2_2_matched		2182.101	728.375	3.000	0.1	0.1	2	9.21	2.69	5.37	0.37	0.38	0.54	0.29	0.24	0.10	557	-4.41172	32.0	0.60	38.57	0.000		mono_xlinks_5mM_DSS.csv
1	IFETALNEKQITNNR-VKGFIR-a9-b2	sp|P10964|A190	sp|P10964|A190	xlink	intra-protein xl	poli_5mM-2_1.07847.07847.3_poli_5mM-2_1.07823.07823.3	259	267	8	poli_5mM-2_1_matched		2646.446	883.157	3.000	-1.1	1.1	4	9.51	2.57	5.14	0.40	0.44	0.50	0.45	0.05	0.07	471	-1.81902	24.9	0.62	38.52	0.000		mono_xlinks_5mM_DSS.csv
1	LLTKSEDGEK-FEDAKK-a4-b5	sp|P22138|A135	sp|P22138|A135	xlink	intra-protein xl	poli_5mM-2_2.05278.05278.3_poli_5mM-2_2.05224.05224.3	1144	1139	5	poli_5mM-2_2_matched		1993.022	665.349	3.000	-1.7	1.7	5	11.13	1.93	3.85	0.44	0.39	0.45	0.38	0.07	0.07	331	-2.40554	31.7	0.00	38.18	0.000		mono_xlinks_5mM_DSS.csv
1	GKCDNCGMFSPK-VKGFIR-a2-b2	sp|P10964|A190	sp|P10964|A190	xlink	intra-protein xl	poli_5mM-3_2.06977.06977.4_poli_5mM-3_2.06954.06954.4	232	267	35	poli_5mM-3_2_matched		2256.079	565.028	4.000	-2.6	2.6	5	9.23	3.33	6.65	0.20	0.36	0.39	0.31	0.08	0.06	601	-1.81902	18.9	0.00	38.06	0.000		mono_xlinks_5mM_DSS.csv
1	VKGFIR-VKGFIR-a2-b2	sp|P10964|A190	sp|P10964|A190	xlink	intra-protein xl	poli_5mM-3_1.07374.07374.4_poli_5mM-3_1.07350.07350.4	267	267	0	poli_5mM-3_1_matched		1574.965	394.749	4.000	-1.0	1.0	5	10.65	4.07	8.14	0.19	0.55	0.44	0.22	0.22	0.08	202	-1.81902	34.7	0.00	37.92	0.000		mono_xlinks_5mM_DSS.csv
1	IFETALNEKQITNNR-CDNCGMFSPKFR-a9-b10	sp|P10964|A190	sp|P10964|A190	xlink	intra-protein xl	poli_5mM-2_2.08688.08688.4_poli_5mM-2_2.08661.08661.4	259	242	17	poli_5mM-2_2_matched		3445.621	862.413	4.000	-0.2	0.2	2	8.87	2.76	5.52	0.15	0.26	0.36	0.28	0.08	0.06	754	-1.81902	11.9	0.00	37.78	0.000		mono_xlinks_5mM_DSS.csv
1	VNAITSQVVSKCVPDGTMK-TDILKTSVDTGR-a11-b5	sp|P10964|A190	sp|P10964|A190	xlink	intra-protein xl	poli_5mM-1_2.07321.07321.4_poli_5mM-1_2.07300.07300.4	910	848	62	poli_5mM-1_2_matched		3475.793	869.956	4.000	0.8	0.8	6	9.41	2.51	5.01	0.18	0.30	0.47	0.32	0.16	0.08	619	-1.81902	21.8	0.41	37.66	0.000		mono_xlinks_5mM_DSS.csv
1	NRIDSDKLTDSAIDIVDSVR-TASKDLPTR-a7-b4	sp|Q01080|A49	sp|Q01080|A49	xlink	intra-protein xl	poli_5mM-2_1.09047.09047.5_poli_5mM-2_1.09025.09025.5	153	170	17	poli_5mM-2_1_matched		3356.742	672.356	5.000	-0.1	0.1	3	8.20	2.40	4.80	0.14	0.33	0.47	0.40	0.08	0.07	703	-2.80520	11.8	0.51	37.23	0.000		mono_xlinks_5mM_DSS.csv
1	LLPQINILQPIKGESAR-YEEFADKVK-a12-b7	sp|P07703|AC40	sp|P07703|AC40	xlink	intra-protein xl	poli_5mM-2_2.09666.09666.4_poli_5mM-2_2.09649.09649.4	240	288	48	poli_5mM-2_2_matched		3154.730	789.690	4.000	0.8	0.8	4	8.37	1.56	3.12	0.28	0.52	0.64	0.63	0.01	0.09	420	-3.27197	17.6	0.38	37.05	0.000		mono_xlinks_5mM_DSS.csv
1	QSVKYDPVLAK-KHSKEPHYK-a4-b1	sp|P10964|A190	sp|P10964|A190	xlink	intra-protein xl	poli_5mM-1_2.03820.03820.5_poli_5mM-1_2.03799.03799.5	1119	1107	12	poli_5mM-1_2_matched		2537.363	508.481	5.000	-0.3	0.3	3	10.21	2.44	4.89	0.26	0.44	0.33	0.21	0.11	0.06	345	-1.81902	19.2	0.85	37.04	0.000		mono_xlinks_5mM_DSS.csv
1	FTVIKPGQFGR-KELQFIR-a5-b1	sp|Q01080|A49	sp|Q01080|A49	xlink	intra-protein xl	poli_5mM-2_2.08932.08932.4_poli_5mM-2_2.08910.08910.4	306	211	95	poli_5mM-2_2_matched		2319.309	580.835	4.000	-0.7	0.7	4	9.35	1.83	3.66	0.17	0.58	0.44	0.40	0.04	0.07	263	-2.80520	26.0	0.41	36.93	0.000		mono_xlinks_5mM_DSS.csv
1	FYSGIKPQEYYFHCMAGR-TDILKTSVDTGR-a6-b5	sp|P10964|A190	sp|P10964|A190	xlink	intra-protein xl	poli_5mM-1_2.07994.07994.4_poli_5mM-1_2.07974.07974.4	991	848	143	poli_5mM-1_2_matched		3695.777	924.952	4.000	0.5	0.5	10	9.42	2.63	5.27	0.26	0.35	0.37	0.08	0.29	0.08	518	-1.81902	24.2	0.21	36.90	0.000		mono_xlinks_5mM_DSS.csv
1	TASKDLPTR-KAIADLER-a4-b1	sp|Q01080|A49	sp|Q01080|A49	xlink	intra-protein xl	poli_5mM-3_2.06266.06266.4_poli_5mM-3_2.06247.06247.4	170	139	31	poli_5mM-3_2_matched		2040.119	511.038	4.000	-1.1	1.1	4	9.66	2.86	5.72	0.24	0.40	0.41	0.27	0.14	0.07	413	-2.80520	29.4	0.42	36.52	0.000		mono_xlinks_5mM_DSS.csv
1	APVLVSKVVSK-SSKNLR-a7-b3	sp|Q01080|A49	sp|Q01080|A49	xlink	intra-protein xl	poli_5mM-2_2.06683.06683.4_poli_5mM-2_2.06663.06663.4	99	106	7	poli_5mM-2_2_matched		1967.175	492.802	4.000	-1.3	1.3	2	9.38	2.98	5.96	0.25	0.34	0.44	0.34	0.10	0.07	508	-2.80520	26.7	0.49	36.46	0.000		mono_xlinks_5mM_DSS.csv
1	TDILKTSVDTGR-LTAEGNKWR-a5-b7	sp|P10964|A190	sp|P10964|A190	xlink	intra-protein xl	poli_5mM-3_1.07370.07370.3_poli_5mM-3_1.07351.07351.3	848	841	7	poli_5mM-3_1_matched		2516.321	839.782	3.000	-0.9	0.9	2	9.82	2.57	5.13	0.26	0.19	0.51	0.30	0.20	0.09	595	-1.81902	27.1	0.36	35.96	0.000		mono_xlinks_5mM_DSS.csv
1	VNAITSQVVSKCVPDGTMK-LTAEGNKWR-a11-b7	sp|P10964|A190	sp|P10964|A190	xlink	intra-protein xl	poli_5mM-2_1.07426.07426.4_poli_5mM-2_1.07405.07405.4	910	841	69	poli_5mM-2_1_matched		3244.659	812.172	4.000	0.1	0.1	6	8.62	2.09	4.18	0.21	0.33	0.46	0.41	0.05	0.07	574	-1.81902	10.4	0.36	35.82	0.000		mono_xlinks_5mM_DSS.csv
1	GIIGKADSDKK-MVISKFNPLK-a5-b5	sp|P36070|Rrn3	sp|P36070|Rrn3	xlink	intra-protein xl	poli_5mM-2_1.07967.07967.5_poli_5mM-2_1.07945.07945.5	558	513	45	poli_5mM-2_1_matched		2444.367	489.881	5.000	-1.7	1.7	1	9.93	2.45	4.90	0.17	0.40	0.36	0.08	0.28	0.07	360	-2.91979	21.2	0.55	35.81	0.000		mono_xlinks_5mM_DSS.csv
1	TPQIGDKFSSR-HMVNDKFQVR-a7-b6	sp|P22138|A135	sp|P22138|A135	xlink	intra-protein xl	poli_5mM-2_2.07356.07356.5_poli_5mM-2_2.07326.07326.5	916	1043	127	poli_5mM-2_2_matched		2645.335	530.075	5.000	-1.2	1.2	2	9.57	2.39	4.79	0.16	0.50	0.43	0.08	0.35	0.08	265	-2.40554	31.2	0.42	35.62	0.000		mono_xlinks_5mM_DSS.csv
1	FTVIKPGQFGR-TKLLER-a5-b2	sp|Q01080|A49	sp|Q01080|A49	xlink	intra-protein xl	poli_5mM-3_1.08149.08149.4_poli_5mM-3_1.08126.08126.4	306	282	24	poli_5mM-3_1_matched		2145.229	537.315	4.000	-1.1	1.1	5	8.50	1.69	3.37	0.16	0.57	0.45	0.44	0.01	0.07	280	-2.80520	23.0	0.36	35.24	0.000		mono_xlinks_5mM_DSS.csv
1	CFPPGVIGIDEGSDEAYVKDAR-KDTVSR-a19-b1	sp|P07703|AC40	sp|P07703|AC40	xlink	intra-protein xl	poli_5mM-2_2.07822.07822.4_poli_5mM-2_2.08245.08245.4	268	272	4	poli_5mM-2_2_matched		3236.564	810.149	4.000	-0.6	0.6	11	8.64	2.12	4.23	0.18	0.32	0.54	0.52	0.02	0.07	540	-3.27197	13.1	0.37	35.01	0.000		mono_xlinks_5mM_DSS.csv
1	HIKNRDVVLMNR-ASMMGHKVR-a3-b7	sp|P10964|A190	sp|P10964|A190	xlink	intra-protein xl	poli_5mM-1_2.04675.04675.5_poli_5mM-1_2.04637.04637.5	582	604	22	poli_5mM-1_2_matched		2647.397	530.487	5.000	-0.7	0.7	8	9.54	2.52	5.04	0.31	0.31	0.71	0.27	0.44	0.14	376	-1.81902	21.5	0.61	34.67	0.000		mono_xlinks_5mM_DSS.csv
1	KLDGSNEASANDEESFDVGR-DKVSLEDRR-a1-b2	sp|P10964|A190	sp|P10964|A190	xlink	intra-protein xl	poli_5mM-1_1.05759.05759.4_poli_5mM-1_1.05746.05746.4	283	410	127	poli_5mM-1_1_matched		3393.586	849.404	4.000	-1.7	1.7	1	7.37	2.99	5.98	0.20	0.16	0.27	0.21	0.05	0.04	868	-1.81902	6.5	0.35	34.60	0.000		mono_xlinks_5mM_DSS.csv
1	FRLPSKLGEEVHENSQNQLLSK-KHMMGK-a6-b1	sp|P10964|A190	sp|P10964|A190	xlink	intra-protein xl	poli_5mM-1_2.06568.06568.6_poli_5mM-1_2.06549.06549.6	372	469	97	poli_5mM-1_2_matched		3420.760	571.135	6.000	-1.2	1.2	1	8.14	2.11	4.23	0.17	0.33	0.37	0.33	0.04	0.05	569	-1.81902	7.9	0.47	34.56	0.000		mono_xlinks_5mM_DSS.csv
1	LRPGQEISLKAHCILGIGGDHAK-DLKFEPQGR-a10-b3	sp|P07703|AC40	sp|P07703|AC40	xlink	intra-protein xl	poli_5mM-1_1.08277.08277.5_poli_5mM-1_1.08237.08237.5	205	168	37	poli_5mM-1_1_matched		3695.960	740.200	5.000	0.8	0.8	3	8.73	1.86	3.71	0.14	0.36	0.46	0.10	0.36	0.13	418	-3.27197	15.6	0.57	34.46	0.000		mono_xlinks_5mM_DSS.csv
1	DISSTLLNELKSK-LKSVEVHR-a11-b2	sp|P10964|A190	sp|P10964|A190	xlink	intra-protein xl	poli_5mM-2_2.09041.09041.5_poli_5mM-2_2.09023.09023.5	182	111	71	poli_5mM-2_2_matched		2551.423	511.292	5.000	0.4	0.4	4	8.99	2.12	4.25	0.18	0.32	0.49	0.45	0.03	0.07	455	-1.81902	21.8	0.56	34.14	0.000		mono_xlinks_5mM_DSS.csv
1	DGFTKIFETALNEK-TSGKVPIPGVK-a5-b4	sp|P10964|A190	sp|P10964|A190	xlink	intra-protein xl	poli_5mM-2_2.09884.09884.3_poli_5mM-2_2.09911.09911.3	250	450	200	poli_5mM-2_2_matched		2831.528	944.851	3.000	-1.4	1.4	3	8.12	2.66	5.31	0.22	0.19	0.47	0.24	0.23	0.09	677	-1.81902	13.0	0.57	33.84	0.000		mono_xlinks_5mM_DSS.csv
1	KNELKDGATIK-SVVKTSLK-a5-b4	sp|P32529|A12	sp|P32529|A12	xlink	intra-protein xl	poli_5mM-2_2.05763.05763.5_poli_5mM-2_2.05733.05733.5	77	68	9	poli_5mM-2_2_matched		2214.281	443.864	5.000	-1.2	1.2	2	8.99	2.49	4.98	0.12	0.35	0.27	0.19	0.08	0.05	417	-4.01913	15.4	0.82	33.67	0.000		mono_xlinks_5mM_DSS.csv
1	QSKDISSTLLNELK-LKSVEVHR-a3-b2	sp|P10964|A190	sp|P10964|A190	xlink	intra-protein xl	poli_5mM-2_2.08196.08196.4_poli_5mM-2_2.08184.08184.4	171	111	60	poli_5mM-2_2_matched		2679.479	670.878	4.000	-0.6	0.6	3	7.90	2.22	4.45	0.10	0.44	0.31	0.21	0.10	0.06	433	-1.81902	18.5	0.40	33.61	0.000		mono_xlinks_5mM_DSS.csv
1	LVHEFHKK-KDGFTK-a7-b1	sp|P10964|A190	sp|P10964|A190	xlink	intra-protein xl	poli_5mM-2_1.04655.04655.4_poli_5mM-2_1.04633.04633.4	225	245	20	poli_5mM-2_1_matched		1869.013	468.261	4.000	-1.1	1.1	2	9.49	1.60	3.19	0.22	0.43	0.50	0.44	0.05	0.08	209	-1.81902	20.2	0.62	33.30	0.000		mono_xlinks_5mM_DSS.csv
1	SKSDTRPSALR-KAIADLER-a2-b1	sp|Q01080|A49	sp|Q01080|A49	xlink	intra-protein xl	poli_5mM-2_1.05556.05556.4_poli_5mM-2_1.05536.05536.4	116	139	23	poli_5mM-2_1_matched		2269.236	568.317	4.000	-1.4	1.4	1	9.38	2.18	4.37	0.14	0.27	0.47	0.20	0.27	0.09	393	-2.80520	22.8	0.59	32.81	0.000		mono_xlinks_5mM_DSS.csv
1	IAMKELAEK-KIPLVIR-a4-b1	sp|P20435|ABC23	sp|P20435|ABC23	xlink	intra-protein xl	poli_5mM-2_1.08020.08020.3_poli_5mM-2_1.08000.08000.3	123	129	6	poli_5mM-2_1_matched		2007.212	670.078	3.000	-2.3	2.3	4	8.89	2.35	4.71	0.25	0.40	0.33	0.13	0.20	0.06	288	-4.10192	31.0	0.28	32.59	0.000		mono_xlinks_5mM_DSS.csv
1	TLPSFKPYETDAMAGGYVKGR-TDILKTSVDTGR-a19-b5	sp|P10964|A190	sp|P10964|A190	xlink	intra-protein xl	poli_5mM-1_1.07795.07795.4_poli_5mM-1_1.07776.07776.4	983	848	135	poli_5mM-1_1_matched		3729.894	933.481	4.000	0.4	0.4	5	10.36	1.69	3.39	0.30	0.22	0.47	0.30	0.17	0.09	313	-1.81902	12.0	0.29	32.57	0.000		mono_xlinks_5mM_DSS.csv
1	SKSDTRPSALR-NLRGPKIK-a2-b6	sp|Q01080|A49	sp|Q01080|A49	xlink	intra-protein xl	poli_5mM-3_2.04497.04497.4_poli_5mM-3_2.04479.04479.4	116	112	4	poli_5mM-3_2_matched		2279.301	570.833	4.000	-2.7	2.7	9	9.27	1.26	2.53	0.20	0.36	0.53	0.45	0.08	0.09	250	-2.80520	13.9	0.80	32.12	0.000		mono_xlinks_5mM_DSS.csv
1	VNAITSQVVSKCVPDGTMKK-TDILKTSVDTGR-a11-b5	sp|P10964|A190	sp|P10964|A190	xlink	intra-protein xl	poli_5mM-1_1.06915.06915.4_poli_5mM-1_1.06916.06916.4	910	848	62	poli_5mM-1_1_matched		3603.885	901.979	4.000	-0.1	0.1	2	8.25	2.12	4.24	0.18	0.21	0.44	0.19	0.25	0.09	537	-1.81902	9.2	0.69	32.04	0.000		mono_xlinks_5mM_DSS.csv
1	RGEVVKIIR-KSETSGR-a6-b1	sp|P20434|ABC27	sp|P20434|ABC27	xlink	intra-protein xl	poli_5mM-2_1.04704.04704.4_poli_5mM-2_1.04681.04681.4	197	201	4	poli_5mM-2_1_matched		1970.125	493.539	4.000	-1.1	1.1	2	7.80	2.22	4.43	0.11	0.56	0.31	0.04	0.27	0.06	197	-3.49986	26.3	0.87	31.87	0.000		mono_xlinks_5mM_DSS.csv
1	RTPQIGDKFSSR-HGQKGVCSR-a8-b4	sp|P22138|A135	sp|P22138|A135	xlink	intra-protein xl	poli_5mM-2_2.05259.05259.5_poli_5mM-2_2.05235.05235.5	916	924	8	poli_5mM-2_2_matched		2556.294	512.267	5.000	-1.3	1.3	5	9.24	1.38	2.76	0.18	0.37	0.70	0.68	0.02	0.11	207	-2.40554	15.5	0.37	31.62	0.000		mono_xlinks_5mM_DSS.csv
1	LKSVEVHR-VKGFIR-a2-b2	sp|P10964|A190	sp|P10964|A190	xlink	intra-protein xl	poli_5mM-3_1.06111.06111.4_poli_5mM-3_1.06086.06086.4	111	267	156	poli_5mM-3_1_matched		1823.075	456.777	4.000	-1.6	1.6	8	7.07	2.48	4.97	0.15	0.43	0.46	0.31	0.14	0.08	388	-1.81902	19.1	0.48	31.61	0.000		mono_xlinks_5mM_DSS.csv
1	KLELFPYQNNSK-VSSILKEADK-a1-b6	sp|Q01080|A49	sp|Q01080|A49	xlink	intra-protein xl	poli_5mM-2_2.08602.08602.3_poli_5mM-2_2.08589.08589.3	230	223	7	poli_5mM-2_2_matched		2706.444	903.156	3.000	-1.5	1.5	2	8.67	1.53	3.06	0.33	0.38	0.45	0.38	0.07	0.08	246	-2.80520	22.9	0.67	31.50	0.000		mono_xlinks_5mM_DSS.csv
1	MTYHNFKK-IEKIPLR-a7-b3	sp|Q04712|Rrn11	sp|Q04712|Rrn11	xlink	intra-protein xl	poli_5mM-2_2.06707.06707.5_poli_5mM-2_2.06685.06685.5	163	167	4	poli_5mM-2_2_matched		2073.142	415.636	5.000	-1.4	1.4	5	9.26	2.35	4.70	0.17	0.35	0.42	0.07	0.35	0.08	229	-2.95386	22.4	0.73	31.38	0.000		mono_xlinks_5mM_DSS.csv
1	IFETALNEKQITNNR-GKCDNCGMFSPKFR-a9-b12	sp|P10964|A190	sp|P10964|A190	xlink	intra-protein xl	poli_5mM-1_1.07653.07653.5_poli_5mM-1_1.07651.07651.5	259	242	17	poli_5mM-1_1_matched		3630.734	727.155	5.000	-1.3	1.3	1	7.36	2.05	4.09	0.11	0.21	0.37	0.18	0.20	0.07	579	-1.81902	8.6	0.76	30.66	0.000		mono_xlinks_5mM_DSS.csv
1	ENKLYFQSISR-SVLQQKK-a3-b6	sp|Q04712|Rrn11	sp|Q04712|Rrn11	xlink	intra-protein xl	poli_5mM-2_2.07254.07254.4_poli_5mM-2_2.07231.07231.4	185	76	109	poli_5mM-2_2_matched		2351.282	588.828	4.000	-1.3	1.3	2	7.86	1.97	3.94	0.16	0.38	0.33	0.19	0.14	0.06	320	-2.95386	11.2	0.53	30.59	0.021		mono_xlinks_5mM_DSS.csv
1	GLEPLKTSTSEVR-LKYQYINYISR-a6-b2	sp|Q04712|Rrn11	sp|Q04712|Rrn11	xlink	intra-protein xl	poli_5mM-2_1.08162.08162.4_poli_5mM-2_1.08147.08147.4	199	20	179	poli_5mM-2_1_matched		3013.605	754.409	4.000	-2.3	2.3	2	8.11	1.73	3.45	0.16	0.35	0.54	0.36	0.18	0.10	303	-2.95386	29.5	0.37	30.49	0.020		mono_xlinks_5mM_DSS.csv
1	GFGYGTMYKTEK-SDNKLYR-a9-b4	sp|P22138|A135	sp|P22138|A135	xlink	intra-protein xl	poli_5mM-3_2.06953.06953.3_poli_5mM-3_2.06931.06931.3	805	740	65	poli_5mM-3_2_matched		2413.157	805.393	3.000	-2.4	2.4	2	9.46	1.12	2.23	0.40	0.22	0.56	0.47	0.09	0.09	269	-2.40554	19.6	0.00	30.38	0.020		mono_xlinks_5mM_DSS.csv
1	GLEPLKTSTSEVR-KLKYQYINYISR-a6-b3	sp|Q04712|Rrn11	sp|Q04712|Rrn11	xlink	intra-protein xl	poli_5mM-1_1.07292.07292.4_poli_5mM-1_1.07327.07327.4	199	20	179	poli_5mM-1_1_matched		3141.710	786.435	4.000	0.7	0.7	3	9.08	1.25	2.50	0.18	0.34	0.50	0.44	0.06	0.09	194	-2.95386	14.4	0.44	30.22	0.020		mono_xlinks_5mM_DSS.csv
1	QDMIKK-VKGFIR-a5-b2	sp|P10964|A190	sp|P10964|A190	xlink	intra-protein xl	poli_5mM-3_2.06262.06262.4_poli_5mM-3_2.06257.06257.4	276	267	9	poli_5mM-3_2_matched		1617.925	405.489	4.000	-1.4	1.4	1	7.26	2.06	4.12	0.14	0.44	0.48	0.19	0.28	0.09	263	-1.81902	18.8	0.00	29.94	0.019		mono_xlinks_5mM_DSS.csv
1	VQNLIEHENSHDEDKYLQDLGYR-TKDESILSGSLSHSK-a15-b2	sp|P32786|Rrn6	sp|P32786|Rrn6	xlink	intra-protein xl	poli_5mM-1_1.07293.07293.5_poli_5mM-1_1.07295.07295.5	621	645	24	poli_5mM-1_1_matched		4540.195	909.047	5.000	-1.0	1.0	1	7.62	1.81	3.61	0.12	0.20	0.30	0.12	0.18	0.06	537	-2.71271	6.4	0.46	29.91	0.019		mono_xlinks_5mM_DSS.csv
1	NALGEAFGTKK-KAIADLER-a10-b1	sp|Q01080|A49	sp|Q01080|A49	xlink	intra-protein xl	poli_5mM-2_1.07345.07345.4_poli_5mM-2_1.07342.07342.4	135	139	4	poli_5mM-2_1_matched		2187.189	547.805	4.000	-0.4	0.4	5	8.70	1.14	2.28	0.23	0.29	0.79	0.73	0.06	0.13	239	-2.80520	21.3	0.61	29.88	0.018		mono_xlinks_5mM_DSS.csv
1	DGFTKIFETALNEK-RLEEDNDEEQSHKK-a5-b13	sp|P10964|A190	sp|P10964|A190	xlink	intra-protein xl	poli_5mM-1_2.08102.08102.5_poli_5mM-1_2.08100.08100.5	250	1376	1126	poli_5mM-1_2_matched		3505.681	702.144	5.000	-1.0	1.0	1	7.92	1.97	3.94	0.12	0.24	0.29	0.27	0.02	0.05	449	-1.81902	9.6	0.35	29.87	0.018		mono_xlinks_5mM_DSS.csv
1	FRKDGFTK-LVHEFHKK-a3-b7	sp|P10964|A190	sp|P10964|A190	xlink	intra-protein xl	poli_5mM-2_2.05325.05325.5_poli_5mM-2_2.05306.05306.5	245	225	20	poli_5mM-2_2_matched		2172.183	435.444	5.000	-0.6	0.6	2	8.65	1.43	2.86	0.16	0.36	0.50	0.06	0.44	0.09	194	-1.81902	21.5	0.66	29.86	0.018		mono_xlinks_5mM_DSS.csv
1	QSKDISSTLLNELK-VKGFIR-a3-b2	sp|P10964|A190	sp|P10964|A190	xlink	intra-protein xl	poli_5mM-2_1.09085.09085.3_poli_5mM-2_1.09065.09065.3	171	267	96	poli_5mM-2_1_matched		2431.368	811.464	3.000	-0.4	0.4	1	8.18	2.09	4.17	0.19	0.29	0.30	0.25	0.06	0.05	350	-1.81902	26.7	0.32	29.77	0.018		mono_xlinks_5mM_DSS.csv
1	KNELKDGATIK-KSVVKTSLK-a5-b5	sp|P32529|A12	sp|P32529|A12	xlink	intra-protein xl	poli_5mM-2_2.05304.05304.5_poli_5mM-2_2.05284.05284.5	77	68	9	poli_5mM-2_2_matched		2342.377	469.483	5.000	-0.8	0.8	2	7.68	1.64	3.27	0.11	0.46	0.27	0.25	0.01	0.04	176	-4.01913	18.9	0.90	29.00	0.017		mono_xlinks_5mM_DSS.csv
1	KMEIPLLHCTK-KIEKIPLR-a1-b1	sp|Q04712|Rrn11	sp|Q04712|Rrn11	xlink	intra-protein xl	poli_5mM-2_2.07875.07875.5_poli_5mM-2_2.07853.07853.5	172	164	8	poli_5mM-2_2_matched		2502.441	501.496	5.000	-0.9	0.9	2	9.02	2.04	4.08	0.16	0.25	0.28	0.16	0.12	0.05	264	-2.95386	13.0	0.83	28.85	0.017		mono_xlinks_5mM_DSS.csv
1	VIFDGKPLNSEDEISNSGYLGNK-GMAINFKDKR-a6-b7	sp|P22138|A135	sp|P22138|A135	xlink	intra-protein xl	poli_5mM-1_2.07804.07804.4_poli_5mM-1_2.07871.07871.4	77	441	364	poli_5mM-1_2_matched		3811.912	953.986	4.000	0.7	0.7	9	6.69	1.64	3.28	0.16	0.21	0.36	0.34	0.02	0.05	545	-2.40554	3.9	0.29	28.56	0.017		mono_xlinks_5mM_DSS.csv
1	CVHPEPENGKR-HSKEPHYK-a10-b3	sp|P10964|A190	sp|P10964|A190	xlink	intra-protein xl	poli_5mM-2_2.03306.03306.5_poli_5mM-2_2.03303.03303.5	1516	1110	406	poli_5mM-2_2_matched		2484.192	497.846	5.000	-2.0	2.0	5	8.13	1.90	3.79	0.15	0.23	0.37	0.27	0.10	0.06	345	-1.81902	9.0	0.00	28.29	0.000		mono_xlinks_5mM_DSS.csv
1	KLVHEFHKK-FRKDGFTK-a8-b3	sp|P10964|A190	sp|P10964|A190	xlink	intra-protein xl	poli_5mM-2_1.04914.04914.5_poli_5mM-2_1.04892.04892.5	225	245	20	poli_5mM-2_1_matched		2300.275	461.063	5.000	-1.9	1.9	3	6.96	2.32	4.63	0.14	0.26	0.26	0.23	0.03	0.04	440	-1.81902	11.4	0.66	28.20	0.000		mono_xlinks_5mM_DSS.csv
1	LKESQLPR-ELLKRYR-a2-b4	sp|P20434|ABC27	sp|P20434|ABC27	xlink	intra-protein xl	poli_5mM-2_1.06113.06113.5_poli_5mM-2_1.06104.06104.5	171	166	5	poli_5mM-2_1_matched		2084.207	417.849	5.000	-1.6	1.6	1	7.26	1.85	3.70	0.08	0.45	0.23	0.14	0.09	0.04	189	-3.49986	14.9	0.82	28.07	0.016		mono_xlinks_5mM_DSS.csv
1	VKGFIRQDMIK-LKSVEVHR-a2-b2	sp|P10964|A190	sp|P10964|A190	xlink	intra-protein xl	poli_5mM-2_1.06339.06339.5_poli_5mM-2_1.06322.06322.5	267	111	156	poli_5mM-2_1_matched		2438.382	488.684	5.000	-0.6	0.6	4	6.17	2.35	4.71	0.11	0.30	0.38	0.13	0.25	0.07	435	-1.81902	17.7	0.46	27.66	0.016		mono_xlinks_5mM_DSS.csv
1	RLEEDNDEEQSHKK-KLVHEFHKK-a13-b8	sp|P10964|A190	sp|P10964|A190	xlink	intra-protein xl	poli_5mM-1_1.03101.03101.5_poli_5mM-1_1.03064.03064.5	1376	225	1151	poli_5mM-1_1_matched		3058.544	612.717	5.000	-1.2	1.2	1	7.80	1.86	3.72	0.16	0.16	0.28	0.19	0.09	0.05	417	-1.81902	6.4	0.83	27.37	0.015		mono_xlinks_5mM_DSS.csv
1	VNAITSQVVSKCVPDGTMK-WRTDILKTSVDTGR-a11-b7	sp|P10964|A190	sp|P10964|A190	xlink	intra-protein xl	poli_5mM-2_2.08256.08256.5_poli_5mM-2_2.08246.08246.5	910	848	62	poli_5mM-2_2_matched		3817.973	764.602	5.000	0.6	0.6	3	6.78	1.34	2.67	0.08	0.22	0.44	0.33	0.10	0.07	443	-1.81902	5.6	0.34	27.22	0.015		mono_xlinks_5mM_DSS.csv
1	AKYCDSMGRPQR-TVKEMVK-a2-b3	sp|P20434|ABC27	sp|P20434|ABC27	xlink	intra-protein xl	poli_5mM-2_1.05138.05138.5_poli_5mM-2_1.05117.05117.5	45	20	25	poli_5mM-2_1_matched		2439.205	488.849	5.000	-0.9	0.9	4	8.05	1.21	2.42	0.08	0.30	0.52	0.19	0.33	0.11	183	-3.49986	13.8	0.78	27.20	0.015		mono_xlinks_5mM_DSS.csv
1	ADPVALYLGLKR-LSSDEKR-a11-b6	sp|P20434|ABC27	sp|P20434|ABC27	xlink	intra-protein xl	poli_5mM-2_2.08736.08736.4_poli_5mM-2_2.08717.08717.4	191	161	30	poli_5mM-2_2_matched		2286.256	572.572	4.000	-0.8	0.8	1	8.47	1.16	2.31	0.26	0.23	0.45	0.44	0.01	0.07	223	-3.49986	19.2	0.93	27.12	0.015		mono_xlinks_5mM_DSS.csv
1	TVSSQNKQPINK-SVLQQKK-a7-b6	sp|Q04712|Rrn11	sp|Q04712|Rrn11	xlink	intra-protein xl	poli_5mM-2_1.04614.04614.4_poli_5mM-2_1.04589.04589.4	149	76	73	poli_5mM-2_1_matched		2310.289	578.580	4.000	-0.9	0.9	1	8.65	1.19	2.38	0.15	0.19	0.49	0.25	0.24	0.10	241	-2.95386	10.8	0.65	27.07	0.014		mono_xlinks_5mM_DSS.csv
1	IVFDDEVSIENKESHK-SQAESLPIVSNKK-a12-b12	sp|P46669|A43	sp|P46669|A43	xlink	intra-protein xl	poli_5mM-1_1.07353.07353.5_poli_5mM-1_1.07321.07321.5	289	276	13	poli_5mM-1_1_matched		3425.755	686.159	5.000	-0.5	0.5	2	8.88	1.07	2.14	0.16	0.21	0.34	0.10	0.25	0.07	191	-3.52185	10.0	0.54	26.59	0.014		mono_xlinks_5mM_DSS.csv
1	AKYCDSMGRPQRK-TVKEMVK-a2-b3	sp|P20434|ABC27	sp|P20434|ABC27	xlink	intra-protein xl	poli_5mM-2_2.04900.04900.4_poli_5mM-2_2.04879.04879.4	45	20	25	poli_5mM-2_2_matched		2567.299	642.833	4.000	-1.3	1.3	1	9.12	1.37	2.74	0.14	0.24	0.24	0.11	0.13	0.05	134	-3.49986	23.9	0.58	26.43	0.014		mono_xlinks_5mM_DSS.csv
1	IFETALNEKQITNNR-CDNCGMFSPKFRK-a9-b10	sp|P10964|A190	sp|P10964|A190	xlink	intra-protein xl	poli_5mM-1_2.07392.07392.5_poli_5mM-1_2.07373.07373.5	259	242	17	poli_5mM-1_2_matched		3573.715	715.751	5.000	-0.4	0.4	1	6.56	1.57	3.13	0.10	0.21	0.24	0.21	0.03	0.04	424	-1.81902	5.3	0.45	25.87	0.000		mono_xlinks_5mM_DSS.csv
1	LKESQLPR-RELLKR-a2-b5	sp|P20434|ABC27	sp|P20434|ABC27	xlink	intra-protein xl	poli_5mM-2_1.05332.05332.4_poli_5mM-2_1.05306.05306.4	171	166	5	poli_5mM-2_1_matched		1921.142	481.293	4.000	-2.5	2.5	1	7.59	1.98	3.95	0.25	0.29	0.33	0.31	0.02	0.05	179	-3.49986	18.5	0.49	25.60	0.000		mono_xlinks_5mM_DSS.csv
1	TSGKVPIPGVK-QALEKK-a4-b5	sp|P10964|A190	sp|P10964|A190	xlink	intra-protein xl	poli_5mM-2_2.06377.06377.4_poli_5mM-2_2.06359.06359.4	450	462	12	poli_5mM-2_2_matched		1935.139	484.792	4.000	-1.0	1.0	1	7.05	1.53	3.06	0.16	0.30	0.31	0.27	0.03	0.05	215	-1.81902	8.7	0.53	25.12	0.014		mono_xlinks_5mM_DSS.csv
1	TKQAVSYDEPDEDEIETMR-RLEEDNDEEQSHKK-a2-b13	sp|P10964|A190	sp|P10964|A190	xlink	intra-protein xl	poli_5mM-1_1.05197.05197.3_poli_5mM-1_1.05202.05202.3	1379	1376	3	poli_5mM-1_1_matched		4148.864	1383.962	3.000	0.8	0.8	2	5.65	2.32	4.65	0.10	0.22	0.42	0.14	0.28	0.08	427	-1.81902	2.2	0.00	24.90	0.014		mono_xlinks_5mM_DSS.csv
1	CHLNKMSPYELVQHKEESDEIGGYFIVNGIEK-KVYPSESR-a5-b1	sp|P22138|A135	sp|P22138|A135	xlink	intra-protein xl	poli_5mM-1_1.07900.07900.5_poli_5mM-1_1.07880.07880.5	174	120	54	poli_5mM-1_1_matched		4865.373	974.083	5.000	1.1	1.1	2	5.67	1.46	2.91	0.11	0.16	0.33	0.29	0.04	0.05	516	-2.40554	4.6	0.49	24.77	0.026		mono_xlinks_5mM_DSS.csv
1	EAAAEVTNLDKDTPADDPELLKR-DNNKSGILDAVTSSK-a22-b4	sp|P10964|A190	sp|P10964|A190	xlink	intra-protein xl	poli_5mM-1_2.08016.08016.6_poli_5mM-1_2.07999.07999.6	877	888	11	poli_5mM-1_2_matched		4196.099	700.358	6.000	0.3	0.3	1	6.26	1.55	3.11	0.10	0.21	0.37	0.25	0.12	0.07	366	-1.81902	8.4	0.62	24.56	0.026		mono_xlinks_5mM_DSS.csv
1	WICTAKMPYFQASEILPK-WMEKQFLPTQTK-a6-b4	sp|P40992|Rrn7	sp|P40992|Rrn7	xlink	intra-protein xl	poli_5mM-1_2.09375.09375.4_poli_5mM-1_2.09368.09368.4	189	383	194	poli_5mM-1_2_matched		3855.941	964.993	4.000	-0.9	0.9	1	5.52	1.53	3.06	0.08	0.27	0.36	0.24	0.13	0.06	375	-3.00146	7.3	0.30	24.48	0.026		mono_xlinks_5mM_DSS.csv
1	TVSSQNKQPINK-QKMTYHNFK-a7-b2	sp|Q04712|Rrn11	sp|Q04712|Rrn11	xlink	intra-protein xl	poli_5mM-2_2.05010.05010.4_poli_5mM-2_2.04990.04990.4	149	156	7	poli_5mM-2_2_matched		2676.367	670.099	4.000	-1.0	1.0	1	7.72	1.13	2.26	0.11	0.25	0.20	0.17	0.03	0.03	158	-2.95386	5.7	0.61	24.10	0.025		mono_xlinks_5mM_DSS.csv
1	NALGEAFGTKK-TASKDLPTR-a10-b4	sp|Q01080|A49	sp|Q01080|A49	xlink	intra-protein xl	poli_5mM-2_2.06747.06747.4_poli_5mM-2_2.06716.06716.4	135	170	35	poli_5mM-2_2_matched		2260.204	566.059	4.000	-0.8	0.8	1	6.90	1.08	2.16	0.28	0.19	0.56	0.51	0.06	0.10	251	-2.80520	10.2	0.38	24.00	0.025		mono_xlinks_5mM_DSS.csv
1	LQTDVANSSSNSKR-LEEDNDEEQSHKK-a13-b12	sp|P10964|A190	sp|P10964|A190	xlink	intra-protein xl	poli_5mM-1_1.04434.04434.5_poli_5mM-1_1.04566.04566.5	1363	1376	13	poli_5mM-1_1_matched		3243.513	649.710	5.000	0.0	0.0	6	5.41	1.36	2.72	0.16	0.24	0.47	0.45	0.02	0.08	371	-1.81902	7.8	0.45	23.98	0.024		mono_xlinks_5mM_DSS.csv
1	NALGEAFGTKK-SKSDTRPSALR-a10-b2	sp|Q01080|A49	sp|Q01080|A49	xlink	intra-protein xl	poli_5mM-2_1.06006.06006.5_poli_5mM-2_1.05959.05959.5	135	116	19	poli_5mM-2_1_matched		2489.320	498.872	5.000	-1.4	1.4	2	6.04	1.39	2.79	0.15	0.25	0.44	0.42	0.02	0.08	298	-2.80520	12.0	0.72	23.93	0.024		mono_xlinks_5mM_DSS.csv
1	LLPQINILQPIKGESARR-YEEFADKVK-a12-b7	sp|P07703|AC40	sp|P07703|AC40	xlink	intra-protein xl	poli_5mM-1_1.08721.08721.5_poli_5mM-1_1.08713.08713.5	240	288	48	poli_5mM-1_1_matched		3310.831	663.174	5.000	0.6	0.6	2	6.88	0.56	1.11	0.15	0.26	0.67	0.66	0.02	0.09	181	-3.27197	3.0	0.83	23.87	0.024		mono_xlinks_5mM_DSS.csv
1	KHMMGK-QALEKK-a1-b5	sp|P10964|A190	sp|P10964|A190	xlink	intra-protein xl	poli_5mM-2_1.04131.04131.4_poli_5mM-2_1.04086.04086.4	469	462	7	poli_5mM-2_1_matched		1583.848	396.970	4.000	-3.0	3.0	1	7.26	1.74	3.48	0.14	0.21	0.27	0.11	0.16	0.05	213	-1.81902	20.8	0.83	23.53	0.024		mono_xlinks_5mM_DSS.csv
1	LQTDVANSSSNSKR-TSGKVPIPGVK-a13-b4	sp|P10964|A190	sp|P10964|A190	xlink	intra-protein xl	poli_5mM-2_2.06207.06207.4_poli_5mM-2_2.06202.06202.4	1363	450	913	poli_5mM-2_2_matched		2725.453	682.371	4.000	-2.9	2.9	1	6.71	1.31	2.62	0.23	0.15	0.44	0.27	0.16	0.08	295	-1.81902	6.6	0.45	23.22	0.024		mono_xlinks_5mM_DSS.csv
1	VNAITSQVVSKCVPDGTMKK-LTAEGNKWR-a19-b7	sp|P10964|A190	sp|P10964|A190	xlink	intra-protein xl	poli_5mM-1_1.06581.06581.5_poli_5mM-1_1.06556.06556.5	918	841	77	poli_5mM-1_1_matched		3372.747	675.557	5.000	-1.8	1.8	1	6.97	1.32	2.63	0.17	0.19	0.19	0.12	0.07	0.04	238	-1.81902	5.0	0.63	22.97	0.023		mono_xlinks_5mM_DSS.csv
1	QAVINGPDKWPGATQIQNEDGSLVSLIGMSVEQR-KALANQLLTPSSNVSTHTLNK-a9-b1	sp|P10964|A190	sp|P10964|A190	xlink	intra-protein xl	poli_5mM-1_1.09411.09411.5_poli_5mM-1_1.09433.09433.5	529	555	26	poli_5mM-1_1_matched		6011.121	1203.232	5.000	2.5	2.5	2	4.41	1.04	2.08	0.10	0.13	0.29	0.19	0.10	0.05	575	-1.81902	2.7	0.79	22.79	0.023		mono_xlinks_5mM_DSS.csv
1	RLEEDNDEEQSHKK-LVHEFHKK-a13-b7	sp|P10964|A190	sp|P10964|A190	xlink	intra-protein xl	poli_5mM-2_1.03670.03670.5_poli_5mM-2_1.03654.03654.5	1376	225	1151	poli_5mM-2_1_matched		2930.449	587.098	5.000	-1.1	1.1	1	5.55	1.56	3.12	0.19	0.17	0.28	0.19	0.09	0.05	387	-1.81902	6.3	0.85	22.64	0.034		mono_xlinks_5mM_DSS.csv
1	SHHDDEEESSEKK-KDTVSR-a12-b1	sp|P47006|A34.5	sp|P07703|AC40	xlink	inter-protein xl	poli_5mM-2_2_new.02864.02864.5_poli_5mM-2_2_new.02845.02845.5	208	272	64	poli_5mM-2_2_new_matched		2398.085	480.625	5.000	-1.3	1.3	2	9.68	4.84	9.68	0.14	0.58	0.35	0.24	0.10	0.06	762	-0.00022	30.0	0.85	46.38	0.000		170129_PolI_inter.xls
1	YRLKESQLPR-EKAIPK-a4-b2	sp|P20434|ABC27	sp|P20435|ABC23	xlink	inter-protein xl	poli_5mM-2_1_new.06249.06249.5_poli_5mM-2_1_new.06224.06224.5	171	72	99	poli_5mM-2_1_new_matched		2111.206	423.249	5.000	-2.1	2.1	8	10.06	4.07	8.14	0.17	0.57	0.36	0.27	0.08	0.06	601	-0.00007	31.2	0.51	43.95	0.000		170129_PolI_inter.xls
1	KALANQLLTPSSNVSTHTLNK-ILKTQSQK-a1-b3	sp|P10964|A190	sp|P32786|Rrn6	xlink	inter-protein xl	poli_2mM-1_1_new.07021.07021.4_poli_2mM-1_1_new.07002.07002.4	555	832	277	poli_2mM-1_1_new_matched		3318.846	830.719	4.000	-1.6	1.6	5	9.92	3.04	6.07	0.20	0.30	0.45	0.37	0.08	0.07	820	-0.00233	16.0	0.18	42.15	0.000		170129_PolI_inter.xls
1	NPDAPKGSTDPK-FINPPKDK-a6-b6	sp|P07703|AC40	sp|P22138|A135	xlink	inter-protein xl	poli_2mM-3_1.05047.05047.3_poli_2mM-3_1.05008.05008.3	148	30	118	poli_2mM-3_1_matched		2321.189	774.737	3.000	-0.7	0.7	43	11.21	2.64	5.29	0.48	0.38	0.45	0.20	0.25	0.09	481	-0.00062	38.2	0.41	41.11	0.000		170129_PolI_inter.xls
1	LYKIFPLDR-YNPLEKRD-a3-b6	sp|P40992|Rrn7	sp|P22139|ABC10beta	xlink	inter-protein xl	poli_2mM-2_1.09145.09145.4_poli_2mM-2_1.09124.09124.4	415	68	347	poli_2mM-2_1_matched		2335.258	584.822	4.000	0.1	0.1	16	11.50	2.18	4.37	0.26	0.59	0.61	0.38	0.23	0.11	207	-0.00008	38.0	0.45	40.99	0.000		170129_PolI_inter.xls
1	RLEEDNDEEQSHKK-SDNKLYR-a13-b4	sp|P10964|A190	sp|P22138|A135	xlink	inter-protein xl	poli_5mM-2_1_new.04438.04438.4_poli_5mM-2_1_new.04402.04402.4	1376	740	636	poli_5mM-2_1_new_matched		2788.320	698.088	4.000	-2.5	2.5	4	9.14	3.10	6.19	0.19	0.38	0.32	0.18	0.14	0.06	749	-0.00332	19.4	0.00	40.88	0.000		170129_PolI_inter.xls
1	NLNNLKQENAYLLIR-LFKSSDGVNEK-a6-b3	sp|P20436|ABC14.5	sp|P10964|A190	xlink	inter-protein xl	poli_2mM-2_1_new.09703.09703.4_poli_2mM-2_1_new.09686.09686.4	136	1156	1020	poli_2mM-2_1_new_matched		3175.681	794.928	4.000	-2.0	2.0	4	9.22	3.24	6.47	0.21	0.35	0.41	0.26	0.15	0.07	726	-0.00026	22.8	0.30	40.11	0.000		170129_PolI_inter.xls
1	EKESIGALVSQIK-KEAIGR-a2-b1	sp|P32786|Rrn6	sp|P40992|Rrn7	xlink	inter-protein xl	poli_2mM-2_2.08308.08308.4_poli_2mM-2_2.08293.08293.4	586	473	113	poli_2mM-2_2_matched		2211.245	553.819	4.000	-1.1	1.1	6	8.78	2.92	5.84	0.22	0.47	0.42	0.38	0.04	0.06	627	-0.00060	29.2	0.43	40.03	0.000		170129_PolI_inter.xls
1	DNNKSGILDAVTSSK-SVVKTSLK-a4-b4	sp|P10964|A190	sp|P32529|A12	xlink	inter-protein xl	poli_5mM-2_1_new.08557.08557.4_poli_5mM-2_1_new.08495.08495.4	888	68	820	poli_5mM-2_1_new_matched		2546.370	637.600	4.000	-4.0	4.0	4	9.48	2.81	5.61	0.20	0.36	0.48	0.40	0.08	0.08	659	-0.00052	17.2	0.21	39.67	0.000		170129_PolI_inter.xls
1	AKQQQVWLIK-KSIQLYK-a2-b1	sp|P47006|A34.5	sp|Q01080|A49	xlink	inter-protein xl	poli_5mM-3_2.07981.07981.4_poli_5mM-3_2.07961.07961.4	49	86	37	poli_5mM-3_2_matched		2257.318	565.337	4.000	-1.0	1.0	21	9.41	3.15	6.30	0.29	0.47	0.44	0.35	0.09	0.07	523	-0.00038	26.1	0.35	39.55	0.000		170129_PolI_inter.xls
1	LKESQLPR-EKAIPK-a2-b2	sp|P20434|ABC27	sp|P20435|ABC23	xlink	inter-protein xl	poli_5mM-2_1_new.05913.05913.4_poli_5mM-2_1_new.05884.05884.4	171	72	99	poli_5mM-2_1_new_matched		1792.042	449.018	4.000	-2.1	2.1	26	9.03	3.76	7.52	0.25	0.53	0.40	0.31	0.09	0.07	498	-0.00007	40.1	0.25	39.52	0.000		170129_PolI_inter.xls
1	APSDTTFDLYKK-HLKNFPLNGDNK-a11-b3	sp|Q01080|A49	sp|P47006|A34.5	xlink	inter-protein xl	poli_2mM-2_2_new.08411.08411.3_poli_2mM-2_2_new.08405.08405.3	42	36	6	poli_2mM-2_2_new_matched		2918.478	973.834	3.000	-1.1	1.1	14	9.01	3.34	6.68	0.28	0.09	0.35	0.20	0.16	0.06	1010	-0.00038	11.8	0.77	39.32	0.000		170129_PolI_inter.xls
1	HSKEPHYK-KSETSGR-a3-b1	sp|P10964|A190	sp|P20434|ABC27	xlink	inter-protein xl	poli_5mM-3_2_new.02660.02660.5_poli_5mM-3_2_new.02639.02639.5	1110	201	909	poli_5mM-3_2_new_matched		1925.959	386.200	5.000	-0.1	0.1	42	9.81	2.82	5.63	0.16	0.55	0.33	0.14	0.19	0.06	360	-0.00094	18.3	0.65	38.78	0.000		170129_PolI_inter.xls
1	KHSKEPHYK-KSETSGR-a4-b1	sp|P10964|A190	sp|P20434|ABC27	xlink	inter-protein xl	poli_5mM-2_2_new.02575.02575.4_poli_5mM-2_2_new.02571.02571.4	1110	201	909	poli_5mM-2_2_new_matched		2054.051	514.521	4.000	-1.7	1.7	21	10.22	2.58	5.16	0.21	0.51	0.36	0.18	0.18	0.07	350	-0.00094	21.8	0.64	38.77	0.000		170129_PolI_inter.xls
1	KAKQQQVWLIK-KSIQLYK-a3-b1	sp|P47006|A34.5	sp|Q01080|A49	xlink	inter-protein xl	poli_2mM-2_1_new.07965.07965.4_poli_2mM-2_1_new.07962.07962.4	49	86	37	poli_2mM-2_1_new_matched		2385.417	597.362	4.000	1.1	1.1	5	10.39	3.42	6.84	0.30	0.32	0.42	0.17	0.24	0.08	515	-0.00038	34.6	0.65	38.30	0.000		170129_PolI_inter.xls
1	QSVKYDPVLAK-EMVKDR-a4-b4	sp|P10964|A190	sp|P20434|ABC27	xlink	inter-protein xl	poli_2mM-2_1.06228.06228.4_poli_2mM-2_1.06210.06210.4	1119	24	1095	poli_2mM-2_1_matched		2161.144	541.294	4.000	-0.6	0.6	7	9.15	3.54	7.07	0.19	0.49	0.27	0.14	0.13	0.05	456	-0.00094	23.9	0.69	37.91	0.000		170129_PolI_inter.xls
1	NLNNLKQENAYLLIR-NSKLFK-a6-b3	sp|P20436|ABC14.5	sp|P10964|A190	xlink	inter-protein xl	poli_2mM-2_2_new.09823.09823.4_poli_2mM-2_2_new.09818.09818.4	136	1153	1017	poli_2mM-2_2_new_matched		2688.497	673.132	4.000	0.4	0.4	3	7.92	2.64	5.27	0.16	0.51	0.40	0.39	0.01	0.05	560	-0.00026	27.9	0.56	37.69	0.000		170129_PolI_inter.xls
1	VIKPPGQAR-ENKKEPK-a3-b4	sp|P22138|A135	sp|P47006|A34.5	xlink	inter-protein xl	poli_2mM-2_2_new.03604.03604.4_poli_2mM-2_2_new.03580.03580.4	6	191	185	poli_2mM-2_2_new_matched		1974.124	494.539	4.000	-1.2	1.2	2	8.82	2.40	4.79	0.15	0.48	0.43	0.42	0.02	0.07	481	-0.00060	11.0	0.38	37.60	0.000		170129_PolI_inter.xls
1	RPPQDFVAPIDQKK-VSSILKEADK-a13-b6	sp|P36070|Rrn3	sp|Q01080|A49	xlink	inter-protein xl	poli_2mM-2_1_new.07758.07758.4_poli_2mM-2_1_new.07730.07730.4	22	223	201	poli_2mM-2_1_new_matched		2864.570	717.150	4.000	1.8	1.8	5	9.70	1.81	3.62	0.19	0.41	0.55	0.24	0.31	0.10	427	-0.00059	22.5	0.54	37.31	0.000		170129_PolI_inter.xls
1	LRPGQEISLKAHCILGIGGDHAK-TMKTFVIHIQEK-a10-b3	sp|P07703|AC40	sp|P20434|ABC27	xlink	inter-protein xl	poli_5mM-1_2_new.08845.08845.6_poli_5mM-1_2_new.08826.08826.6	205	94	111	poli_5mM-1_2_new_matched		4081.220	681.211	6.000	5.6	5.6	1	7.74	2.40	4.80	0.19	0.19	0.36	0.30	0.05	0.06	931	-0.00018	4.6	0.46	37.22	0.000		170129_PolI_inter.xls
1	RSEYVDMAIAKALSDGR-LSSDEKR-a11-b6	sp|P10964|A190	sp|P20434|ABC27	xlink	inter-protein xl	poli_2mM-2_2_new.09190.09190.5_poli_2mM-2_2_new.09195.09195.5	195	161	34	poli_2mM-2_2_new_matched		2852.426	571.493	5.000	-2.8	2.8	4	6.87	2.69	5.37	0.09	0.41	0.50	0.49	0.01	0.07	756	-0.00094	10.1	0.00	36.97	0.000		170129_PolI_inter.xls
1	RLEEDNDEEQSHKK-SKSDTRPSALR-a13-b2	sp|P10964|A190	sp|Q01080|A49	xlink	inter-protein xl	poli_2mM-2_1_new.03618.03618.5_poli_2mM-2_1_new.03596.03596.5	1376	116	1260	poli_2mM-2_1_new_matched		3110.513	623.110	5.000	-3.1	3.1	5	9.75	2.23	4.47	0.17	0.38	0.44	0.19	0.25	0.08	449	-0.00210	13.4	0.43	36.87	0.000		170129_PolI_inter.xls
1	IASTAKDNAPLQFDK-RLEEDNDEEQSHKK-a6-b13	sp|P47006|A34.5	sp|P10964|A190	xlink	inter-protein xl	poli_2mM-1_1_new.05655.05655.5_poli_2mM-1_1_new.05627.05627.5	126	1376	1250	poli_2mM-1_1_new_matched		3511.703	703.349	5.000	-0.9	0.9	6	9.20	2.76	5.52	0.13	0.26	0.29	0.21	0.08	0.05	665	-0.00118	15.2	0.28	36.66	0.000		170129_PolI_inter.xls
1	DGFTKIFETALNEK-KAIADLER-a5-b1	sp|P10964|A190	sp|Q01080|A49	xlink	inter-protein xl	poli_2mM-2_1_new.10606.10606.4_poli_2mM-2_1_new.10592.10592.4	250	139	111	poli_2mM-2_1_new_matched		2664.395	667.107	4.000	-2.3	2.3	1	8.24	2.89	5.78	0.25	0.32	0.44	0.34	0.10	0.07	653	-0.00210	14.9	0.57	36.43	0.000		170129_PolI_inter.xls
1	EPHYKQSVK-KSETSGR-a5-b1	sp|P10964|A190	sp|P20434|ABC27	xlink	inter-protein xl	poli_2mM-3_1_new.03307.03307.4_poli_2mM-3_1_new.03276.03276.4	1115	201	914	poli_2mM-3_1_new_matched		2016.024	505.014	4.000	-2.0	2.0	6	10.27	2.38	4.75	0.21	0.50	0.26	0.13	0.13	0.05	249	-0.00094	25.4	0.78	36.43	0.000		170129_PolI_inter.xls
1	ENKKEPK-KDTVSR-a4-b1	sp|P47006|A34.5	sp|P07703|AC40	xlink	inter-protein xl	poli_5mM-3_1_new.02751.02751.4_poli_5mM-3_1_new.02731.02731.4	191	272	81	poli_5mM-3_1_new_matched		1713.924	429.489	4.000	-1.4	1.4	3	10.28	3.07	6.13	0.19	0.42	0.32	0.07	0.24	0.06	317	-0.00022	35.5	0.61	36.20	0.000		170129_PolI_inter.xls
1	CVHPEPENGKR-KSETSGR-a10-b1	sp|P10964|A190	sp|P20434|ABC27	xlink	inter-protein xl	poli_5mM-3_1.02999.02999.5_poli_5mM-3_1.02978.02978.5	1516	201	1315	poli_5mM-3_1_matched		2223.066	445.621	5.000	-1.7	1.7	26	8.82	2.93	5.85	0.15	0.42	0.35	0.19	0.15	0.06	473	-0.00094	18.7	0.62	36.05	0.000		170129_PolI_inter.xls
1	HLKNFPLNGDNKK-APSDTTFDLYKK-a3-b11	sp|P47006|A34.5	sp|Q01080|A49	xlink	inter-protein xl	poli_2mM-1_2.07056.07056.5_poli_2mM-1_2.07035.07035.5	36	42	6	poli_2mM-1_2_matched		3046.578	610.323	5.000	0.5	0.5	3	10.09	2.64	5.29	0.18	0.23	0.38	0.20	0.19	0.07	527	-0.00038	11.7	0.68	35.66	0.000		170129_PolI_inter.xls
1	NPDAPKGSTDPK-YNPLEKRD-a6-b6	sp|P07703|AC40	sp|P22139|ABC10beta	xlink	inter-protein xl	poli_5mM-2_2.05675.05675.4_poli_5mM-2_2.05656.05656.4	148	68	80	poli_5mM-2_2_matched		2397.180	600.303	4.000	-0.7	0.7	10	10.67	1.41	2.82	0.23	0.44	0.49	0.14	0.35	0.10	180	-0.00006	22.7	0.37	35.61	0.000		170129_PolI_inter.xls
1	VNAITSQVVSKCVPDGTMK-DGATIKEK-a11-b6	sp|P10964|A190	sp|P32529|A12	xlink	inter-protein xl	poli_5mM-2_1.06837.06837.4_poli_5mM-2_1.06817.06817.4	910	83	827	poli_5mM-2_1_matched		3031.554	758.896	4.000	-1.1	1.1	5	9.49	2.24	4.48	0.28	0.29	0.50	0.45	0.04	0.07	505	-0.00052	16.5	0.47	35.48	0.000		170129_PolI_inter.xls
1	QSVKYDPVLAK-KSETSGR-a4-b1	sp|P10964|A190	sp|P20434|ABC27	xlink	inter-protein xl	poli_2mM-2_2_new.05725.05725.4_poli_2mM-2_2_new.05708.05708.4	1119	201	918	poli_2mM-2_2_new_matched		2148.140	538.043	4.000	-1.1	1.1	8	8.06	2.79	5.57	0.12	0.50	0.32	0.22	0.10	0.06	434	-0.00094	20.8	0.69	35.27	0.000		170129_PolI_inter.xls
1	EAAAEVTNLDKDTPADDPELLKR-KNELKDGATIK-a11-b5	sp|P10964|A190	sp|P32529|A12	xlink	inter-protein xl	poli_5mM-1_1_new.07568.07568.5_poli_5mM-1_1_new.07571.07571.5	866	77	789	poli_5mM-1_1_new_matched		3863.998	773.807	5.000	-0.7	0.7	2	7.88	2.16	4.32	0.14	0.25	0.53	0.49	0.04	0.08	729	-0.00052	4.2	0.42	35.25	0.000		170129_PolI_inter.xls
1	CTRNPDAPKGSTDPK-FINPPKDK-a9-b6	sp|P07703|AC40	sp|P22138|A135	xlink	inter-protein xl	poli_5mM-2_2_new.05030.05030.4_poli_5mM-2_2_new.05011.05011.4	148	30	118	poli_5mM-2_2_new_matched		2738.361	685.598	4.000	-3.2	3.2	33	10.34	1.27	2.53	0.24	0.46	0.60	0.27	0.33	0.12	164	-0.00062	11.2	0.62	35.25	0.000		170129_PolI_inter.xls
1	RPPQDFVAPIDQKK-VSSILKEADKEK-a13-b6	sp|P36070|Rrn3	sp|Q01080|A49	xlink	inter-protein xl	poli_2mM-1_2_new.07207.07207.4_poli_2mM-1_2_new.07198.07198.4	22	223	201	poli_2mM-1_2_new_matched		3121.699	781.433	4.000	-1.2	1.2	2	8.92	2.66	5.32	0.20	0.19	0.42	0.14	0.27	0.08	673	-0.00059	16.3	0.75	35.19	0.000		170129_PolI_inter.xls
1	KQVTNPIDEK-FEDAKK-a1-b5	sp|P46669|A43	sp|P22138|A135	xlink	inter-protein xl	poli_2mM-2_2.05695.05695.4_poli_2mM-2_2.05672.05672.4	22	1139	1117	poli_2mM-2_2_matched		2045.066	512.274	4.000	-1.0	1.0	3	8.51	2.90	5.80	0.19	0.43	0.18	0.14	0.04	0.03	449	-0.00047	16.2	0.67	34.86	0.000		170129_PolI_inter.xls
1	SIVEANNNMNKVQR-AKYCDSMGRPQR-a11-b2	sp|P10964|A190	sp|P20434|ABC27	xlink	inter-protein xl	poli_2mM-2_1_new.05651.05651.4_poli_2mM-2_1_new.05636.05636.4	1441	45	1396	poli_2mM-2_1_new_matched		3221.544	806.394	4.000	-1.5	1.5	9	8.20	2.37	4.74	0.17	0.26	0.59	0.52	0.07	0.10	624	-0.00094	12.9	0.23	34.70	0.000		170129_PolI_inter.xls
1	KLYKIFPLDR-YNPLEKRD-a4-b6	sp|P40992|Rrn7	sp|P22139|ABC10beta	xlink	inter-protein xl	poli_2mM-2_2.08824.08824.3_poli_2mM-2_2.08815.08815.3	415	68	347	poli_2mM-2_2_matched		2463.352	822.125	3.000	-0.1	0.1	10	9.50	2.51	5.02	0.28	0.17	0.41	0.22	0.19	0.07	582	-0.00008	16.7	0.59	34.59	0.000		170129_PolI_inter.xls
1	KDVPKVEGLK-VIKPPGQAR-a1-b3	sp|P47006|A34.5	sp|P22138|A135	xlink	inter-protein xl	poli_2mM-2_2_new.06161.06161.5_poli_2mM-2_2_new.06121.06121.5	158	6	152	poli_2mM-2_2_new_matched		2214.312	443.870	5.000	1.1	1.1	6	8.90	2.55	5.11	0.19	0.38	0.49	0.02	0.47	0.09	399	-0.00060	10.8	0.56	34.52	0.000		170129_PolI_inter.xls
1	KSEKDEFVLHGENER-KCKHLK-a4-b1	sp|Q01080|A49	sp|P47006|A34.5	xlink	inter-protein xl	poli_2mM-1_1_new.04381.04381.6_poli_2mM-1_1_new.04365.04365.6	48	31	17	poli_2mM-1_1_new_matched		2766.407	462.076	6.000	-1.8	1.8	2	10.59	2.66	5.31	0.23	0.27	0.30	0.17	0.13	0.06	358	-0.00038	15.5	0.75	34.48	0.000		170129_PolI_inter.xls
1	IPAIDYSKVR-VIKPPGQAR-a8-b3	sp|P47006|A34.5	sp|P22138|A135	xlink	inter-protein xl	poli_2mM-2_1_new.07139.07139.4_poli_2mM-2_1_new.07104.07104.4	152	6	146	poli_2mM-2_1_new_matched		2263.303	566.834	4.000	-0.9	0.9	2	10.31	2.21	4.43	0.26	0.40	0.33	0.09	0.24	0.06	234	-0.00060	17.2	0.66	34.41	0.000		170129_PolI_inter.xls
1	ASMMGHKVR-IAMKELAEK-a7-b4	sp|P10964|A190	sp|P20435|ABC23	xlink	inter-protein xl	poli_2mM-2_2_new.06510.06510.5_poli_2mM-2_2_new.06479.06479.5	604	123	481	poli_2mM-2_2_new_matched		2185.137	438.035	5.000	-2.2	2.2	6	9.86	2.67	5.35	0.23	0.22	0.43	0.16	0.27	0.08	466	-0.00047	22.5	0.80	34.05	0.000		170129_PolI_inter.xls
1	SHHDDEEESSEKK-NPDAPKGSTDPK-a12-b6	sp|P47006|A34.5	sp|P07703|AC40	xlink	inter-protein xl	poli_5mM-2_2_new.03181.03181.5_poli_5mM-2_2_new.03163.03163.5	208	148	60	poli_5mM-2_2_new_matched		2919.293	584.866	5.000	-2.7	2.7	11	8.65	2.78	5.56	0.11	0.43	0.32	0.13	0.18	0.06	372	-0.00022	16.4	0.00	33.98	0.000		170129_PolI_inter.xls
1	HMVNDKFQVR-VLPNEKTLR-a6-b6	sp|P22138|A135	sp|P10964|A190	xlink	inter-protein xl	poli_5mM-2_2_new.07465.07465.5_poli_5mM-2_2_new.07427.07427.5	1043	612	431	poli_5mM-2_2_new_matched		2479.333	496.874	5.000	-1.5	1.5	9	8.62	1.53	3.06	0.14	0.55	0.45	0.20	0.25	0.08	204	-0.00332	10.6	0.59	33.72	0.000		170129_PolI_inter.xls
1	EPHYKQSVK-EMVKDR-a5-b4	sp|P10964|A190	sp|P20434|ABC27	xlink	inter-protein xl	poli_5mM-3_1.04412.04412.4_poli_5mM-3_1.04387.04387.4	1115	24	1091	poli_5mM-3_1_matched		2029.028	508.265	4.000	-1.1	1.1	32	11.01	1.80	3.61	0.19	0.41	0.19	0.05	0.14	0.04	126	-0.00094	22.6	0.78	33.70	0.000		170129_PolI_inter.xls
1	KYEKPEKSFEIWR-LLLKLK-a7-b4	sp|Q04712|Rrn11	sp|P22138|A135	xlink	inter-protein xl	poli_2mM-1_2.08296.08296.5_poli_2mM-1_2.08282.08282.5	136	140	4	poli_2mM-1_2_matched		2603.506	521.709	5.000	-1.0	1.0	6	10.16	1.18	2.36	0.11	0.38	0.71	0.05	0.66	0.20	148	-0.00090	17.8	0.79	33.62	0.000		170129_PolI_inter.xls
1	TSGKVPIPGVK-TASKDLPTR-a4-b4	sp|P10964|A190	sp|Q01080|A49	xlink	inter-protein xl	poli_2mM-2_1.06550.06550.4_poli_2mM-2_1.06526.06526.4	450	170	280	poli_2mM-2_1_matched		2207.250	552.820	4.000	-0.9	0.9	9	9.23	2.07	4.14	0.18	0.42	0.39	0.25	0.14	0.07	283	-0.00210	20.2	0.45	33.52	0.000		170129_PolI_inter.xls
1	NSKLFK-YEKPEK-a3-b3	sp|P10964|A190	sp|Q04712|Rrn11	xlink	inter-protein xl	poli_5mM-3_2_new.05541.05541.4_poli_5mM-3_2_new.05494.05494.4	1153	133	1020	poli_5mM-3_2_new_matched		1665.901	417.483	4.000	1.8	1.8	8	9.03	2.51	5.01	0.18	0.50	0.37	0.14	0.23	0.07	209	-0.00177	27.1	0.50	33.44	0.000		170129_PolI_inter.xls
1	DKVSLEDRR-TASKDLPTR-a2-b4	sp|P10964|A190	sp|Q01080|A49	xlink	inter-protein xl	poli_5mM-2_1.05411.05411.4_poli_5mM-2_1.05391.05391.4	410	170	240	poli_5mM-2_1_matched		2242.187	561.555	4.000	-1.9	1.9	9	7.57	2.43	4.87	0.27	0.35	0.41	0.01	0.40	0.07	517	-0.00210	16.0	0.67	33.33	0.000		170129_PolI_inter.xls
1	EAAAEVTNLDKDTPADDPELLK-KNELKDGATIK-a11-b5	sp|P10964|A190	sp|P32529|A12	xlink	inter-protein xl	poli_2mM-1_2_new.07977.07977.5_poli_2mM-1_2_new.07963.07963.5	866	77	789	poli_2mM-1_2_new_matched		3707.900	742.588	5.000	0.1	0.1	2	7.74	1.85	3.70	0.13	0.25	0.38	0.29	0.09	0.06	634	-0.00052	5.1	0.94	33.21	0.000		170129_PolI_inter.xls
1	KSEKDEFVLHGENER-HLKNFPLNGDNKK-a4-b12	sp|Q01080|A49	sp|P47006|A34.5	xlink	inter-protein xl	poli_2mM-1_2_new.06197.06197.4_poli_2mM-1_2_new.06190.06190.4	48	45	3	poli_2mM-1_2_new_matched		3477.758	870.447	4.000	-1.7	1.7	1	7.61	2.21	4.42	0.20	0.17	0.31	0.19	0.13	0.06	725	-0.00038	5.7	0.89	32.99	0.000		170129_PolI_inter.xls
1	GIIGKADSDKK-ILKTQSQK-a5-b3	sp|P36070|Rrn3	sp|P32786|Rrn6	xlink	inter-protein xl	poli_2mM-2_1_new.05296.05296.4_poli_2mM-2_1_new.05277.05277.4	558	832	274	poli_2mM-2_1_new_matched		2213.260	554.323	4.000	-1.5	1.5	2	8.58	1.40	2.80	0.14	0.52	0.46	0.06	0.40	0.10	188	-0.00066	19.6	0.74	32.95	0.000		170129_PolI_inter.xls
1	EADKEK-EIKKQK-a4-b3	sp|Q01080|A49	sp|P10964|A190	xlink	inter-protein xl	poli_5mM-3_1_new.05389.05389.3_poli_5mM-3_1_new.05309.05309.3	227	1334	1107	poli_5mM-3_1_new_matched		1628.908	543.977	3.000	5.6	5.6	3	10.03	1.12	2.23	0.31	0.45	0.19	0.14	0.06	0.04	115	-0.00210	29.2	0.71	32.65	0.000		170129_PolI_inter.xls
1	TSGKVPIPGVK-KAIADLER-a4-b1	sp|P10964|A190	sp|Q01080|A49	xlink	inter-protein xl	poli_2mM-2_1_new.07969.07969.4_poli_2mM-2_1_new.07943.07943.4	450	139	311	poli_2mM-2_1_new_matched		2134.238	534.567	4.000	0.6	0.6	2	9.46	2.00	4.00	0.13	0.36	0.29	0.21	0.07	0.05	298	-0.00210	12.5	0.56	32.57	0.000		170129_PolI_inter.xls
1	YLGSVSENFQDKLESFLDK-KSETSGR-a12-b1	sp|P10964|A190	sp|P20434|ABC27	xlink	inter-protein xl	poli_5mM-2_1_new.11093.11093.4_poli_5mM-2_1_new.11085.11085.4	1143	201	942	poli_5mM-2_1_new_matched		3119.520	780.888	4.000	-3.2	3.2	5	8.53	1.30	2.59	0.26	0.43	0.54	0.50	0.04	0.08	263	-0.00094	21.7	0.33	32.34	0.000		170129_PolI_inter.xls
1	FRKDGFTK-KAIADLER-a3-b1	sp|P10964|A190	sp|Q01080|A49	xlink	inter-protein xl	poli_2mM-2_1_new.06979.06979.4_poli_2mM-2_1_new.06939.06939.4	245	139	106	poli_2mM-2_1_new_matched		2050.117	513.537	4.000	-2.1	2.1	1	10.16	1.72	3.44	0.18	0.40	0.43	0.03	0.40	0.08	132	-0.00210	31.6	0.50	32.32	0.000		170129_PolI_inter.xls
1	EGLIDTAVKTSR-HGQKGVCSR-a9-b4	sp|P10964|A190	sp|P22138|A135	xlink	inter-protein xl	poli_5mM-2_2.05794.05794.5_poli_5mM-2_2.05774.05774.5	1012	924	88	poli_5mM-2_2_matched		2454.259	491.860	5.000	-2.3	2.3	5	8.56	2.07	4.15	0.13	0.34	0.44	0.38	0.05	0.07	372	-0.00332	13.2	0.50	32.13	0.000		170129_PolI_inter.xls
1	GSFFAQLKTTTVR-EGLIDTAVKTSR-a8-b9	sp|P22138|A135	sp|P10964|A190	xlink	inter-protein xl	poli_5mM-2_1.09273.09273.4_poli_5mM-2_1.09255.09255.4	513	1012	499	poli_5mM-2_1_matched		2881.554	721.396	4.000	-0.4	0.4	6	7.39	2.04	4.07	0.11	0.33	0.29	0.13	0.17	0.05	525	-0.00332	9.6	0.39	32.10	0.000		170129_PolI_inter.xls
1	TDILKTSVDTGR-VIKPPGQAR-a5-b3	sp|P10964|A190	sp|P22138|A135	xlink	inter-protein xl	poli_5mM-2_2_new.07120.07120.3_poli_5mM-2_2_new.07104.07104.3	848	6	842	poli_5mM-2_2_new_matched		2407.339	803.454	3.000	-1.9	1.9	2	9.13	1.90	3.80	0.35	0.27	0.47	0.18	0.29	0.09	313	-0.00332	20.5	0.52	31.36	0.000		170129_PolI_inter.xls
1	SQFSNLKVVTTTADDAFPSSLR-FITKYNFDDESGK-a7-b4	sp|P32529|A12	sp|P10964|A190	xlink	inter-protein xl	poli_2mM-1_2.09303.09303.4_poli_2mM-1_2.09332.09332.4	46	1459	1413	poli_2mM-1_2_matched		4083.998	1022.007	4.000	0.7	0.7	3	6.37	1.87	3.75	0.17	0.13	0.40	0.33	0.07	0.07	817	-0.00052	4.2	0.34	31.21	0.017		170129_PolI_inter.xls
1	DGATIKEK-IKNEYWGK-a6-b2	sp|P32529|A12	sp|P10964|A190	xlink	inter-protein xl	poli_5mM-3_2_new.06484.06484.4_poli_5mM-3_2_new.06459.06459.4	83	756	673	poli_5mM-3_2_new_matched		2035.059	509.773	4.000	-1.9	1.9	5	9.48	1.96	3.92	0.21	0.28	0.46	0.38	0.08	0.08	269	-0.00052	27.7	0.76	31.18	0.017		170129_PolI_inter.xls
1	RTPQIGDKFSSR-VLPNEKTLR-a8-b6	sp|P22138|A135	sp|P10964|A190	xlink	inter-protein xl	poli_5mM-2_1.06692.06692.5_poli_5mM-2_1.06655.06655.5	916	612	304	poli_5mM-2_1_matched		2597.424	520.493	5.000	-1.9	1.9	7	8.95	1.14	2.27	0.14	0.40	0.63	0.22	0.41	0.12	165	-0.00332	20.4	0.55	31.00	0.016		170129_PolI_inter.xls
1	ILDADPLSKEDTSEK-KTLKEK-a9-b4	sp|P46669|A43	sp|P20435|ABC23	xlink	inter-protein xl	poli_2mM-2_1.06143.06143.4_poli_2mM-2_1.06112.06112.4	97	70	27	poli_2mM-2_1_matched		2543.355	636.846	4.000	-1.4	1.4	1	9.50	0.93	1.85	0.27	0.32	0.60	0.57	0.03	0.08	205	-0.00007	13.0	0.50	30.95	0.016		170129_PolI_inter.xls
1	LQTDVANSSSNSKR-SKSDTRPSALR-a13-b2	sp|P10964|A190	sp|Q01080|A49	xlink	inter-protein xl	poli_2mM-2_1.04360.04360.5_poli_2mM-2_1.04341.04341.5	1363	116	1247	poli_2mM-2_1_matched		2860.461	573.100	5.000	-1.1	1.1	2	8.20	2.23	4.46	0.20	0.21	0.46	0.32	0.14	0.08	478	-0.00210	13.0	0.46	30.76	0.016		170129_PolI_inter.xls
1	LNNVGTGSFDVLAKVPNAA-AIPKDQR-a14-b4	sp|P10964|A190	sp|P20435|ABC23	xlink	inter-protein xl	poli_5mM-2_1.08928.08928.4_poli_5mM-2_1.08913.08913.4	1659	76	1583	poli_5mM-2_1_matched		2850.523	713.639	4.000	-0.4	0.4	9	7.89	1.78	3.56	0.17	0.19	0.48	0.47	0.01	0.06	544	-0.00047	7.1	0.38	30.57	0.016		170129_PolI_inter.xls
1	LRPGQEISLKAHCILGIGGDHAK-KTATEVTPQEPK-a10-b1	sp|P07703|AC40	sp|P28000|AC19	xlink	inter-protein xl	poli_2mM-1_1.07417.07417.5_poli_2mM-1_1.07394.07394.5	205	9	196	poli_2mM-1_1_matched		3935.088	788.025	5.000	-1.6	1.6	1	6.42	2.68	5.36	0.14	0.10	0.35	0.09	0.26	0.08	787	-0.00009	4.8	0.77	30.33	0.015		170129_PolI_inter.xls
1	CTRNPDAPKGSTDPK-YNPLEKRD-a9-b6	sp|P07703|AC40	sp|P22139|ABC10beta	xlink	inter-protein xl	poli_5mM-2_1.05143.05143.4_poli_5mM-2_1.05112.05112.4	148	68	80	poli_5mM-2_1_matched		2814.359	704.598	4.000	-0.6	0.6	5	9.30	1.00	2.01	0.25	0.31	0.60	0.08	0.52	0.15	157	-0.00006	9.0	0.56	30.23	0.015		170129_PolI_inter.xls
1	DLNDDLSKLQK-TASKDLPTR-a8-b4	sp|P10964|A190	sp|Q01080|A49	xlink	inter-protein xl	poli_2mM-2_2.07531.07531.3_poli_2mM-2_2.07507.07507.3	405	170	235	poli_2mM-2_2_matched		2413.267	805.430	3.000	-1.5	1.5	4	9.00	2.61	5.22	0.29	0.15	0.24	0.15	0.09	0.04	441	-0.00210	18.2	0.39	30.19	0.015		170129_PolI_inter.xls
1	KNELKDGATIK-ENKKEPK-a5-b3	sp|P32529|A12	sp|P47006|A34.5	xlink	inter-protein xl	poli_2mM-2_1_new.04095.04095.4_poli_2mM-2_1_new.04069.04069.4	77	190	113	poli_2mM-2_1_new_matched		2225.231	557.316	4.000	1.9	1.9	1	8.06	3.18	6.36	0.18	0.27	0.17	0.10	0.07	0.03	416	-0.00009	4.9	0.76	29.99	0.014		170129_PolI_inter.xls
1	DNAPLQFDKVFSVSETAK-KSIQLYK-a9-b1	sp|P47006|A34.5	sp|Q01080|A49	xlink	inter-protein xl	poli_2mM-2_2_new.10112.10112.3_poli_2mM-2_2_new.10092.10092.3	135	86	49	poli_2mM-2_2_new_matched		3011.578	1004.867	3.000	-2.4	2.4	1	8.40	1.14	2.29	0.29	0.27	0.53	0.51	0.02	0.07	339	-0.00038	19.2	0.23	29.96	0.014		170129_PolI_inter.xls
1	VIFDGKPLNSEDEISNSGYLGNK-SKSDTRPSALR-a6-b2	sp|P22138|A135	sp|Q01080|A49	xlink	inter-protein xl	poli_5mM-2_1.07347.07347.5_poli_5mM-2_1.07337.07337.5	77	116	39	poli_5mM-2_1_matched		3849.941	770.996	5.000	0.7	0.7	10	7.31	1.38	2.77	0.12	0.25	0.34	0.31	0.03	0.05	500	-0.00107	3.7	0.35	29.78	0.014		170129_PolI_inter.xls
1	SQAESLPIVSNKK-FEDAKK-a12-b5	sp|P46669|A43	sp|P22138|A135	xlink	inter-protein xl	poli_2mM-2_1_new.06788.06788.4_poli_2mM-2_1_new.06754.06754.4	276	1139	863	poli_2mM-2_1_new_matched		2274.205	569.559	4.000	-2.4	2.4	3	8.97	1.44	2.87	0.16	0.24	0.56	0.52	0.03	0.08	312	-0.00047	14.4	0.68	29.77	0.014		170129_PolI_inter.xls
1	KLLTKSEDGEK-KQVTNPIDEK-a5-b1	sp|P22138|A135	sp|P46669|A43	xlink	inter-protein xl	poli_2mM-2_1.05629.05629.4_poli_2mM-2_1.05605.05605.4	1144	22	1122	poli_2mM-2_1_matched		2555.368	639.850	4.000	-0.7	0.7	1	7.97	2.10	4.19	0.15	0.24	0.26	0.05	0.21	0.05	438	-0.00047	9.8	0.86	29.68	0.014		170129_PolI_inter.xls
1	DGFTKIFETALNEK-NALGEAFGTKK-a5-b10	sp|P10964|A190	sp|Q01080|A49	xlink	inter-protein xl	poli_5mM-2_1.09871.09871.4_poli_5mM-2_1.09869.09869.4	250	135	115	poli_5mM-2_1_matched		2884.488	722.130	4.000	0.7	0.7	3	7.11	1.51	3.01	0.11	0.38	0.46	0.19	0.27	0.09	337	-0.00210	12.6	0.64	29.64	0.014		170129_PolI_inter.xls
1	ISWKHDLDPDDTTLR-KYEKPEKSFEIWR-a4-b7	sp|P32786|Rrn6	sp|Q04712|Rrn11	xlink	inter-protein xl	poli_2mM-1_1.08138.08138.5_poli_2mM-1_1.08134.08134.5	439	136	303	poli_2mM-1_1_matched		3687.858	738.580	5.000	0.3	0.3	3	8.20	1.80	3.60	0.12	0.24	0.32	0.21	0.11	0.06	395	-0.00063	5.6	0.55	29.53	0.014		170129_PolI_inter.xls
1	KALANQLLTPSSNVSTHTLNKK-ILKTQSQK-a1-b3	sp|P10964|A190	sp|P32786|Rrn6	xlink	inter-protein xl	poli_2mM-1_2_new.06690.06690.4_poli_2mM-1_2_new.06666.06666.4	555	832	277	poli_2mM-1_2_new_matched		3446.947	862.745	4.000	0.2	0.2	6	7.21	1.98	3.96	0.12	0.25	0.33	0.26	0.07	0.06	479	-0.00233	8.4	0.24	29.17	0.013		170129_PolI_inter.xls
1	KHSKEPHYK-EMVKDR-a1-b4	sp|P10964|A190	sp|P20434|ABC27	xlink	inter-protein xl	poli_2mM-2_1_new.02814.02814.4_poli_2mM-2_1_new.02793.02793.4	1107	24	1083	poli_2mM-2_1_new_matched		2067.054	517.771	4.000	-1.6	1.6	2	8.56	1.49	2.98	0.14	0.30	0.45	0.02	0.43	0.10	228	-0.00094	18.6	0.70	29.08	0.013		170129_PolI_inter.xls
1	SHHDDEEESSEKK-TASKDLPTR-a12-b4	sp|P47006|A34.5	sp|Q01080|A49	xlink	inter-protein xl	poli_5mM-2_2_new.04138.04138.5_poli_5mM-2_2_new.04092.04092.5	208	170	38	poli_5mM-2_2_new_matched		2681.238	537.255	5.000	-1.5	1.5	1	7.46	2.27	4.54	0.16	0.27	0.22	0.07	0.15	0.04	424	-0.00038	7.9	0.00	29.08	0.013		170129_PolI_inter.xls
1	TPQIGDKFSSR-VLPNEKTLR-a7-b6	sp|P22138|A135	sp|P10964|A190	xlink	inter-protein xl	poli_2mM-2_2_new.07757.07757.4_poli_2mM-2_2_new.07762.07762.4	916	612	304	poli_2mM-2_2_new_matched		2441.327	611.339	4.000	-0.5	0.5	6	8.07	0.65	1.30	0.16	0.34	0.87	0.00	0.87	0.18	187	-0.00332	12.7	0.00	29.08	0.013		170129_PolI_inter.xls
1	LFKSSDGVNEKK-ENKLYFQSISR-a11-b3	sp|P10964|A190	sp|Q04712|Rrn11	xlink	inter-protein xl	poli_2mM-2_2_new.10387.10387.4_poli_2mM-2_2_new.10376.10376.4	1164	185	979	poli_2mM-2_2_new_matched		2872.493	719.131	4.000	-1.3	1.3	2	7.67	1.35	2.70	0.16	0.36	0.65	0.02	0.62	0.12	228	-0.00177	17.7	0.93	28.89	0.013		170129_PolI_inter.xls
1	SGILDAVTSSKVNAITSQVVSK-SVVKTSLK-a11-b4	sp|P10964|A190	sp|P32529|A12	xlink	inter-protein xl	poli_5mM-1_2.09005.09005.4_poli_5mM-1_2.08987.08987.4	899	68	831	poli_5mM-1_2_matched		3201.803	801.459	4.000	-1.3	1.3	4	7.39	1.98	3.96	0.15	0.24	0.33	0.32	0.01	0.04	444	-0.00052	8.3	0.94	28.65	0.012		170129_PolI_inter.xls
1	SHHDDEEESSEKK-FINPPKDK-a12-b6	sp|P47006|A34.5	sp|P22138|A135	xlink	inter-protein xl	poli_2mM-2_1.04141.04141.5_poli_2mM-2_1.04093.04093.5	208	30	178	poli_2mM-2_1_matched		2651.229	531.254	5.000	-2.5	2.5	3	8.02	2.02	4.05	0.12	0.22	0.22	0.07	0.15	0.05	403	-0.00060	8.2	0.00	28.65	0.012		170129_PolI_inter.xls
1	KHSKEPHYK-EMVKDR-a4-b4	sp|P10964|A190	sp|P20434|ABC27	xlink	inter-protein xl	poli_2mM-2_2_new.02824.02824.5_poli_2mM-2_2_new.02801.02801.5	1110	24	1086	poli_2mM-2_2_new_matched		2067.054	414.419	5.000	-1.7	1.7	5	8.02	1.77	3.54	0.17	0.36	0.39	0.02	0.37	0.09	178	-0.00094	17.3	0.73	28.18	0.024		170129_PolI_inter.xls
1	QVTNPIDEKNGTSNCIVR-KTTFADE-a9-b1	sp|P46669|A43	sp|P50106|A14	xlink	inter-protein xl	poli_5mM-2_2.07241.07241.3_poli_5mM-2_2.07223.07223.3	31	131	100	poli_5mM-2_2_matched		2992.445	998.490	3.000	0.1	0.1	2	7.30	1.48	2.97	0.18	0.26	0.30	0.27	0.04	0.05	370	-0.00005	19.5	0.21	27.65	0.036		170129_PolI_inter.xls
1	LQEILRDNNKSGILDAVTSSK-SVVKTSLK-a10-b4	sp|P10964|A190	sp|P32529|A12	xlink	inter-protein xl	poli_5mM-1_1_new.08913.08913.4_poli_5mM-1_1_new.08892.08892.4	888	68	820	poli_5mM-1_1_new_matched		3298.842	825.718	4.000	2.2	2.2	4	7.67	1.57	3.14	0.24	0.21	0.44	0.43	0.01	0.06	367	-0.00052	8.6	0.44	27.62	0.036		170129_PolI_inter.xls
1	SHHDDEEESSEKKK-NPDAPKGSTDPK-a13-b6	sp|P47006|A34.5	sp|P07703|AC40	xlink	inter-protein xl	poli_5mM-1_2_new.02985.02985.5_poli_5mM-1_2_new.02967.02967.5	209	148	61	poli_5mM-1_2_new_matched		3047.394	610.487	5.000	-0.5	0.5	3	7.78	1.37	2.74	0.11	0.29	0.31	0.06	0.24	0.06	276	-0.00022	6.4	0.00	27.55	0.035		170129_PolI_inter.xls
1	VTNTTSTDFPGFSKDAENEWNVEK-YNKVCR-a14-b3	sp|P07703|AC40	sp|P20436|ABC14.5	xlink	inter-protein xl	poli_5mM-1_2.07406.07406.4_poli_5mM-1_2.07387.07387.4	25	22	3	poli_5mM-1_2_matched		3691.720	923.938	4.000	2.7	2.7	2	6.57	1.53	3.06	0.18	0.11	0.38	0.36	0.02	0.05	618	-0.00005	6.5	0.18	27.45	0.046		170129_PolI_inter.xls
1	SLHNENGSMEMTIDQKIAR-CKDCGHR-a16-b2	sp|P40992|Rrn7	sp|P40422|ABC10alpha	xlink	inter-protein xl	poli_5mM-2_1.06209.06209.5_poli_5mM-2_1.06200.06200.5	407	49	358	poli_5mM-2_1_matched		3242.466	649.501	5.000	-0.8	0.8	1	6.96	1.53	3.06	0.14	0.22	0.35	0.34	0.01	0.04	449	-0.00007	4.1	0.41	27.41	0.046		170129_PolI_inter.xls
1	HSKEPHYKQSVK-KSETSGR-a8-b1	sp|P10964|A190	sp|P20434|ABC27	xlink	inter-protein xl	poli_2mM-2_2_new.02649.02649.6_poli_2mM-2_2_new.02616.02616.6	1115	201	914	poli_2mM-2_2_new_matched		2368.211	395.710	6.000	-1.2	1.2	4	6.08	2.36	4.73	0.16	0.36	0.12	0.06	0.06	0.02	392	-0.00094	7.2	0.76	27.38	0.045		170129_PolI_inter.xls
1	ENKKEPK-QALEKK-a4-b5	sp|P47006|A34.5	sp|P10964|A190	xlink	inter-protein xl	poli_2mM-3_1_new.03298.03298.4_poli_2mM-3_1_new.03275.03275.4	191	462	271	poli_2mM-3_1_new_matched		1724.965	432.249	4.000	-1.1	1.1	1	9.15	2.12	4.24	0.19	0.25	0.10	0.06	0.05	0.02	171	-0.00118	15.6	0.00	27.21	0.045		170129_PolI_inter.xls
1	HMVNDKFQVR-SDNKLYR-a6-b4	sp|P22138|A135	sp|P22138|A135	xlink	intra-protein xl	poli_5mM-2_2_new.07048.07048.4_poli_5mM-2_2_new.07022.07022.4	1043	740	303	poli_5mM-2_2_new_matched		2305.162	577.298	4.000	-0.9	0.9	26	10.44	3.43	6.85	0.22	0.64	0.47	0.08	0.39	0.10	535	-2.41093	34.5	0.16	45.58	0.000		170129_PolI_intra.xls
1	KLDGSNEASANDEESFDVGR-DKVSLEDRR-a1-b2	sp|P10964|A190	sp|P10964|A190	xlink	intra-protein xl	poli_2mM-1_2.06015.06015.4_poli_2mM-1_2.06001.06001.4	283	410	127	poli_2mM-1_2_matched		3393.597	849.407	4.000	1.4	1.4	3	8.69	3.53	7.07	0.22	0.16	0.40	0.34	0.06	0.06	1293	-1.82441	18.8	0.24	45.12	0.000		170129_PolI_intra.xls
1	TASKDLPTR-KELQFIR-a4-b1	sp|Q01080|A49	sp|Q01080|A49	xlink	intra-protein xl	poli_2mM-2_2_new.07610.07610.4_poli_2mM-2_2_new.07551.07551.4	170	211	41	poli_2mM-2_2_new_matched		2058.140	515.543	4.000	-3.5	3.5	13	10.90	3.22	6.43	0.27	0.58	0.52	0.35	0.17	0.09	445	-2.81059	44.1	0.58	43.71	0.000		170129_PolI_intra.xls
1	VKGFIR-VKGFIR-a2-b2	sp|P10964|A190	sp|P10964|A190	xlink	intra-protein xl	poli_2mM-3_1_new.08123.08123.4_poli_2mM-3_1_new.08121.08121.4	267	267	0	poli_2mM-3_1_new_matched		1574.966	394.749	4.000	0.0	0.0	22	11.48	4.58	9.16	0.17	0.70	0.56	0.28	0.28	0.10	200	-1.82441	34.7	0.79	42.92	0.000		170129_PolI_intra.xls
1	APVLVSKVVSK-SSKNLR-a7-b3	sp|Q01080|A49	sp|Q01080|A49	xlink	intra-protein xl	poli_5mM-2_2_new.07319.07319.4_poli_5mM-2_2_new.07276.07276.4	99	106	7	poli_5mM-2_2_new_matched		1967.176	492.802	4.000	-0.9	0.9	22	10.50	3.28	6.56	0.34	0.40	0.59	0.40	0.18	0.10	633	-2.81059	24.9	0.68	42.69	0.000		170129_PolI_intra.xls
1	RTPQIGDKFSSR-HMVNDKFQVR-a8-b6	sp|P22138|A135	sp|P22138|A135	xlink	intra-protein xl	poli_5mM-2_2_new.07698.07698.6_poli_5mM-2_2_new.07665.07665.6	916	1043	127	poli_5mM-2_2_new_matched		2801.435	467.914	6.000	-1.7	1.7	15	9.43	3.15	6.31	0.15	0.74	0.40	0.20	0.20	0.07	376	-2.41093	19.9	0.62	42.40	0.000		170129_PolI_intra.xls
1	IASTAKDNAPLQFDK-AKQQQVWLIK-a6-b2	sp|P47006|A34.5	sp|P47006|A34.5	xlink	intra-protein xl	poli_2mM-1_1_new.08878.08878.4_poli_2mM-1_1_new.08870.08870.4	126	49	77	poli_2mM-1_1_new_matched		2996.631	750.166	4.000	-0.9	0.9	3	9.14	3.53	7.06	0.21	0.38	0.33	0.14	0.19	0.06	816	-3.31143	17.5	0.60	42.16	0.000		170129_PolI_intra.xls
1	QSVKYDPVLAK-KHSKEPHYK-a4-b1	sp|P10964|A190	sp|P10964|A190	xlink	intra-protein xl	poli_5mM-1_2_new.04869.04869.4_poli_5mM-1_2_new.04862.04862.4	1119	1107	12	poli_5mM-1_2_new_matched		2537.363	635.349	4.000	-0.4	0.4	12	10.52	3.23	6.46	0.22	0.37	0.41	0.29	0.13	0.07	658	-1.82441	15.4	0.77	42.01	0.000		170129_PolI_intra.xls
1	HMVNDKFQVR-HGQKGVCSR-a6-b4	sp|P22138|A135	sp|P22138|A135	xlink	intra-protein xl	poli_5mM-2_2_new.05532.05532.5_poli_5mM-2_2_new.05510.05510.5	1043	924	119	poli_5mM-2_2_new_matched		2438.208	488.649	5.000	0.8	0.8	17	11.45	2.54	5.09	0.18	0.61	0.49	0.35	0.14	0.09	269	-2.41093	23.0	0.62	42.00	0.000		170129_PolI_intra.xls
1	GKCDNCGMFSPK-LKSVEVHR-a2-b2	sp|P10964|A190	sp|P10964|A190	xlink	intra-protein xl	poli_5mM-2_2_new.06371.06371.5_poli_5mM-2_2_new.06350.06350.5	232	111	121	poli_5mM-2_2_new_matched		2504.197	501.847	5.000	-0.2	0.2	31	9.40	3.19	6.39	0.18	0.59	0.37	0.32	0.05	0.06	530	-1.82441	23.9	0.36	41.88	0.000		170129_PolI_intra.xls
1	VNAITSQVVSKCVPDGTMK-LTAEGNKWR-a11-b7	sp|P10964|A190	sp|P10964|A190	xlink	intra-protein xl	poli_5mM-2_1_new.08342.08342.4_poli_5mM-2_1_new.08320.08320.4	910	841	69	poli_5mM-2_1_new_matched		3244.655	812.172	4.000	-1.0	1.0	24	10.33	2.40	4.80	0.26	0.35	0.56	0.45	0.10	0.09	660	-1.82441	10.8	0.41	41.49	0.000		170129_PolI_intra.xls
1	SHHDDEEESSEKK-ENKKEPK-a12-b4	sp|P47006|A34.5	sp|P47006|A34.5	xlink	intra-protein xl	poli_5mM-2_1_new.02545.02545.5_poli_5mM-2_1_new.02525.02525.5	208	191	17	poli_5mM-2_1_new_matched		2565.180	514.044	5.000	-1.3	1.3	9	8.69	3.33	6.66	0.09	0.59	0.29	0.22	0.07	0.05	599	-3.31143	18.5	0.00	41.32	0.000		170129_PolI_intra.xls
1	LLTKSEDGEK-FEDAKK-a4-b5	sp|P22138|A135	sp|P22138|A135	xlink	intra-protein xl	poli_5mM-2_1_new.05633.05633.3_poli_5mM-2_1_new.05592.05592.3	1144	1139	5	poli_5mM-2_1_new_matched		1993.022	665.348	3.000	-1.9	1.9	26	11.26	1.94	3.89	0.40	0.51	0.58	0.51	0.07	0.09	332	-2.41093	35.7	0.57	41.27	0.000		170129_PolI_intra.xls
1	GKCDNCGMFSPK-VKGFIR-a2-b2	sp|P10964|A190	sp|P10964|A190	xlink	intra-protein xl	poli_2mM-2_2_new.07463.07463.4_poli_2mM-2_2_new.07424.07424.4	232	267	35	poli_2mM-2_2_new_matched		2256.083	565.029	4.000	-1.1	1.1	23	8.55	3.18	6.36	0.17	0.48	0.48	0.41	0.07	0.07	699	-1.82441	25.3	0.00	41.10	0.000		170129_PolI_intra.xls
1	TPQIGDKFSSR-HGQKGVCSR-a7-b4	sp|P22138|A135	sp|P22138|A135	xlink	intra-protein xl	poli_5mM-3_2_new.06019.06019.5_poli_5mM-3_2_new.06002.06002.5	916	924	8	poli_5mM-3_2_new_matched		2400.193	481.046	5.000	-1.8	1.8	9	10.70	2.76	5.52	0.19	0.51	0.56	0.24	0.32	0.10	390	-2.41093	18.6	0.67	40.70	0.000		170129_PolI_intra.xls
1	IFETALNEKQITNNR-VKGFIR-a9-b2	sp|P10964|A190	sp|P10964|A190	xlink	intra-protein xl	poli_2mM-3_1_new.09084.09084.4_poli_2mM-3_1_new.09059.09059.4	259	267	8	poli_2mM-3_1_new_matched		2646.449	662.620	4.000	-0.2	0.2	30	8.84	3.08	6.17	0.26	0.43	0.49	0.44	0.05	0.07	698	-1.82441	31.5	0.51	40.62	0.000		170129_PolI_intra.xls
1	LKSVEVHR-LVHEFHKK-a2-b7	sp|P10964|A190	sp|P10964|A190	xlink	intra-protein xl	poli_5mM-1_1_new.05261.05261.4_poli_5mM-1_1_new.05242.05242.4	111	225	114	poli_5mM-1_1_new_matched		2141.211	536.311	4.000	0.2	0.2	2	10.89	3.29	6.58	0.20	0.41	0.39	0.22	0.17	0.07	498	-1.82441	32.0	0.68	40.57	0.000		170129_PolI_intra.xls
1	DGFTKIFETALNEK-TSGKVPIPGVK-a5-b4	sp|P10964|A190	sp|P10964|A190	xlink	intra-protein xl	poli_2mM-2_1.09757.09757.3_poli_2mM-2_1.09758.09758.3	250	450	200	poli_2mM-2_1_matched		2831.527	944.850	3.000	-1.9	1.9	16	9.83	2.94	5.88	0.36	0.28	0.48	0.28	0.21	0.09	723	-1.82441	21.5	0.53	40.32	0.000		170129_PolI_intra.xls
1	HIKNRDVVLMNR-ASMMGHKVR-a3-b7	sp|P10964|A190	sp|P10964|A190	xlink	intra-protein xl	poli_5mM-2_1_new.05683.05683.5_poli_5mM-2_1_new.05663.05663.5	582	604	22	poli_5mM-2_1_new_matched		2647.394	530.487	5.000	-1.7	1.7	14	11.46	2.83	5.66	0.29	0.36	0.78	0.28	0.50	0.15	394	-1.82441	39.6	0.93	40.05	0.000		170129_PolI_intra.xls
1	MTYHNFKK-IEKIPLR-a7-b3	sp|Q04712|Rrn11	sp|Q04712|Rrn11	xlink	intra-protein xl	poli_5mM-2_2_new.07348.07348.3_poli_5mM-2_2_new.07323.07323.3	163	167	4	poli_5mM-2_2_new_matched		2073.136	692.053	3.000	-4.0	4.0	27	9.21	3.67	7.34	0.45	0.23	0.46	0.31	0.15	0.08	818	-2.95925	25.9	0.44	39.89	0.000		170129_PolI_intra.xls
1	IPAIDYSKVR-KDVPKVEGLK-a8-b5	sp|P47006|A34.5	sp|P47006|A34.5	xlink	intra-protein xl	poli_2mM-2_1_new.07421.07421.5_poli_2mM-2_1_new.07401.07401.5	152	162	10	poli_2mM-2_1_new_matched		2410.381	483.084	5.000	-1.1	1.1	2	10.86	2.60	5.21	0.22	0.39	0.42	0.25	0.18	0.08	470	-3.31143	20.5	0.64	39.81	0.000		170129_PolI_intra.xls
1	RGEVVKIIR-KSETSGR-a6-b1	sp|P20434|ABC27	sp|P20434|ABC27	xlink	intra-protein xl	poli_2mM-2_2_new.05036.05036.5_poli_2mM-2_2_new.04994.04994.5	197	201	4	poli_2mM-2_2_new_matched		1970.125	395.033	5.000	-1.2	1.2	11	10.14	2.47	4.93	0.17	0.62	0.56	0.52	0.05	0.09	272	-3.50525	37.3	0.41	39.61	0.000		170129_PolI_intra.xls
1	RLEEDNDEEQSHKK-LVHEFHKK-a13-b7	sp|P10964|A190	sp|P10964|A190	xlink	intra-protein xl	poli_2mM-1_1_new.03817.03817.5_poli_2mM-1_1_new.03794.03794.5	1376	225	1151	poli_2mM-1_1_new_matched		2930.452	587.098	5.000	-0.1	0.1	9	10.43	2.46	4.93	0.20	0.37	0.44	0.30	0.14	0.08	539	-1.82441	23.5	0.80	39.57	0.000		170129_PolI_intra.xls
1	GRFYSGIKPQEYYFHCMAGR-TDILKTSVDTGR-a8-b5	sp|P10964|A190	sp|P10964|A190	xlink	intra-protein xl	poli_5mM-1_1.07654.07654.4_poli_5mM-1_1.07632.07632.4	991	848	143	poli_5mM-1_1_matched		3908.889	978.230	4.000	-2.2	2.2	2	9.90	3.36	6.72	0.27	0.17	0.43	0.13	0.30	0.09	807	-1.82441	23.3	0.76	39.52	0.000		170129_PolI_intra.xls
1	TASKDLPTR-KAIADLER-a4-b1	sp|Q01080|A49	sp|Q01080|A49	xlink	intra-protein xl	poli_5mM-2_1_new.06851.06851.4_poli_5mM-2_1_new.06831.06831.4	170	139	31	poli_5mM-2_1_new_matched		2040.118	511.037	4.000	-1.5	1.5	6	9.25	2.81	5.61	0.20	0.58	0.52	0.30	0.21	0.09	404	-2.81059	35.7	0.00	39.47	0.000		170129_PolI_intra.xls
1	VNAITSQVVSKCVPDGTMK-TDILKTSVDTGR-a11-b5	sp|P10964|A190	sp|P10964|A190	xlink	intra-protein xl	poli_2mM-2_1.07823.07823.4_poli_2mM-2_1.07801.07801.4	910	848	62	poli_2mM-2_1_matched		3475.788	869.955	4.000	-0.6	0.6	22	9.36	2.37	4.75	0.15	0.33	0.50	0.34	0.17	0.09	691	-1.82441	20.7	0.26	39.46	0.000		170129_PolI_intra.xls
1	RLEEDNDEEQSHKK-KDGFTK-a13-b1	sp|P10964|A190	sp|P10964|A190	xlink	intra-protein xl	poli_5mM-2_1_new.03960.03960.4_poli_5mM-2_1_new.03936.03936.4	1376	245	1131	poli_5mM-2_1_new_matched		2588.235	648.067	4.000	0.0	0.0	2	9.77	3.06	6.12	0.21	0.32	0.34	0.23	0.11	0.06	668	-1.82441	12.1	0.35	39.40	0.000		170129_PolI_intra.xls
1	TDILKTSVDTGR-LTAEGNKWR-a5-b7	sp|P10964|A190	sp|P10964|A190	xlink	intra-protein xl	poli_5mM-3_2_new.08116.08116.3_poli_5mM-3_2_new.08097.08097.3	848	841	7	poli_5mM-3_2_new_matched		2516.320	839.781	3.000	-1.6	1.6	5	9.64	3.09	6.18	0.48	0.27	0.52	0.33	0.19	0.09	671	-1.82441	24.6	0.73	39.32	0.000		170129_PolI_intra.xls
1	IASTAKDNAPLQFDK-IPAIDYSKVR-a6-b8	sp|P47006|A34.5	sp|P47006|A34.5	xlink	intra-protein xl	poli_5mM-2_1_new.08660.08660.4_poli_5mM-2_1_new.08639.08639.4	126	152	26	poli_5mM-2_1_new_matched		2916.556	730.147	4.000	-1.4	1.4	1	9.31	3.23	6.45	0.19	0.23	0.34	0.24	0.10	0.06	805	-3.31143	9.9	0.49	38.94	0.000		170129_PolI_intra.xls
1	IAMKELAEK-KIPLVIR-a4-b1	sp|P20435|ABC23	sp|P20435|ABC23	xlink	intra-protein xl	poli_2mM-2_2_new.08897.08897.4_poli_2mM-2_2_new.08874.08874.4	123	129	6	poli_2mM-2_2_new_matched		2007.212	502.811	4.000	-2.1	2.1	15	11.34	2.20	4.39	0.33	0.46	0.53	0.04	0.49	0.11	242	-4.10731	27.3	0.48	38.77	0.000		170129_PolI_intra.xls
1	IFETALNEKQITNNR-GKCDNCGMFSPKFR-a9-b12	sp|P10964|A190	sp|P10964|A190	xlink	intra-protein xl	poli_5mM-1_1_new.09002.09002.5_poli_5mM-1_1_new.08982.08982.5	259	242	17	poli_5mM-1_1_new_matched		3630.742	727.156	5.000	1.2	1.2	12	10.61	2.45	4.90	0.20	0.30	0.55	0.29	0.26	0.10	525	-1.82441	25.2	0.24	38.60	0.000		170129_PolI_intra.xls
1	KHSKEPHYK-TLKYRK-a1-b3	sp|P10964|A190	sp|P10964|A190	xlink	intra-protein xl	poli_2mM-2_2_new.02596.02596.4_poli_2mM-2_2_new.02580.02580.4	1107	1103	4	poli_2mM-2_2_new_matched		2098.164	525.549	4.000	-2.3	2.3	4	10.01	3.16	6.33	0.15	0.41	0.31	0.18	0.12	0.06	503	-1.82441	17.4	0.90	38.60	0.000		170129_PolI_intra.xls
1	KETSIGVSATGGK-KTTFADE-a1-b1	sp|P50106|A14	sp|P50106|A14	xlink	intra-protein xl	poli_5mM-2_2.06200.06200.3_poli_5mM-2_2.06179.06179.3	118	131	13	poli_5mM-2_2_matched		2182.101	728.375	3.000	0.1	0.1	7	9.21	2.69	5.37	0.37	0.38	0.54	0.29	0.24	0.10	557	-4.41711	32.0	0.68	38.57	0.000		170129_PolI_intra.xls
1	QSKDISSTLLNELK-LKSVEVHR-a3-b2	sp|P10964|A190	sp|P10964|A190	xlink	intra-protein xl	poli_2mM-1_1_new.08815.08815.4_poli_2mM-1_1_new.08791.08791.4	171	111	60	poli_2mM-1_1_new_matched		2679.481	670.878	4.000	-0.0	0.0	18	9.34	2.73	5.45	0.20	0.44	0.35	0.25	0.11	0.06	530	-1.82441	30.7	0.25	38.52	0.000		170129_PolI_intra.xls
1	QSVKYDPVLAK-KHSKEPHYK-a4-b4	sp|P10964|A190	sp|P10964|A190	xlink	intra-protein xl	poli_5mM-1_1_new.04872.04872.6_poli_5mM-1_1_new.04852.04852.6	1119	1110	9	poli_5mM-1_1_new_matched		2537.359	423.901	6.000	-2.0	2.0	8	10.15	2.28	4.55	0.29	0.35	0.62	0.47	0.15	0.11	491	-1.82441	12.5	0.85	38.45	0.000		170129_PolI_intra.xls
1	KHSKEPHYK-TLKYRK-a4-b3	sp|P10964|A190	sp|P10964|A190	xlink	intra-protein xl	poli_2mM-2_2_new.02591.02591.5_poli_2mM-2_2_new.02574.02574.5	1110	1103	7	poli_2mM-2_2_new_matched		2098.166	420.641	5.000	-1.5	1.5	3	10.36	3.34	6.68	0.12	0.41	0.33	0.19	0.14	0.06	454	-1.82441	22.3	0.82	38.38	0.000		170129_PolI_intra.xls
1	ILKTQSQK-NSQKAK-a3-b4	sp|P32786|Rrn6	sp|P32786|Rrn6	xlink	intra-protein xl	poli_5mM-3_1_new.03233.03233.4_poli_5mM-3_1_new.03213.03213.4	832	882	50	poli_5mM-3_1_new_matched		1757.003	440.259	4.000	-0.8	0.8	3	9.79	2.83	5.66	0.22	0.56	0.35	0.19	0.16	0.06	321	-2.71810	34.1	0.67	38.35	0.000		170129_PolI_intra.xls
1	FRKDGFTK-LVHEFHKK-a3-b7	sp|P10964|A190	sp|P10964|A190	xlink	intra-protein xl	poli_5mM-2_2_new.05728.05728.4_poli_5mM-2_2_new.05704.05704.4	245	225	20	poli_5mM-2_2_new_matched		2172.182	544.053	4.000	-1.2	1.2	16	10.63	1.85	3.70	0.26	0.48	0.59	0.06	0.53	0.11	284	-1.82441	32.8	0.70	38.22	0.000		170129_PolI_intra.xls
1	FYSGIKPQEYYFHCMAGR-TDILKTSVDTGR-a6-b5	sp|P10964|A190	sp|P10964|A190	xlink	intra-protein xl	poli_5mM-2_2_new.09650.09650.4_poli_5mM-2_2_new.09628.09628.4	991	848	143	poli_5mM-2_2_new_matched		3695.771	924.950	4.000	-1.3	1.3	28	9.97	2.23	4.46	0.25	0.36	0.43	0.10	0.32	0.09	506	-1.82441	16.2	0.20	38.20	0.000		170129_PolI_intra.xls
1	KLVHEFHKK-LKSVEVHR-a8-b2	sp|P10964|A190	sp|P10964|A190	xlink	intra-protein xl	poli_2mM-1_2_new.04945.04945.5_poli_2mM-1_2_new.04924.04924.5	225	111	114	poli_2mM-1_2_new_matched		2269.303	454.868	5.000	-1.4	1.4	7	10.16	2.84	5.68	0.14	0.46	0.42	0.10	0.32	0.08	384	-1.82441	27.8	0.78	38.12	0.000		170129_PolI_intra.xls
1	FTVIKPGQFGR-TKLLER-a5-b2	sp|Q01080|A49	sp|Q01080|A49	xlink	intra-protein xl	poli_2mM-3_1_new.09127.09127.3_poli_2mM-3_1_new.09086.09086.3	306	282	24	poli_2mM-3_1_new_matched		2145.227	716.083	3.000	-2.1	2.1	23	8.58	1.96	3.91	0.36	0.64	0.59	0.56	0.02	0.09	306	-2.81059	28.4	0.39	38.06	0.000		170129_PolI_intra.xls
1	LLPQINILQPIKGESAR-YEEFADKVK-a12-b7	sp|P07703|AC40	sp|P07703|AC40	xlink	intra-protein xl	poli_2mM-2_1.09545.09545.4_poli_2mM-2_1.09525.09525.4	240	288	48	poli_2mM-2_1_matched		3154.730	789.690	4.000	0.6	0.6	18	9.06	1.49	2.97	0.28	0.52	0.66	0.64	0.02	0.09	387	-3.27736	11.5	0.48	37.88	0.000		170129_PolI_intra.xls
1	LKSVEVHR-VKGFIR-a2-b2	sp|P10964|A190	sp|P10964|A190	xlink	intra-protein xl	poli_2mM-2_2.06159.06159.4_poli_2mM-2_2.06138.06138.4	111	267	156	poli_2mM-2_2_matched		1823.076	456.777	4.000	-1.2	1.2	32	10.21	3.20	6.40	0.28	0.37	0.43	0.30	0.13	0.08	448	-1.82441	20.9	0.74	37.82	0.000		170129_PolI_intra.xls
1	IFETALNEKQITNNR-CDNCGMFSPKFR-a9-b10	sp|P10964|A190	sp|P10964|A190	xlink	intra-protein xl	poli_5mM-2_2.08688.08688.4_poli_5mM-2_2.08661.08661.4	259	242	17	poli_5mM-2_2_matched		3445.621	862.413	4.000	-0.2	0.2	5	8.87	2.76	5.52	0.15	0.26	0.36	0.28	0.08	0.06	754	-1.82441	11.9	0.00	37.78	0.000		170129_PolI_intra.xls
1	LKESQLPR-LSSDEKR-a2-b6	sp|P20434|ABC27	sp|P20434|ABC27	xlink	intra-protein xl	poli_5mM-3_1_new.05352.05352.4_poli_5mM-3_1_new.05321.05321.4	171	161	10	poli_5mM-3_1_new_matched		1941.048	486.270	4.000	-2.7	2.7	2	11.17	1.96	3.91	0.27	0.46	0.54	0.20	0.34	0.10	219	-3.50525	36.9	0.40	37.69	0.000		170129_PolI_intra.xls
1	FTVIKPGQFGR-KELQFIR-a5-b1	sp|Q01080|A49	sp|Q01080|A49	xlink	intra-protein xl	poli_2mM-2_1_new.09681.09681.4_poli_2mM-2_1_new.09672.09672.4	306	211	95	poli_2mM-2_1_new_matched		2319.311	580.836	4.000	0.4	0.4	12	9.37	1.69	3.38	0.18	0.63	0.45	0.41	0.04	0.07	235	-2.81059	24.3	0.45	37.51	0.000		170129_PolI_intra.xls
1	NRIDSDKLTDSAIDIVDSVR-TASKDLPTR-a7-b4	sp|Q01080|A49	sp|Q01080|A49	xlink	intra-protein xl	poli_5mM-2_1.09047.09047.5_poli_5mM-2_1.09025.09025.5	153	170	17	poli_5mM-2_1_matched		3356.742	672.356	5.000	-0.1	0.1	7	8.20	2.40	4.80	0.14	0.33	0.47	0.40	0.08	0.07	703	-2.81059	11.8	0.51	37.23	0.000		170129_PolI_intra.xls
1	KLVHEFHKK-FRKDGFTK-a8-b3	sp|P10964|A190	sp|P10964|A190	xlink	intra-protein xl	poli_5mM-2_1_new.05433.05433.4_poli_5mM-2_1_new.05413.05413.4	225	245	20	poli_5mM-2_1_new_matched		2300.279	576.078	4.000	-0.3	0.3	16	10.83	2.47	4.94	0.30	0.31	0.47	0.37	0.10	0.08	405	-1.82441	26.9	0.86	37.09	0.000		170129_PolI_intra.xls
1	RLEEDNDEEQSHKK-LKSVEVHR-a13-b2	sp|P10964|A190	sp|P10964|A190	xlink	intra-protein xl	poli_2mM-1_2_new.04244.04244.5_poli_2mM-1_2_new.04225.04225.5	1376	111	1265	poli_2mM-1_2_new_matched		2860.429	573.094	5.000	-0.8	0.8	6	8.96	2.67	5.35	0.12	0.33	0.36	0.16	0.20	0.07	622	-1.82441	20.5	0.33	37.05	0.000		170129_PolI_intra.xls
1	RTPQIGDKFSSR-HGQKGVCSR-a8-b4	sp|P22138|A135	sp|P22138|A135	xlink	intra-protein xl	poli_2mM-2_1_new.05444.05444.6_poli_2mM-2_1_new.05421.05421.6	916	924	8	poli_2mM-2_1_new_matched		2556.292	427.057	6.000	-2.2	2.2	16	9.55	2.36	4.73	0.14	0.45	0.49	0.43	0.06	0.08	396	-2.41093	21.0	0.57	37.04	0.000		170129_PolI_intra.xls
1	VIFDGKPLNSEDEISNSGYLGNK-GMAINFKDKR-a6-b7	sp|P22138|A135	sp|P22138|A135	xlink	intra-protein xl	poli_2mM-2_2_new.09230.09230.4_poli_2mM-2_2_new.09213.09213.4	77	441	364	poli_2mM-2_2_new_matched		3811.895	953.982	4.000	-3.6	3.6	22	6.71	2.49	4.98	0.21	0.17	0.32	0.30	0.01	0.04	1061	-2.41093	4.6	0.50	37.03	0.000		170129_PolI_intra.xls
1	APVLVSKVVSK-SKSDTRPSALR-a7-b2	sp|Q01080|A49	sp|Q01080|A49	xlink	intra-protein xl	poli_5mM-2_1_new.07002.07002.5_poli_5mM-2_1_new.06962.06962.5	99	116	17	poli_5mM-2_1_new_matched		2480.425	497.093	5.000	-3.1	3.1	4	9.07	2.16	4.32	0.15	0.45	0.47	0.29	0.18	0.09	430	-2.81059	10.3	0.69	36.76	0.000		170129_PolI_intra.xls
1	KNELKDGATIK-SVVKTSLK-a5-b4	sp|P32529|A12	sp|P32529|A12	xlink	intra-protein xl	poli_2mM-2_1_new.05989.05989.3_poli_2mM-2_1_new.05962.05962.3	77	68	9	poli_2mM-2_1_new_matched		2214.275	739.099	3.000	-3.9	3.9	4	11.23	2.90	5.80	0.36	0.19	0.41	0.27	0.14	0.07	471	-4.02452	30.7	0.81	36.43	0.000		170129_PolI_intra.xls
1	CVHPEPENGKR-HSKEPHYK-a10-b3	sp|P10964|A190	sp|P10964|A190	xlink	intra-protein xl	poli_2mM-2_1_new.03131.03131.6_poli_2mM-2_1_new.03107.03107.6	1516	1110	406	poli_2mM-2_1_new_matched		2484.193	415.040	6.000	-1.4	1.4	16	9.64	2.55	5.10	0.17	0.37	0.43	0.19	0.24	0.08	444	-1.82441	15.4	0.70	36.31	0.000		170129_PolI_intra.xls
1	QSKDISSTLLNELK-VKGFIR-a3-b2	sp|P10964|A190	sp|P10964|A190	xlink	intra-protein xl	poli_2mM-2_2_new.09945.09945.4_poli_2mM-2_2_new.09941.09941.4	171	267	96	poli_2mM-2_2_new_matched		2431.369	608.850	4.000	0.2	0.2	4	9.01	2.32	4.64	0.11	0.46	0.37	0.25	0.12	0.07	414	-1.82441	27.9	0.36	36.19	0.000		170129_PolI_intra.xls
1	NALGEAFGTKK-KAIADLER-a10-b1	sp|Q01080|A49	sp|Q01080|A49	xlink	intra-protein xl	poli_5mM-2_1_new.08237.08237.4_poli_5mM-2_1_new.08216.08216.4	135	139	4	poli_5mM-2_1_new_matched		2187.184	547.804	4.000	-2.5	2.5	16	10.65	1.28	2.57	0.33	0.40	0.77	0.73	0.05	0.12	228	-2.81059	26.6	0.44	36.11	0.000		170129_PolI_intra.xls
1	GIIGKADSDKK-MVISKFNPLK-a5-b5	sp|P36070|Rrn3	sp|P36070|Rrn3	xlink	intra-protein xl	poli_5mM-2_1.07967.07967.5_poli_5mM-2_1.07945.07945.5	558	513	45	poli_5mM-2_1_matched		2444.367	489.881	5.000	-1.7	1.7	4	9.93	2.45	4.90	0.17	0.40	0.36	0.08	0.28	0.07	360	-2.92518	21.2	0.61	35.81	0.000		170129_PolI_intra.xls
1	CFPPGVIGIDEGSDEAYVKDAR-KDTVSR-a19-b1	sp|P07703|AC40	sp|P07703|AC40	xlink	intra-protein xl	poli_2mM-2_1.07721.07721.4_poli_2mM-2_1.07740.07740.4	268	272	4	poli_2mM-2_1_matched		3236.557	810.147	4.000	-2.7	2.7	44	9.05	2.11	4.22	0.17	0.32	0.52	0.50	0.02	0.07	537	-3.27736	15.7	0.34	35.73	0.000		170129_PolI_intra.xls
1	SKSDTRPSALR-SSKNLR-a2-b3	sp|Q01080|A49	sp|Q01080|A49	xlink	intra-protein xl	poli_2mM-2_2_new.04398.04398.5_poli_2mM-2_2_new.04364.04364.5	116	106	10	poli_2mM-2_2_new_matched		2058.114	412.631	5.000	-1.9	1.9	17	10.95	2.00	4.00	0.16	0.40	0.42	0.32	0.10	0.07	230	-2.81059	26.4	0.58	35.62	0.000		170129_PolI_intra.xls
1	TPQIGDKFSSR-HMVNDKFQVR-a7-b6	sp|P22138|A135	sp|P22138|A135	xlink	intra-protein xl	poli_5mM-2_2.07356.07356.5_poli_5mM-2_2.07326.07326.5	916	1043	127	poli_5mM-2_2_matched		2645.335	530.075	5.000	-1.2	1.2	6	9.57	2.39	4.79	0.16	0.50	0.43	0.08	0.35	0.08	265	-2.41093	31.2	0.76	35.62	0.000		170129_PolI_intra.xls
1	LVHEFHKK-KDGFTK-a7-b1	sp|P10964|A190	sp|P10964|A190	xlink	intra-protein xl	poli_2mM-2_1_new.04953.04953.4_poli_2mM-2_1_new.04914.04914.4	225	245	20	poli_2mM-2_1_new_matched		1869.016	468.262	4.000	0.5	0.5	11	10.78	1.75	3.49	0.33	0.40	0.55	0.48	0.07	0.09	208	-1.82441	32.6	0.68	35.55	0.000		170129_PolI_intra.xls
1	DISSTLLNELKSK-LKSVEVHR-a11-b2	sp|P10964|A190	sp|P10964|A190	xlink	intra-protein xl	poli_5mM-2_2_new.10031.10031.5_poli_5mM-2_2_new.10018.10018.5	182	111	71	poli_5mM-2_2_new_matched		2551.419	511.292	5.000	-1.1	1.1	10	9.40	2.09	4.17	0.21	0.34	0.47	0.45	0.03	0.07	460	-1.82441	22.2	0.62	35.47	0.000		170129_PolI_intra.xls
1	ENKLYFQSISR-SVLQQKK-a3-b6	sp|Q04712|Rrn11	sp|Q04712|Rrn11	xlink	intra-protein xl	poli_2mM-2_2.07363.07363.4_poli_2mM-2_2.07337.07337.4	185	76	109	poli_2mM-2_2_matched		2351.278	588.827	4.000	-2.7	2.7	4	9.54	2.22	4.44	0.20	0.41	0.36	0.22	0.14	0.07	346	-2.95925	23.4	0.47	35.03	0.000		170129_PolI_intra.xls
1	VNAITSQVVSKCVPDGTMKK-TDILKTSVDTGR-a11-b5	sp|P10964|A190	sp|P10964|A190	xlink	intra-protein xl	poli_5mM-1_1_new.08112.08112.5_poli_5mM-1_1_new.08078.08078.5	910	848	62	poli_5mM-1_1_new_matched		3603.888	721.785	5.000	0.7	0.7	8	8.54	2.58	5.16	0.10	0.20	0.32	0.11	0.21	0.07	712	-1.82441	13.4	0.52	35.00	0.000		170129_PolI_intra.xls
1	LRPGQEISLKAHCILGIGGDHAK-DLKFEPQGR-a10-b3	sp|P07703|AC40	sp|P07703|AC40	xlink	intra-protein xl	poli_5mM-1_1_new.09603.09603.5_poli_5mM-1_1_new.09569.09569.5	205	168	37	poli_5mM-1_1_new_matched		3695.962	740.200	5.000	1.4	1.4	14	9.29	1.91	3.82	0.17	0.29	0.57	0.10	0.46	0.16	435	-3.27736	9.0	0.78	34.88	0.000		170129_PolI_intra.xls
1	KSEKDEFVLHGENER-APSDTTFDLYKKK-a1-b12	sp|Q01080|A49	sp|Q01080|A49	xlink	intra-protein xl	poli_2mM-1_1_new.06778.06778.6_poli_2mM-1_1_new.06757.06757.6	45	43	2	poli_2mM-1_1_new_matched		3466.728	578.796	6.000	0.6	0.6	2	8.79	2.55	5.09	0.14	0.29	0.45	0.08	0.37	0.09	547	-2.81059	13.9	0.32	34.77	0.000		170129_PolI_intra.xls
1	FTVIKPGQFGR-TASKDLPTR-a5-b4	sp|Q01080|A49	sp|Q01080|A49	xlink	intra-protein xl	poli_2mM-2_1_new.08091.08091.4_poli_2mM-2_1_new.08044.08044.4	306	170	136	poli_2mM-2_1_new_matched		2374.292	594.581	4.000	-3.8	3.8	1	8.93	2.27	4.53	0.17	0.50	0.35	0.26	0.08	0.06	295	-2.81059	19.3	0.54	34.71	0.000		170129_PolI_intra.xls
1	SKSDTRPSALR-KAIADLER-a2-b1	sp|Q01080|A49	sp|Q01080|A49	xlink	intra-protein xl	poli_2mM-2_1_new.05923.05923.4_poli_2mM-2_1_new.05899.05899.4	116	139	23	poli_2mM-2_1_new_matched		2269.235	568.317	4.000	-1.7	1.7	3	8.90	2.10	4.20	0.14	0.40	0.48	0.14	0.34	0.09	392	-2.81059	30.2	0.77	34.69	0.000		170129_PolI_intra.xls
1	VGGVVLGYEGLKILDADPLSK-EDTSEKLIK-a12-b6	sp|P46669|A43	sp|P46669|A43	xlink	intra-protein xl	poli_2mM-1_2.09767.09767.4_poli_2mM-1_2.09766.09766.4	88	103	15	poli_2mM-1_2_matched		3341.823	836.464	4.000	0.2	0.2	1	7.60	2.10	4.19	0.16	0.24	0.46	0.44	0.02	0.06	742	-3.52724	6.7	0.35	34.63	0.000		170129_PolI_intra.xls
1	AKYCDSMGRPQR-TVKEMVK-a2-b3	sp|P20434|ABC27	sp|P20434|ABC27	xlink	intra-protein xl	poli_2mM-2_2_new.05451.05451.5_poli_2mM-2_2_new.05430.05430.5	45	20	25	poli_2mM-2_2_new_matched		2439.205	488.849	5.000	-0.9	0.9	16	8.98	1.68	3.35	0.15	0.52	0.68	0.29	0.39	0.14	204	-3.50525	19.3	0.65	34.58	0.000		170129_PolI_intra.xls
1	RLEEDNDEEQSHKK-DKVSLEDRR-a13-b2	sp|P10964|A190	sp|P10964|A190	xlink	intra-protein xl	poli_5mM-1_1_new.04576.04576.5_poli_5mM-1_1_new.04558.04558.5	1376	410	966	poli_5mM-1_1_new_matched		3010.448	603.097	5.000	-3.8	3.8	1	8.91	2.06	4.11	0.16	0.28	0.35	0.30	0.06	0.06	528	-1.82441	12.8	0.31	34.14	0.000		170129_PolI_intra.xls
1	SHHDDEEESSEKKK-ENKKEPK-a12-b4	sp|P47006|A34.5	sp|P47006|A34.5	xlink	intra-protein xl	poli_2mM-2_1_new.02161.02161.5_poli_2mM-2_1_new.02149.02149.5	208	191	17	poli_2mM-2_1_new_matched		2693.274	539.663	5.000	-1.3	1.3	4	9.22	1.99	3.97	0.16	0.45	0.29	0.14	0.15	0.06	281	-3.31143	17.9	0.00	34.08	0.000		170129_PolI_intra.xls
1	KMEIPLLHCTK-KIEKIPLR-a1-b1	sp|Q04712|Rrn11	sp|Q04712|Rrn11	xlink	intra-protein xl	poli_5mM-2_2_new.08736.08736.5_poli_5mM-2_2_new.08700.08700.5	172	164	8	poli_5mM-2_2_new_matched		2502.440	501.496	5.000	-1.1	1.1	4	10.26	2.47	4.94	0.16	0.34	0.35	0.18	0.17	0.06	292	-2.95925	17.9	0.80	33.88	0.000		170129_PolI_intra.xls
1	KMEIPLLHCTK-IEKIPLR-a1-b3	sp|Q04712|Rrn11	sp|Q04712|Rrn11	xlink	intra-protein xl	poli_2mM-2_2_new.09239.09239.4_poli_2mM-2_2_new.09238.09238.4	172	167	5	poli_2mM-2_2_new_matched		2374.343	594.594	4.000	-1.9	1.9	1	8.95	2.55	5.09	0.15	0.32	0.44	0.22	0.23	0.09	432	-2.95925	17.5	0.44	33.63	0.000		170129_PolI_intra.xls
1	SHHDDEEESSEKK-IPAIDYSKVR-a12-b8	sp|P47006|A34.5	sp|P47006|A34.5	xlink	intra-protein xl	poli_5mM-1_1_new.06027.06027.5_poli_5mM-1_1_new.05997.05997.5	208	152	56	poli_5mM-1_1_new_matched		2854.356	571.879	5.000	-2.1	2.1	2	8.20	2.64	5.29	0.18	0.24	0.21	0.11	0.11	0.04	634	-3.31143	7.9	0.47	33.57	0.000		170129_PolI_intra.xls
1	GLEPLKTSTSEVR-LKYQYINYISR-a6-b2	sp|Q04712|Rrn11	sp|Q04712|Rrn11	xlink	intra-protein xl	poli_2mM-2_2_new.09101.09101.4_poli_2mM-2_2_new.09072.09072.4	199	20	179	poli_2mM-2_2_new_matched		3013.601	754.408	4.000	-3.9	3.9	8	9.00	1.74	3.49	0.17	0.37	0.51	0.37	0.13	0.09	338	-2.95925	26.0	0.35	33.17	0.000		170129_PolI_intra.xls
1	LSVSVEQVSIAKPMSNDGVSSAVER-KVYPSESR-a12-b1	sp|P22138|A135	sp|P22138|A135	xlink	intra-protein xl	poli_2mM-1_2_new.08528.08528.4_poli_2mM-1_2_new.08582.08582.4	106	120	14	poli_2mM-1_2_new_matched		3690.870	923.725	4.000	-2.0	2.0	7	8.27	2.11	4.23	0.21	0.21	0.49	0.34	0.15	0.10	586	-2.41093	9.4	0.94	33.16	0.000		170129_PolI_intra.xls
1	MVISKFNPLK-ADSDKK-a5-b5	sp|P36070|Rrn3	sp|P36070|Rrn3	xlink	intra-protein xl	poli_5mM-2_2_new.08351.08351.4_poli_5mM-2_2_new.08327.08327.4	513	563	50	poli_5mM-2_2_new_matched		1976.065	495.024	4.000	0.1	0.1	5	9.98	1.79	3.58	0.26	0.34	0.57	0.45	0.12	0.10	240	-2.92518	31.3	0.82	33.13	0.000		170129_PolI_intra.xls
1	SEDGEKIFIDDSQIWEDGQGNK-FEDAKK-a6-b5	sp|P22138|A135	sp|P22138|A135	xlink	intra-protein xl	poli_2mM-2_1.08458.08458.3_poli_2mM-2_1.08440.08440.3	1150	1139	11	poli_2mM-2_1_matched		3383.560	1128.861	3.000	-2.4	2.4	2	7.69	1.81	3.62	0.28	0.25	0.40	0.38	0.01	0.05	603	-2.41093	9.4	0.39	32.76	0.013		170129_PolI_intra.xls
1	TLPSFKPYETDAMAGGYVKGR-TDILKTSVDTGR-a19-b5	sp|P10964|A190	sp|P10964|A190	xlink	intra-protein xl	poli_5mM-1_1.07795.07795.4_poli_5mM-1_1.07776.07776.4	983	848	135	poli_5mM-1_1_matched		3729.894	933.481	4.000	0.4	0.4	23	10.36	1.69	3.39	0.30	0.22	0.47	0.30	0.17	0.09	313	-1.82441	12.0	0.29	32.57	0.013		170129_PolI_intra.xls
1	AKQQQVWLIK-ESLKIASTAK-a2-b4	sp|P47006|A34.5	sp|P47006|A34.5	xlink	intra-protein xl	poli_2mM-2_1.07613.07613.4_poli_2mM-2_1.07593.07593.4	49	120	71	poli_2mM-2_1_matched		2425.394	607.356	4.000	-0.4	0.4	2	9.05	2.17	4.34	0.19	0.33	0.37	0.17	0.20	0.07	346	-3.31143	20.5	0.47	32.48	0.012		170129_PolI_intra.xls
1	IEKIPLRK-MTYHNFKK-a3-b7	sp|Q04712|Rrn11	sp|Q04712|Rrn11	xlink	intra-protein xl	poli_2mM-2_1_new.06322.06322.5_poli_2mM-2_1_new.06318.06318.5	167	163	4	poli_2mM-2_1_new_matched		2201.236	441.255	5.000	-1.8	1.8	4	9.41	1.89	3.77	0.16	0.40	0.56	0.16	0.40	0.10	208	-2.95925	19.1	0.82	32.46	0.012		170129_PolI_intra.xls
1	KLELFPYQNNSK-VSSILKEADK-a1-b6	sp|Q01080|A49	sp|Q01080|A49	xlink	intra-protein xl	poli_2mM-2_1.08500.08500.3_poli_2mM-2_1.08480.08480.3	230	223	7	poli_2mM-2_1_matched		2706.439	903.154	3.000	-3.2	3.2	4	9.41	1.63	3.27	0.31	0.34	0.50	0.42	0.08	0.09	262	-2.81059	24.3	0.65	32.46	0.012		170129_PolI_intra.xls
1	KMEIPLLHCTK-KIEKIPLR-a1-b4	sp|Q04712|Rrn11	sp|Q04712|Rrn11	xlink	intra-protein xl	poli_2mM-2_2_new.08519.08519.5_poli_2mM-2_2_new.08482.08482.5	172	167	5	poli_2mM-2_2_new_matched		2502.438	501.495	5.000	-2.2	2.2	4	9.29	1.92	3.84	0.14	0.37	0.37	0.27	0.10	0.06	277	-2.95925	12.2	0.80	32.35	0.012		170129_PolI_intra.xls
1	TKQAVSYDEPDEDEIETMR-RLEEDNDEEQSHKK-a2-b13	sp|P10964|A190	sp|P10964|A190	xlink	intra-protein xl	poli_5mM-1_1_new.06120.06120.6_poli_5mM-1_1_new.06083.06083.6	1379	1376	3	poli_5mM-1_1_new_matched		4148.857	692.484	6.000	-0.8	0.8	6	7.08	2.25	4.50	0.22	0.21	0.52	0.50	0.02	0.08	678	-1.82441	9.1	0.00	32.25	0.012		170129_PolI_intra.xls
1	IPAIDYSKVR-KDVPKVEGLK-a8-b1	sp|P47006|A34.5	sp|P47006|A34.5	xlink	intra-protein xl	poli_5mM-2_2_new.07910.07910.4_poli_5mM-2_2_new.07885.07885.4	152	158	6	poli_5mM-2_2_new_matched		2410.374	603.601	4.000	-4.0	4.0	6	8.99	1.89	3.78	0.28	0.31	0.60	0.53	0.08	0.11	314	-3.31143	15.8	0.57	32.13	0.011		170129_PolI_intra.xls
1	SKSDTRPSALR-NLRGPKIK-a2-b6	sp|Q01080|A49	sp|Q01080|A49	xlink	intra-protein xl	poli_5mM-3_2.04497.04497.4_poli_5mM-3_2.04479.04479.4	116	112	4	poli_5mM-3_2_matched		2279.301	570.833	4.000	-2.7	2.7	36	9.27	1.26	2.53	0.20	0.36	0.53	0.45	0.08	0.09	250	-2.81059	13.9	0.66	32.12	0.011		170129_PolI_intra.xls
1	RLEEDNDEEQSHKK-VKGFIR-a13-b2	sp|P10964|A190	sp|P10964|A190	xlink	intra-protein xl	poli_2mM-2_2_new.04971.04971.5_poli_2mM-2_2_new.04934.04934.5	1376	267	1109	poli_2mM-2_2_new_matched		2612.318	523.471	5.000	-0.5	0.5	9	8.16	2.71	5.42	0.14	0.20	0.37	0.27	0.10	0.07	573	-1.82441	13.5	0.39	31.92	0.011		170129_PolI_intra.xls
1	KDVPKVEGLK-ENKKEPK-a5-b4	sp|P47006|A34.5	sp|P47006|A34.5	xlink	intra-protein xl	poli_2mM-2_1_new.04370.04370.4_poli_2mM-2_1_new.04340.04340.4	162	191	29	poli_2mM-2_1_new_matched		2121.202	531.308	4.000	-1.0	1.0	4	11.06	2.21	4.42	0.25	0.23	0.24	0.14	0.11	0.04	209	-3.31143	15.2	0.62	31.74	0.022		170129_PolI_intra.xls
1	SHHDDEEESSEKK-ENKKEPK-a12-b3	sp|P47006|A34.5	sp|P47006|A34.5	xlink	intra-protein xl	poli_2mM-2_1_new.02312.02312.4_poli_2mM-2_1_new.02290.02290.4	208	190	18	poli_2mM-2_1_new_matched		2565.179	642.303	4.000	-1.4	1.4	3	9.86	1.34	2.68	0.17	0.33	0.43	0.15	0.28	0.09	197	-3.31143	22.9	0.00	31.72	0.022		170129_PolI_intra.xls
1	RLEEDNDEEQSHKK-KLVHEFHKK-a13-b8	sp|P10964|A190	sp|P10964|A190	xlink	intra-protein xl	poli_2mM-1_1_new.03628.03628.4_poli_2mM-1_1_new.03639.03639.4	1376	225	1151	poli_2mM-1_1_new_matched		3058.542	765.643	4.000	-1.8	1.8	7	8.84	2.57	5.14	0.24	0.17	0.48	0.11	0.37	0.10	482	-1.82441	13.7	0.81	31.63	0.022		170129_PolI_intra.xls
1	TKDESILSGSLSHSK-ILKTQSQK-a2-b3	sp|P32786|Rrn6	sp|P32786|Rrn6	xlink	intra-protein xl	poli_2mM-2_2_new.06528.06528.4_poli_2mM-2_2_new.06508.06508.4	645	832	187	poli_2mM-2_2_new_matched		2670.441	668.618	4.000	-1.3	1.3	1	8.89	2.26	4.52	0.20	0.19	0.38	0.18	0.21	0.08	469	-2.71810	15.2	0.74	31.58	0.022		170129_PolI_intra.xls
1	GFGYGTMYKTEK-SDNKLYR-a9-b4	sp|P22138|A135	sp|P22138|A135	xlink	intra-protein xl	poli_2mM-3_1_new.07773.07773.3_poli_2mM-3_1_new.07744.07744.3	805	740	65	poli_2mM-3_1_new_matched		2413.161	805.395	3.000	-0.7	0.7	8	9.46	1.34	2.68	0.40	0.24	0.56	0.46	0.10	0.09	308	-2.41093	16.5	0.88	31.57	0.022		170129_PolI_intra.xls
1	ADPVALYLGLKR-LSSDEKR-a11-b6	sp|P20434|ABC27	sp|P20434|ABC27	xlink	intra-protein xl	poli_2mM-2_1.08649.08649.4_poli_2mM-2_1.08625.08625.4	191	161	30	poli_2mM-2_1_matched		2286.254	572.571	4.000	-2.0	2.0	3	9.69	1.20	2.39	0.27	0.31	0.46	0.43	0.02	0.07	223	-3.50525	16.4	0.44	31.39	0.021		170129_PolI_intra.xls
1	DLNDDLSKLQK-DKVSLEDRR-a8-b2	sp|P10964|A190	sp|P10964|A190	xlink	intra-protein xl	poli_5mM-2_1_new.08137.08137.3_poli_5mM-2_1_new.08113.08113.3	405	410	5	poli_5mM-2_1_new_matched		2542.320	848.448	3.000	-1.3	1.3	3	9.25	2.18	4.37	0.40	0.21	0.39	0.25	0.14	0.07	368	-1.82441	23.3	0.43	31.13	0.021		170129_PolI_intra.xls
1	SHHDDEEESSEKKK-ENKKEPK-a13-b4	sp|P47006|A34.5	sp|P47006|A34.5	xlink	intra-protein xl	poli_2mM-1_1.00498.00498.5_poli_2mM-1_1.00497.00497.5	209	191	18	poli_2mM-1_1_matched		2693.272	539.662	5.000	-2.2	2.2	3	8.11	2.63	5.27	0.09	0.29	0.20	0.12	0.07	0.04	452	-3.31143	6.5	0.00	30.96	0.021		170129_PolI_intra.xls
1	SKSDTRPSALR-VVSKSSK-a2-b4	sp|Q01080|A49	sp|Q01080|A49	xlink	intra-protein xl	poli_2mM-2_2_new.04004.04004.5_poli_2mM-2_2_new.03961.03961.5	116	103	13	poli_2mM-2_2_new_matched		2088.151	418.638	5.000	-1.6	1.6	6	9.45	1.11	2.22	0.16	0.37	0.49	0.06	0.43	0.11	151	-2.81059	19.6	0.58	30.96	0.021		170129_PolI_intra.xls
1	SHHDDEEESSEKKK-ENKKEPK-a12-b3	sp|P47006|A34.5	sp|P47006|A34.5	xlink	intra-protein xl	poli_2mM-2_2_new.00414.00414.5_poli_2mM-2_2_new.00418.00418.5	208	190	18	poli_2mM-2_2_new_matched		2693.274	539.663	5.000	-1.3	1.3	2	8.60	2.12	4.24	0.11	0.41	0.24	0.20	0.04	0.04	245	-3.31143	15.3	0.00	30.78	0.020		170129_PolI_intra.xls
1	IASTAKDNAPLQFDK-KAKQQQVWLIK-a6-b3	sp|P47006|A34.5	sp|P47006|A34.5	xlink	intra-protein xl	poli_2mM-1_2_new.08321.08321.4_poli_2mM-1_2_new.08302.08302.4	126	49	77	poli_2mM-1_2_new_matched		3124.731	782.190	4.000	0.7	0.7	1	7.02	2.18	4.37	0.20	0.27	0.35	0.29	0.06	0.06	546	-3.31143	11.7	0.33	30.77	0.020		170129_PolI_intra.xls
1	LKSVEVHR-QDMIKK-a2-b5	sp|P10964|A190	sp|P10964|A190	xlink	intra-protein xl	poli_2mM-2_1_new.05422.05422.4_poli_2mM-2_1_new.05391.05391.4	111	276	165	poli_2mM-2_1_new_matched		1866.039	467.518	4.000	-0.4	0.4	3	6.60	2.72	5.45	0.15	0.39	0.32	0.23	0.09	0.06	460	-1.82441	15.5	0.52	30.72	0.020		170129_PolI_intra.xls
1	IPAIDYSKVR-ENKKEPK-a8-b4	sp|P47006|A34.5	sp|P47006|A34.5	xlink	intra-protein xl	poli_2mM-2_2_new.05918.05918.4_poli_2mM-2_2_new.05896.05896.4	152	191	39	poli_2mM-2_2_new_matched		2170.194	543.556	4.000	-2.8	2.8	3	10.00	1.45	2.90	0.34	0.20	0.46	0.22	0.24	0.09	253	-3.31143	15.1	0.60	30.54	0.020		170129_PolI_intra.xls
1	GIIGKADSDKK-NYKILMK-a5-b3	sp|P36070|Rrn3	sp|P36070|Rrn3	xlink	intra-protein xl	poli_2mM-2_2_new.07349.07349.4_poli_2mM-2_2_new.07331.07331.4	558	603	45	poli_2mM-2_2_new_matched		2177.210	545.310	4.000	-1.3	1.3	2	9.32	1.59	3.18	0.20	0.34	0.32	0.05	0.27	0.07	197	-2.92518	18.4	0.48	30.49	0.019		170129_PolI_intra.xls
1	RLEEDNDEEQSHKK-QALEKK-a13-b5	sp|P10964|A190	sp|P10964|A190	xlink	intra-protein xl	poli_2mM-2_2_new.03475.03475.4_poli_2mM-2_2_new.03441.03441.4	1376	462	914	poli_2mM-2_2_new_matched		2609.288	653.330	4.000	-2.1	2.1	2	7.57	2.63	5.25	0.17	0.29	0.24	0.11	0.13	0.05	463	-1.82441	14.0	0.00	30.46	0.019		170129_PolI_intra.xls
1	TVSSQNKQPINK-SVLQQKK-a7-b6	sp|Q04712|Rrn11	sp|Q04712|Rrn11	xlink	intra-protein xl	poli_5mM-2_2_new.05125.05125.3_poli_5mM-2_2_new.05094.05094.3	149	76	73	poli_5mM-2_2_new_matched		2310.287	771.104	3.000	-1.4	1.4	7	9.52	1.64	3.28	0.38	0.24	0.45	0.40	0.05	0.07	267	-2.95925	16.9	0.40	30.45	0.019		170129_PolI_intra.xls
1	YNNKVGGVVLGYEGLK-KQVTNPIDEK-a4-b1	sp|P46669|A43	sp|P46669|A43	xlink	intra-protein xl	poli_5mM-1_1_new.08787.08787.4_poli_5mM-1_1_new.08792.08792.4	76	22	54	poli_5mM-1_1_new_matched		3017.608	755.410	4.000	0.2	0.2	2	6.37	1.69	3.38	0.10	0.31	0.34	0.27	0.07	0.06	566	-3.52724	7.5	0.41	30.28	0.019		170129_PolI_intra.xls
1	GLEPLKTSTSEVR-KLKYQYINYISR-a6-b3	sp|Q04712|Rrn11	sp|Q04712|Rrn11	xlink	intra-protein xl	poli_5mM-1_1.07292.07292.4_poli_5mM-1_1.07327.07327.4	199	20	179	poli_5mM-1_1_matched		3141.710	786.435	4.000	0.7	0.7	7	9.08	1.25	2.50	0.18	0.34	0.50	0.44	0.06	0.09	194	-2.95925	14.4	0.45	30.22	0.019		170129_PolI_intra.xls
1	KLDGSNEASANDEESFDVGR-QDMIKK-a1-b5	sp|P10964|A190	sp|P10964|A190	xlink	intra-protein xl	poli_2mM-2_1.06163.06163.4_poli_2mM-2_1.06195.06195.4	283	276	7	poli_2mM-2_1_matched		3038.412	760.611	4.000	-0.6	0.6	5	7.05	1.52	3.03	0.15	0.31	0.38	0.38	0.00	0.05	480	-1.82441	7.6	0.00	30.16	0.019		170129_PolI_intra.xls
1	GIIGKADSDKK-ADSDKK-a5-b5	sp|P36070|Rrn3	sp|P36070|Rrn3	xlink	intra-protein xl	poli_5mM-2_2_new.04402.04402.4_poli_5mM-2_2_new.04372.04372.4	558	563	5	poli_5mM-2_2_new_matched		1931.015	483.762	4.000	-3.1	3.1	2	9.32	1.29	2.57	0.16	0.31	0.53	0.10	0.43	0.13	171	-2.92518	20.5	0.40	30.07	0.019		170129_PolI_intra.xls
1	TSGKVPIPGVK-QALEKK-a4-b5	sp|P10964|A190	sp|P10964|A190	xlink	intra-protein xl	poli_2mM-2_1.06254.06254.4_poli_2mM-2_1.06229.06229.4	450	462	12	poli_2mM-2_1_matched		1935.139	484.793	4.000	-0.6	0.6	6	8.94	1.73	3.45	0.18	0.33	0.29	0.25	0.05	0.05	240	-1.82441	19.7	0.00	29.96	0.018		170129_PolI_intra.xls
1	QDMIKK-VKGFIR-a5-b2	sp|P10964|A190	sp|P10964|A190	xlink	intra-protein xl	poli_5mM-3_2.06262.06262.4_poli_5mM-3_2.06257.06257.4	276	267	9	poli_5mM-3_2_matched		1617.925	405.489	4.000	-1.4	1.4	7	7.26	2.06	4.12	0.14	0.44	0.48	0.19	0.28	0.09	263	-1.82441	18.8	0.68	29.94	0.018		170129_PolI_intra.xls
1	VQNLIEHENSHDEDKYLQDLGYR-TKDESILSGSLSHSK-a15-b2	sp|P32786|Rrn6	sp|P32786|Rrn6	xlink	intra-protein xl	poli_5mM-1_1.07293.07293.5_poli_5mM-1_1.07295.07295.5	621	645	24	poli_5mM-1_1_matched		4540.195	909.047	5.000	-1.0	1.0	1	7.62	1.81	3.61	0.12	0.20	0.30	0.12	0.18	0.06	537	-2.71810	6.4	0.24	29.91	0.018		170129_PolI_intra.xls
1	HSKEPHYK-TLKYRK-a3-b3	sp|P10964|A190	sp|P10964|A190	xlink	intra-protein xl	poli_2mM-2_1_new.02980.02980.5_poli_2mM-2_1_new.03374.03374.5	1110	1103	7	poli_2mM-2_1_new_matched		1970.071	395.022	5.000	-1.3	1.3	17	7.37	0.92	1.84	0.08	0.53	0.58	0.06	0.52	0.12	127	-1.82441	8.9	0.72	29.88	0.018		170129_PolI_intra.xls
1	DGFTKIFETALNEK-RLEEDNDEEQSHKK-a5-b13	sp|P10964|A190	sp|P10964|A190	xlink	intra-protein xl	poli_5mM-1_2.08102.08102.5_poli_5mM-1_2.08100.08100.5	250	1376	1126	poli_5mM-1_2_matched		3505.681	702.144	5.000	-1.0	1.0	2	7.92	1.97	3.94	0.12	0.24	0.29	0.27	0.02	0.05	449	-1.82441	9.6	0.39	29.87	0.018		170129_PolI_intra.xls
1	GKCDNCGMFSPKFR-RLEEDNDEEQSHKK-a12-b13	sp|P10964|A190	sp|P10964|A190	xlink	intra-protein xl	poli_5mM-1_2_new.05970.05970.5_poli_5mM-1_2_new.05949.05949.5	242	1376	1134	poli_5mM-1_2_new_matched		3596.596	720.327	5.000	-3.3	3.3	2	8.39	1.37	2.74	0.13	0.25	0.52	0.43	0.09	0.09	349	-1.82441	10.2	0.46	29.77	0.017		170129_PolI_intra.xls
1	LKESQLPR-RELLKR-a2-b5	sp|P20434|ABC27	sp|P20434|ABC27	xlink	intra-protein xl	poli_2mM-2_1_new.05695.05695.4_poli_2mM-2_1_new.05670.05670.4	171	166	5	poli_2mM-2_1_new_matched		1921.142	481.293	4.000	-2.5	2.5	7	8.41	1.98	3.96	0.24	0.42	0.34	0.33	0.01	0.05	157	-3.50525	15.2	0.00	29.77	0.017		170129_PolI_intra.xls
1	QSKDISSTLLNELK-GKCDNCGMFSPK-a3-b2	sp|P10964|A190	sp|P10964|A190	xlink	intra-protein xl	poli_2mM-2_1.08869.08869.4_poli_2mM-2_1.08856.08856.4	171	232	61	poli_2mM-2_1_matched		3112.481	779.128	4.000	-2.2	2.2	1	6.18	2.28	4.57	0.03	0.36	0.34	0.19	0.15	0.06	502	-1.82441	24.6	0.53	29.71	0.017		170129_PolI_intra.xls
1	LEEDNDEEQSHKK-KLVHEFHKK-a12-b8	sp|P10964|A190	sp|P10964|A190	xlink	intra-protein xl	poli_5mM-1_2_new.04001.04001.4_poli_5mM-1_2_new.03966.03966.4	1376	225	1151	poli_5mM-1_2_new_matched		2902.444	726.619	4.000	-0.6	0.6	4	8.85	1.59	3.18	0.18	0.30	0.36	0.20	0.15	0.07	251	-1.82441	11.4	0.84	29.67	0.017		170129_PolI_intra.xls
1	GLEPLKTSTSEVR-KLKYQYINYISR-a6-b1	sp|Q04712|Rrn11	sp|Q04712|Rrn11	xlink	intra-protein xl	poli_2mM-1_2.07605.07605.5_poli_2mM-1_2.07563.07563.5	199	18	181	poli_2mM-1_2_matched		3141.705	629.349	5.000	-0.8	0.8	2	8.21	2.01	4.02	0.08	0.22	0.31	0.07	0.23	0.06	430	-2.95925	10.6	0.39	29.51	0.017		170129_PolI_intra.xls
1	LQTDVANSSSNSKR-LEEDNDEEQSHKK-a13-b12	sp|P10964|A190	sp|P10964|A190	xlink	intra-protein xl	poli_2mM-2_2.05111.05111.5_poli_2mM-2_2.05163.05163.5	1363	1376	13	poli_2mM-2_2_matched		3243.514	649.711	5.000	0.3	0.3	37	6.89	1.80	3.60	0.16	0.25	0.42	0.39	0.03	0.07	506	-1.82441	13.6	0.43	29.43	0.017		170129_PolI_intra.xls
1	KLVHEFHKK-LKSVEVHR-a1-b2	sp|P10964|A190	sp|P10964|A190	xlink	intra-protein xl	poli_5mM-1_2_new.05072.05072.6_poli_5mM-1_2_new.05052.05052.6	218	111	107	poli_5mM-1_2_new_matched		2269.300	379.224	6.000	-2.6	2.6	1	6.97	2.04	4.09	0.15	0.44	0.25	0.09	0.16	0.05	294	-1.82441	11.1	0.92	29.37	0.017		170129_PolI_intra.xls
1	KEQCVLQYVFHSRPNLSR-LKSVEVHR-a1-b2	sp|P10964|A190	sp|P10964|A190	xlink	intra-protein xl	poli_2mM-1_1.07077.07077.5_poli_2mM-1_1.07057.07057.5	330	111	219	poli_2mM-1_1_matched		3364.780	673.964	5.000	-0.8	0.8	3	7.89	1.94	3.88	0.13	0.36	0.20	0.08	0.12	0.05	282	-1.82441	18.1	0.77	29.20	0.017		170129_PolI_intra.xls
1	KNELKDGATIK-KSVVKTSLK-a5-b5	sp|P32529|A12	sp|P32529|A12	xlink	intra-protein xl	poli_5mM-2_2.05304.05304.5_poli_5mM-2_2.05284.05284.5	77	68	9	poli_5mM-2_2_matched		2342.377	469.483	5.000	-0.8	0.8	4	7.68	1.64	3.27	0.11	0.46	0.27	0.25	0.01	0.04	176	-4.02452	18.9	0.90	29.00	0.016		170129_PolI_intra.xls
1	GLEPLKTSTSEVR-MEIPLLHCTKENK-a6-b10	sp|Q04712|Rrn11	sp|Q04712|Rrn11	xlink	intra-protein xl	poli_5mM-1_1_new.09082.09082.5_poli_5mM-1_1_new.09063.09063.5	199	182	17	poli_5mM-1_1_new_matched		3165.644	634.137	5.000	0.8	0.8	6	8.37	1.33	2.66	0.09	0.32	0.38	0.34	0.04	0.07	247	-2.95925	10.7	0.80	28.93	0.016		170129_PolI_intra.xls
1	LEEDNDEEQSHKK-LVHEFHKK-a12-b7	sp|P10964|A190	sp|P10964|A190	xlink	intra-protein xl	poli_5mM-1_1_new.04203.04203.5_poli_5mM-1_1_new.04170.04170.5	1376	225	1151	poli_5mM-1_1_new_matched		2774.344	555.877	5.000	-2.5	2.5	6	8.74	1.59	3.19	0.16	0.27	0.33	0.25	0.08	0.06	261	-1.82441	17.0	0.93	28.81	0.016		170129_PolI_intra.xls
1	KSEKDEFVLHGENER-APSDTTFDLYKKK-a1-b11	sp|Q01080|A49	sp|Q01080|A49	xlink	intra-protein xl	poli_2mM-1_2.06239.06239.5_poli_2mM-1_2.06211.06211.5	45	42	3	poli_2mM-1_2_matched		3466.724	694.353	5.000	-0.6	0.6	5	8.49	2.03	4.06	0.14	0.18	0.42	0.09	0.33	0.08	383	-2.81059	14.9	0.45	28.80	0.016		170129_PolI_intra.xls
1	LQTDVANSSSNSKR-LVHEFHKK-a13-b7	sp|P10964|A190	sp|P10964|A190	xlink	intra-protein xl	poli_2mM-1_2.04210.04210.5_poli_2mM-1_2.04189.04189.5	1363	225	1138	poli_2mM-1_2_matched		2680.391	537.086	5.000	-0.9	0.9	8	7.22	1.67	3.33	0.15	0.22	0.29	0.27	0.02	0.04	491	-1.82441	10.3	0.48	28.80	0.016		170129_PolI_intra.xls
1	RLEEDNDEEQSHKK-FRKDGFTK-a13-b3	sp|P10964|A190	sp|P10964|A190	xlink	intra-protein xl	poli_2mM-2_2_new.04549.04549.5_poli_2mM-2_2_new.04530.04530.5	1376	245	1131	poli_2mM-2_2_new_matched		2891.405	579.289	5.000	-0.1	0.1	2	7.91	1.69	3.37	0.18	0.21	0.40	0.37	0.03	0.06	414	-1.82441	7.8	0.33	28.78	0.016		170129_PolI_intra.xls
1	KHMMGK-QALEKK-a1-b5	sp|P10964|A190	sp|P10964|A190	xlink	intra-protein xl	poli_5mM-2_2_new.04569.04569.4_poli_5mM-2_2_new.04524.04524.4	469	462	7	poli_5mM-2_2_new_matched		1583.851	396.970	4.000	-1.4	1.4	6	8.12	2.04	4.09	0.09	0.35	0.34	0.17	0.17	0.06	228	-1.82441	25.7	0.91	28.57	0.023		170129_PolI_intra.xls
1	LKESQLPR-ELLKRYR-a2-b4	sp|P20434|ABC27	sp|P20434|ABC27	xlink	intra-protein xl	poli_5mM-2_2_new.06839.06839.5_poli_5mM-2_2_new.06814.06814.5	171	166	5	poli_5mM-2_2_new_matched		2084.209	417.850	5.000	-0.9	0.9	3	7.36	2.30	4.59	0.04	0.49	0.21	0.11	0.10	0.04	158	-3.50525	14.7	0.63	28.48	0.023		170129_PolI_intra.xls
1	TKQAVSYDEPDEDEIETMR-LVHEFHKK-a2-b7	sp|P10964|A190	sp|P10964|A190	xlink	intra-protein xl	poli_2mM-1_2_new.06548.06548.4_poli_2mM-1_2_new.06503.06503.4	1379	225	1154	poli_2mM-1_2_new_matched		3429.632	858.416	4.000	-2.4	2.4	1	6.78	1.56	3.13	0.17	0.22	0.29	0.29	0.01	0.04	532	-1.82441	5.3	0.29	28.47	0.023		170129_PolI_intra.xls
1	AKYCDSMGRPQRK-TVKEMVK-a2-b3	sp|P20434|ABC27	sp|P20434|ABC27	xlink	intra-protein xl	poli_5mM-2_2_new.05261.05261.4_poli_5mM-2_2_new.05224.05224.4	45	20	25	poli_5mM-2_2_new_matched		2567.295	642.832	4.000	-2.8	2.8	7	8.50	1.35	2.70	0.13	0.27	0.46	0.32	0.14	0.08	249	-3.50525	22.2	0.59	28.46	0.023		170129_PolI_intra.xls
1	LLPQINILQPIKGESAR-EVLRYEEFADKVK-a12-b11	sp|P07703|AC40	sp|P07703|AC40	xlink	intra-protein xl	poli_2mM-1_1.09265.09265.5_poli_2mM-1_1.09289.09289.5	240	288	48	poli_2mM-1_1_matched		3652.024	731.413	5.000	0.1	0.1	1	7.21	0.94	1.87	0.14	0.40	0.58	0.55	0.02	0.09	214	-3.27736	9.6	0.35	28.04	0.030		170129_PolI_intra.xls
1	NALGEAFGTKK-SKSDTRPSALR-a10-b2	sp|Q01080|A49	sp|Q01080|A49	xlink	intra-protein xl	poli_2mM-2_1_new.06431.06431.4_poli_2mM-2_1_new.06403.06403.4	135	116	19	poli_2mM-2_1_new_matched		2489.317	623.337	4.000	-2.8	2.8	11	7.77	0.98	1.97	0.21	0.30	0.88	0.85	0.02	0.16	211	-2.81059	21.3	0.47	27.99	0.030		170129_PolI_intra.xls
1	IFETALNEKQITNNR-GKCDNCGMFSPK-a9-b2	sp|P10964|A190	sp|P10964|A190	xlink	intra-protein xl	poli_2mM-2_1.07557.07557.3_poli_2mM-2_1.07539.07539.3	259	232	27	poli_2mM-2_1_matched		3327.566	1110.197	3.000	-0.6	0.6	3	8.15	1.80	3.59	0.19	0.14	0.30	0.22	0.08	0.05	422	-1.82441	7.1	0.46	27.88	0.029		170129_PolI_intra.xls
1	APVLVSKVVSK-NLRGPKIK-a7-b6	sp|Q01080|A49	sp|Q01080|A49	xlink	intra-protein xl	poli_5mM-2_2_new.07392.07392.4_poli_5mM-2_2_new.07364.07364.4	99	112	13	poli_5mM-2_2_new_matched		2188.364	548.099	4.000	-1.3	1.3	2	7.68	1.26	2.51	0.16	0.29	0.63	0.61	0.02	0.10	276	-2.81059	14.7	0.43	27.88	0.029		170129_PolI_intra.xls
1	KMMSFQANPTEESISK-AKYCDSMGRPQR-a1-b2	sp|P20434|ABC27	sp|P20434|ABC27	xlink	intra-protein xl	poli_2mM-2_1.06362.06362.5_poli_2mM-2_1.06342.06342.5	56	45	11	poli_2mM-2_1_matched		3432.590	687.526	5.000	-1.0	1.0	8	6.57	1.63	3.26	0.11	0.16	0.32	0.29	0.04	0.05	586	-3.50525	4.1	0.42	27.80	0.029		170129_PolI_intra.xls
1	VKGFIRQDMIK-LKSVEVHR-a2-b2	sp|P10964|A190	sp|P10964|A190	xlink	intra-protein xl	poli_5mM-2_1.06339.06339.5_poli_5mM-2_1.06322.06322.5	267	111	156	poli_5mM-2_1_matched		2438.382	488.684	5.000	-0.6	0.6	6	6.17	2.35	4.71	0.11	0.30	0.38	0.13	0.25	0.07	435	-1.82441	17.7	0.44	27.66	0.029		170129_PolI_intra.xls
1	RLEEDNDEEQSHKK-SIVEANNNMNKVQR-a13-b11	sp|P10964|A190	sp|P10964|A190	xlink	intra-protein xl	poli_5mM-2_2_new.04995.04995.5_poli_5mM-2_2_new.04959.04959.5	1376	1441	65	poli_5mM-2_2_new_matched		3509.666	702.941	5.000	-4.0	4.0	4	7.39	1.65	3.31	0.19	0.27	0.53	0.03	0.50	0.10	312	-1.82441	21.3	0.51	27.55	0.029		170129_PolI_intra.xls
1	KSEKDEFVLHGENER-APSDTTFDLYKKK-a4-b11	sp|Q01080|A49	sp|Q01080|A49	xlink	intra-protein xl	poli_2mM-1_2_new.06846.06846.5_poli_2mM-1_2_new.06856.06856.5	48	42	6	poli_2mM-1_2_new_matched		3466.722	694.352	5.000	-1.1	1.1	2	6.99	2.29	4.58	0.17	0.17	0.34	0.06	0.28	0.07	481	-2.81059	13.6	0.21	27.38	0.029		170129_PolI_intra.xls
1	RLEEDNDEEQSHKK-TSGKVPIPGVK-a13-b4	sp|P10964|A190	sp|P10964|A190	xlink	intra-protein xl	poli_5mM-1_1_new.05725.05725.5_poli_5mM-1_1_new.05705.05705.5	1376	450	926	poli_5mM-1_1_new_matched		2975.515	596.111	5.000	-1.7	1.7	1	7.60	1.76	3.52	0.10	0.24	0.31	0.05	0.26	0.06	343	-1.82441	4.5	0.51	27.32	0.029		170129_PolI_intra.xls
1	VNAITSQVVSKCVPDGTMK-WRTDILKTSVDTGR-a11-b7	sp|P10964|A190	sp|P10964|A190	xlink	intra-protein xl	poli_5mM-2_2.08256.08256.5_poli_5mM-2_2.08246.08246.5	910	848	62	poli_5mM-2_2_matched		3817.973	764.602	5.000	0.6	0.6	7	6.78	1.34	2.67	0.08	0.22	0.44	0.33	0.10	0.07	443	-1.82441	5.6	0.46	27.22	0.028		170129_PolI_intra.xls
1	DKVSLEDRR-KQKQAK-a2-b3	sp|P10964|A190	sp|P10964|A190	xlink	intra-protein xl	poli_2mM-2_1_new.03488.03488.5_poli_2mM-2_1_new.03464.03464.5	410	279	131	poli_2mM-2_1_new_matched		1984.102	397.828	5.000	-2.3	2.3	4	6.72	1.48	2.95	0.09	0.42	0.42	0.40	0.03	0.07	220	-1.82441	16.8	0.67	27.21	0.028		170129_PolI_intra.xls
1	TASKDLPTR-NLRGPKIK-a4-b6	sp|Q01080|A49	sp|Q01080|A49	xlink	intra-protein xl	poli_5mM-2_2_new.05560.05560.4_poli_5mM-2_2_new.05539.05539.4	170	112	58	poli_5mM-2_2_new_matched		2050.184	513.554	4.000	-3.0	3.0	3	6.78	2.18	4.36	0.16	0.30	0.40	0.35	0.05	0.07	331	-2.81059	9.5	0.00	26.95	0.028		170129_PolI_intra.xls
1	IFETALNEKQITNNR-RLEEDNDEEQSHKK-a9-b13	sp|P10964|A190	sp|P10964|A190	xlink	intra-protein xl	poli_2mM-1_2_new.06331.06331.4_poli_2mM-1_2_new.06313.06313.4	259	1376	1117	poli_2mM-1_2_new_matched		3683.803	921.958	4.000	-0.0	0.0	1	7.32	1.70	3.40	0.15	0.11	0.41	0.38	0.03	0.07	489	-1.82441	10.1	0.42	26.89	0.027		170129_PolI_intra.xls
1	KLELFPYQNNSK-VSSILKEADKEK-a1-b6	sp|Q01080|A49	sp|Q01080|A49	xlink	intra-protein xl	poli_2mM-1_1.07642.07642.4_poli_2mM-1_1.07625.07625.4	230	223	7	poli_2mM-1_1_matched		2963.586	741.904	4.000	0.3	0.3	3	7.36	1.17	2.35	0.11	0.24	0.43	0.42	0.01	0.08	327	-2.81059	10.1	0.94	26.88	0.027		170129_PolI_intra.xls
1	QSVKYDPVLAK-TLKYRK-a4-b3	sp|P10964|A190	sp|P10964|A190	xlink	intra-protein xl	poli_2mM-2_2.05957.05957.4_poli_2mM-2_2.05940.05940.4	1119	1103	16	poli_2mM-2_2_matched		2192.254	549.071	4.000	-1.5	1.5	1	6.58	2.09	4.19	0.12	0.35	0.16	0.11	0.05	0.03	321	-1.82441	9.5	0.91	26.84	0.027		170129_PolI_intra.xls
1	LQTDVANSSSNSKR-KKLVHEFHK-a13-b2	sp|P10964|A190	sp|P10964|A190	xlink	intra-protein xl	poli_2mM-1_1_new.04492.04492.5_poli_2mM-1_1_new.04495.04495.5	1363	218	1145	poli_2mM-1_1_new_matched		2808.484	562.705	5.000	-1.6	1.6	2	6.46	1.53	3.06	0.12	0.19	0.48	0.40	0.08	0.08	486	-1.82441	8.1	0.90	26.81	0.027		170129_PolI_intra.xls
1	EKKLELFPYQNNSK-VSSILKEADK-a2-b6	sp|Q01080|A49	sp|Q01080|A49	xlink	intra-protein xl	poli_2mM-2_2_new.08923.08923.5_poli_2mM-2_2_new.08899.08899.5	229	223	6	poli_2mM-2_2_new_matched		2963.580	593.724	5.000	-1.9	1.9	2	6.88	2.09	4.19	0.12	0.16	0.34	0.23	0.11	0.06	485	-2.81059	7.2	0.57	26.74	0.027		170129_PolI_intra.xls
1	GLPPAQDFSAAPIQVSTTEKK-KTTFADE-a20-b1	sp|P50106|A14	sp|P50106|A14	xlink	intra-protein xl	poli_2mM-2_2_new.08976.08976.4_poli_2mM-2_2_new.08937.08937.4	117	131	14	poli_2mM-2_2_new_matched		3132.581	784.153	4.000	-1.8	1.8	21	8.24	0.94	1.89	0.19	0.16	0.47	0.47	0.01	0.06	327	-4.41711	10.3	0.34	26.68	0.027		170129_PolI_intra.xls
1	LMNAFVTIQNDVNAFIDSTKAQGR-LQTDVANSSSNSKR-a20-b13	sp|P10964|A190	sp|P10964|A190	xlink	intra-protein xl	poli_5mM-1_1_new.12069.12069.5_poli_5mM-1_1_new.12072.12072.5	442	1363	921	poli_5mM-1_1_new_matched		4296.151	860.238	5.000	1.5	1.5	1	5.64	1.90	3.79	0.17	0.09	0.28	0.24	0.05	0.05	702	-1.82441	2.5	0.48	26.60	0.027		170129_PolI_intra.xls
1	IAMKELAEK-KIPLVIRR-a4-b1	sp|P20435|ABC23	sp|P20435|ABC23	xlink	intra-protein xl	poli_5mM-2_2_new.08055.08055.5_poli_5mM-2_2_new.08047.08047.5	123	129	6	poli_5mM-2_2_new_matched		2163.313	433.670	5.000	-2.2	2.2	1	7.37	1.64	3.28	0.09	0.33	0.46	0.31	0.15	0.08	205	-4.10731	6.6	0.43	26.59	0.026		170129_PolI_intra.xls
1	IVFDDEVSIENKESHK-SQAESLPIVSNKK-a12-b12	sp|P46669|A43	sp|P46669|A43	xlink	intra-protein xl	poli_5mM-1_1.07353.07353.5_poli_5mM-1_1.07321.07321.5	289	276	13	poli_5mM-1_1_matched		3425.755	686.159	5.000	-0.5	0.5	6	8.88	1.07	2.14	0.16	0.21	0.34	0.10	0.25	0.07	191	-3.52724	10.0	0.66	26.59	0.026		170129_PolI_intra.xls
1	IPAIDYSKVR-DVPKVEGLK-a8-b4	sp|P47006|A34.5	sp|P47006|A34.5	xlink	intra-protein xl	poli_2mM-2_2.07843.07843.4_poli_2mM-2_2.07830.07830.4	152	162	10	poli_2mM-2_2_matched		2282.285	571.579	4.000	-1.6	1.6	1	8.15	0.76	1.51	0.18	0.21	0.67	0.03	0.64	0.13	193	-3.31143	10.1	0.66	26.07	0.032		170129_PolI_intra.xls
1	ESLKIASTAK-NFPLNGDNKK-a4-b9	sp|P47006|A34.5	sp|P47006|A34.5	xlink	intra-protein xl	poli_2mM-2_2.06787.06787.4_poli_2mM-2_2.06798.06798.4	120	45	75	poli_2mM-2_2_matched		2330.246	583.569	4.000	-0.8	0.8	2	7.41	0.92	1.84	0.12	0.36	0.39	0.07	0.33	0.07	138	-3.31143	20.2	0.86	26.07	0.032		170129_PolI_intra.xls
1	IFETALNEKQITNNR-CDNCGMFSPKFRK-a9-b10	sp|P10964|A190	sp|P10964|A190	xlink	intra-protein xl	poli_5mM-1_2.07392.07392.5_poli_5mM-1_2.07373.07373.5	259	242	17	poli_5mM-1_2_matched		3573.715	715.751	5.000	-0.4	0.4	2	6.56	1.57	3.13	0.10	0.21	0.24	0.21	0.03	0.04	424	-1.82441	5.3	0.29	25.87	0.039		170129_PolI_intra.xls
1	RIDDKNGILLTSR-ITVQKVK-a5-b5	sp|P32786|Rrn6	sp|P32786|Rrn6	xlink	intra-protein xl	poli_2mM-2_1_new.07356.07356.4_poli_2mM-2_1_new.07336.07336.4	411	455	44	poli_2mM-2_1_new_matched		2452.437	614.117	4.000	-0.3	0.3	1	7.85	1.58	3.16	0.18	0.18	0.37	0.14	0.24	0.08	272	-2.71810	16.5	0.42	25.71	0.038		170129_PolI_intra.xls
1	HSKEPHYK-KTLKYR-a3-b4	sp|P10964|A190	sp|P10964|A190	xlink	intra-protein xl	poli_2mM-2_2_new.03420.03420.5_poli_2mM-2_2_new.03358.03358.5	1110	1103	7	poli_2mM-2_2_new_matched		1970.070	395.022	5.000	-2.1	2.1	2	7.45	1.27	2.54	0.21	0.41	0.17	0.07	0.10	0.03	67	-1.82441	11.7	0.85	25.65	0.038		170129_PolI_intra.xls
1	KSEKDEFVLHGENER-APSDTTFDLYKKK-a4-b12	sp|Q01080|A49	sp|Q01080|A49	xlink	intra-protein xl	poli_2mM-1_2.06239.06239.5_poli_2mM-1_2.06701.06701.5	48	43	5	poli_2mM-1_2_matched		3466.724	694.353	5.000	-0.6	0.6	3	8.01	1.45	2.90	0.11	0.12	0.37	0.07	0.30	0.07	335	-2.81059	9.8	0.00	25.56	0.038		170129_PolI_intra.xls
1	LQTDVANSSSNSKR-VKGFIR-a13-b2	sp|P10964|A190	sp|P10964|A190	xlink	intra-protein xl	poli_5mM-2_1_new.06306.06306.4_poli_5mM-2_1_new.06280.06280.4	1363	267	1096	poli_5mM-2_1_new_matched		2362.255	591.571	4.000	-2.5	2.5	1	6.95	1.29	2.58	0.21	0.29	0.35	0.31	0.03	0.05	229	-1.82441	22.7	0.78	25.16	0.044		170129_PolI_intra.xls
1	IASTAKDNAPLQFDK-NFPLNGDNKK-a6-b9	sp|P47006|A34.5	sp|P47006|A34.5	xlink	intra-protein xl	poli_2mM-2_1.07201.07201.4_poli_2mM-2_1.07373.07373.4	126	45	81	poli_2mM-2_1_matched		2901.488	726.380	4.000	0.4	0.4	2	8.27	0.88	1.76	0.19	0.20	0.65	0.33	0.32	0.12	129	-3.31143	10.0	0.88	24.94	0.050		170129_PolI_intra.xls
1	TVSSQNKQPINK-QKMTYHNFK-a7-b2	sp|Q04712|Rrn11	sp|Q04712|Rrn11	xlink	intra-protein xl	poli_5mM-2_2_new.05368.05368.5_poli_5mM-2_2_new.05344.05344.5	149	156	7	poli_5mM-2_2_new_matched		2676.366	536.281	5.000	-1.2	1.2	5	7.08	1.89	3.79	0.10	0.23	0.31	0.29	0.02	0.05	282	-2.95925	17.3	0.64	24.87	0.049		170129_PolI_intra.xls
1	WICTAKMPYFQASEILPK-WMEKQFLPTQTK-a6-b4	sp|P40992|Rrn7	sp|P40992|Rrn7	xlink	intra-protein xl	poli_5mM-1_1_new.10845.10845.4_poli_5mM-1_1_new.10848.10848.4	189	383	194	poli_5mM-1_1_new_matched		3855.944	964.994	4.000	-0.2	0.2	4	6.54	1.60	3.21	0.06	0.20	0.31	0.17	0.14	0.06	376	-3.00685	7.2	0.68	24.84	0.049		170129_PolI_intra.xls
1	CHLNKMSPYELVQHKEESDEIGGYFIVNGIEK-KVYPSESR-a5-b1	sp|P22138|A135	sp|P22138|A135	xlink	intra-protein xl	poli_5mM-1_1.07900.07900.5_poli_5mM-1_1.07880.07880.5	174	120	54	poli_5mM-1_1_matched		4865.373	974.083	5.000	1.1	1.1	3	5.67	1.46	2.91	0.11	0.16	0.33	0.29	0.04	0.05	516	-2.41093	4.6	0.52	24.77	0.048		170129_PolI_intra.xls
1	KLDGSNEASANDEESFDVGRNPTTRPK-LKSVEVHR-a1-b2	sp|P10964|A190	sp|P10964|A190	xlink	intra-protein xl	poli_2mM-1_1.05185.05185.6_poli_2mM-1_1.05165.05165.6	283	111	172	poli_2mM-1_1_matched		4037.998	674.008	6.000	-1.5	1.5	1	4.64	1.23	2.46	0.09	0.31	0.18	0.15	0.03	0.03	470	-1.82441	4.5	0.44	24.73	0.048		170129_PolI_intra.xls
1	KDVPKVEGLK-ENKKEPK-a5-b3	sp|P47006|A34.5	sp|P47006|A34.5	xlink	intra-protein xl	poli_5mM-2_2_new.04621.04621.4_poli_5mM-2_2_new.04598.04598.4	162	190	28	poli_5mM-2_2_new_matched		2121.197	531.307	4.000	-3.4	3.4	1	8.46	1.96	3.92	0.19	0.19	0.13	0.07	0.06	0.02	169	-3.31143	19.8	0.80	24.62	0.048		170129_PolI_intra.xls
1	IASTAKDNAPLQFDK-NFPLNGDNKKK-a6-b9	sp|P47006|A34.5	sp|P47006|A34.5	xlink	intra-protein xl	poli_2mM-2_1.06665.06665.4_poli_2mM-2_1.06662.06662.4	126	45	81	poli_2mM-2_1_matched		3029.577	758.402	4.000	-1.7	1.7	1	8.22	1.22	2.43	0.29	0.15	0.37	0.21	0.16	0.07	206	-3.31143	12.4	0.94	24.61	0.048		170129_PolI_intra.xls
1	EAAAEVTNLDKDTPADDPELLKR-DNNKSGILDAVTSSK-a22-b4	sp|P10964|A190	sp|P10964|A190	xlink	intra-protein xl	poli_5mM-1_2.08016.08016.6_poli_5mM-1_2.07999.07999.6	877	888	11	poli_5mM-1_2_matched		4196.099	700.358	6.000	0.3	0.3	3	6.26	1.55	3.11	0.10	0.21	0.37	0.25	0.12	0.07	366	-1.82441	8.4	0.48	24.56	0.048		170129_PolI_intra.xls
1	VQNLIEHENSHDEDKYLQDLGYR-K15-156	sp|P32786|Rrn6	-	monolink	monolink	poli_5mM-3_2.08172.08172.3_poli_5mM-3_2.08136.08136.3	621	n/a	-	poli_5mM-3_2_matched		2970.394	991.139	3.000	-2.0	2.0	21	11.51	5.15	5.15	0.22	0.37	0.44	0.44	0.00	0.10	1249	0.00000	19.7	0.10	54.84	0.000		170129_PolI_mono.xls
1	FRLPSKLGEEVHENSQNQLLSK-K6-156	sp|P10964|A190	-	monolink	monolink	poli_2mM-2_2.08517.08517.3_poli_2mM-2_2.08511.08511.3	372	n/a	-	poli_2mM-2_2_matched		2708.409	903.811	3.000	-1.4	1.4	17	11.51	5.47	5.47	0.35	0.24	0.51	0.51	0.00	0.12	1308	0.00000	19.0	0.37	53.73	0.000		170129_PolI_mono.xls
1	APVLVSKVVSK-K7-155	sp|Q01080|A49	-	monolink	monolink	poli_5mM-3_2_new.08501.08501.3_poli_5mM-3_2_new.08475.08475.3	99	n/a	-	poli_5mM-3_2_new_matched		1280.805	427.943	3.000	-2.5	2.5	11	11.51	6.03	6.03	0.33	0.49	0.60	0.60	0.00	0.27	792	0.00000	59.9	0.35	51.84	0.000		170129_PolI_mono.xls
1	VQNLIEHENSHDEDKYLQDLGYR-K15-155	sp|P32786|Rrn6	-	monolink	monolink	poli_2mM-2_2.07904.07904.3_poli_2mM-2_2.07886.07886.3	621	n/a	-	poli_2mM-2_2_matched		2969.414	990.812	3.000	-1.2	1.2	13	11.51	4.45	4.45	0.26	0.34	0.43	0.43	0.00	0.09	1098	0.00000	15.5	0.17	51.55	0.000		170129_PolI_mono.xls
1	FRLPSKLGEEVHENSQNQLLSK-K6-155	sp|P10964|A190	-	monolink	monolink	poli_5mM-2_2_new.08811.08811.3_poli_5mM-2_2_new.08771.08771.3	372	n/a	-	poli_5mM-2_2_new_matched		2707.425	903.483	3.000	-2.4	2.4	11	11.51	4.90	4.90	0.33	0.28	0.47	0.47	0.00	0.11	1107	0.00000	9.9	0.31	50.86	0.000		170129_PolI_mono.xls
1	NLNNLKQENAYLLIR-K6-156	sp|P20436|ABC14.5	-	monolink	monolink	poli_5mM-3_2.09808.09808.3_poli_5mM-3_2.09789.09789.3	136	n/a	-	poli_5mM-3_2_matched		1971.081	658.035	3.000	1.3	1.3	5	11.50	5.16	5.16	0.23	0.56	0.45	0.45	0.00	0.15	730	0.00000	50.4	0.32	50.20	0.000		170129_PolI_mono.xls
1	RSHHDDEEESSEKK-K13-156	sp|P47006|A34.5	-	monolink	monolink	poli_2mM-3_2.02648.02648.3_poli_2mM-3_2.02588.02588.3	208	n/a	-	poli_2mM-3_2_matched		1867.817	623.614	3.000	-0.7	0.7	19	11.09	5.93	5.93	0.23	0.37	0.57	0.57	0.00	0.20	947	0.00000	44.1	0.24	50.01	0.000		170129_PolI_mono.xls
1	LRPGQEISLKAHCILGIGGDHAK-K10-155	sp|P07703|AC40	-	monolink	monolink	poli_5mM-2_1_new.09586.09586.4_poli_5mM-2_1_new.09556.09556.4	205	n/a	-	poli_5mM-2_1_new_matched		2624.417	657.112	4.000	-2.6	2.6	31	11.51	4.86	4.86	0.25	0.47	0.61	0.61	0.00	0.13	779	0.00000	31.4	0.49	49.05	0.000		170129_PolI_mono.xls
1	ILDADPLSKEDTSEK-K9-156	sp|P46669|A43	-	monolink	monolink	poli_2mM-3_2.08614.08614.3_poli_2mM-3_2.08571.08571.3	97	n/a	-	poli_2mM-3_2_matched		1815.894	606.306	3.000	-2.8	2.8	11	11.45	4.32	4.32	0.20	0.45	0.55	0.55	0.00	0.18	780	0.00000	28.9	0.12	49.01	0.000		170129_PolI_mono.xls
1	SEYVDMAIAKALSDGR-K10-155	sp|P10964|A190	-	monolink	monolink	poli_5mM-3_1_new.11190.11190.3_poli_5mM-3_1_new.11185.11185.3	195	n/a	-	poli_5mM-3_1_new_matched		1879.934	627.652	3.000	-1.7	1.7	2	11.51	4.85	4.85	0.26	0.44	0.57	0.57	0.00	0.18	771	0.00000	28.7	0.14	48.97	0.000		170129_PolI_mono.xls
1	RGEVVKIIR-K6-156	sp|P20434|ABC27	-	monolink	monolink	poli_5mM-3_1_new.07683.07683.3_poli_5mM-3_1_new.07614.07614.3	197	n/a	-	poli_5mM-3_1_new_matched		1224.755	409.259	3.000	-0.3	0.3	9	11.11	4.20	4.20	0.28	0.50	0.55	0.55	0.00	0.30	650	0.00000	25.9	0.44	48.81	0.000		170129_PolI_mono.xls
1	SHHDDEEESSEKKK-K12-156	sp|P47006|A34.5	-	monolink	monolink	poli_2mM-3_1.02331.02331.4_poli_2mM-3_1.02275.02275.4	208	n/a	-	poli_2mM-3_1_matched		1839.809	460.960	4.000	-1.7	1.7	19	11.51	5.65	5.65	0.23	0.43	0.46	0.46	0.00	0.16	780	0.00000	35.2	0.00	48.50	0.000		170129_PolI_mono.xls
1	ADSDKKENSAQANTTSSSWSLATR-K6-155	sp|P36070|Rrn3	-	monolink	monolink	poli_2mM-2_2.06265.06265.3_poli_2mM-2_2.06249.06249.3	564	n/a	-	poli_2mM-2_2_matched		2709.280	904.101	3.000	-2.4	2.4	6	11.49	4.42	4.42	0.27	0.30	0.42	0.42	0.00	0.09	977	0.00000	24.8	0.10	48.45	0.000		170129_PolI_mono.xls
1	EGLIDTAVKTSR-K9-156	sp|P10964|A190	-	monolink	monolink	poli_2mM-4_1_new.08893.08893.3_poli_2mM-4_1_new.08817.08817.3	1012	n/a	-	poli_2mM-4_1_new_matched		1444.777	482.600	3.000	-0.4	0.4	16	11.51	5.02	5.02	0.30	0.43	0.47	0.47	0.00	0.19	730	0.00000	39.9	0.31	48.27	0.000		170129_PolI_mono.xls
1	ADSDKKENSAQANTTSSSWSLATR-K6-156	sp|P36070|Rrn3	-	monolink	monolink	poli_5mM-2_2_new.07220.07220.3_poli_5mM-2_2_new.07278.07278.3	564	n/a	-	poli_5mM-2_2_new_matched		2710.268	904.430	3.000	-0.2	0.2	13	11.49	3.95	3.95	0.31	0.35	0.44	0.44	0.00	0.09	897	0.00000	17.6	0.08	48.12	0.000		170129_PolI_mono.xls
1	TYHSSEPAYIEEVNLIGDESNKFQELQTVSIK-K22-156	sp|P22138|A135	-	monolink	monolink	poli_5mM-1_2.09812.09812.3_poli_5mM-1_2.09789.09789.3	894	n/a	-	poli_5mM-1_2_matched		3823.884	1275.636	3.000	4.1	4.1	9	10.59	3.25	3.25	0.21	0.35	0.43	0.43	0.00	0.07	1006	0.00000	10.8	0.17	47.92	0.000		170129_PolI_mono.xls
1	HNNVTSIELHSPIKSIK-K14-156	sp|P32786|Rrn6	-	monolink	monolink	poli_5mM-2_1_new.08448.08448.3_poli_5mM-2_1_new.08387.08387.3	243	n/a	-	poli_5mM-2_1_new_matched		2072.120	691.714	3.000	-3.3	3.3	8	11.51	4.25	4.25	0.27	0.34	0.50	0.50	0.00	0.15	849	0.00000	23.0	0.18	47.80	0.000		170129_PolI_mono.xls
1	YRLKESQLPR-K4-156	sp|P20434|ABC27	-	monolink	monolink	poli_5mM-3_2_new.07110.07110.3_poli_5mM-3_2_new.07028.07028.3	171	n/a	-	poli_5mM-3_2_new_matched		1444.801	482.608	3.000	-2.0	2.0	8	11.49	5.49	5.49	0.22	0.40	0.45	0.45	0.00	0.23	716	0.00000	49.0	0.26	47.55	0.000		170129_PolI_mono.xls
1	FTVIKPGQFGR-K5-156	sp|Q01080|A49	-	monolink	monolink	poli_5mM-4_1_new.09784.09784.3_poli_5mM-4_1_new.09743.09743.3	306	n/a	-	poli_5mM-4_1_new_matched		1404.774	469.266	3.000	-1.7	1.7	14	11.10	3.36	3.36	0.18	0.67	0.56	0.56	0.00	0.25	419	0.00000	38.4	0.00	47.38	0.000		170129_PolI_mono.xls
1	RLEEDNDEEQSHKK-K13-156	sp|P10964|A190	-	monolink	monolink	poli_5mM-4_1_new.03588.03588.3_poli_5mM-4_1_new.03547.03547.3	1376	n/a	-	poli_5mM-4_1_new_matched		1911.877	638.300	3.000	-1.9	1.9	58	11.41	5.37	5.37	0.20	0.42	0.39	0.39	0.00	0.14	756	0.00000	44.4	0.00	47.36	0.000		170129_PolI_mono.xls
1	VTNTTSTDFPGFSKDAENEWNVEK-K14-156	sp|P07703|AC40	-	monolink	monolink	poli_2mM-3_1_new.10652.10652.3_poli_2mM-3_1_new.10631.10631.3	25	n/a	-	poli_2mM-3_1_new_matched		2871.301	958.108	3.000	-2.7	2.7	4	10.96	4.13	4.13	0.13	0.26	0.45	0.45	0.00	0.09	1025	0.00000	18.0	0.00	47.24	0.000		170129_PolI_mono.xls
1	KLELFPYQNNSKYVAK-K12-156	sp|Q01080|A49	-	monolink	monolink	poli_2mM-3_2.08967.08967.3_poli_2mM-3_2.08925.08925.3	241	n/a	-	poli_2mM-3_2_matched		2097.114	700.046	3.000	-0.3	0.3	19	11.50	3.66	3.66	0.23	0.56	0.52	0.52	0.00	0.16	554	0.00000	27.1	0.42	47.21	0.000		170129_PolI_mono.xls
1	LRPGQEISLKAHCILGIGGDHAK-K10-156	sp|P07703|AC40	-	monolink	monolink	poli_5mM-2_2_new.10029.10029.4_poli_5mM-2_2_new.10005.10005.4	205	n/a	-	poli_5mM-2_2_new_matched		2625.405	657.359	4.000	-0.3	0.3	44	11.51	3.97	3.97	0.23	0.48	0.61	0.61	0.00	0.13	657	0.00000	15.8	0.41	47.13	0.000		170129_PolI_mono.xls
1	RTPQIGDKFSSR-K8-156	sp|P22138|A135	-	monolink	monolink	poli_5mM-3_1_new.08013.08013.3_poli_5mM-3_1_new.07955.07955.3	916	n/a	-	poli_5mM-3_1_new_matched		1546.809	516.611	3.000	-0.8	0.8	17	11.33	4.97	4.97	0.23	0.38	0.52	0.52	0.00	0.22	742	0.00000	45.5	0.19	47.08	0.000		170129_PolI_mono.xls
1	QHLNPLVMKYNNK-K9-156	sp|P46669|A43	-	monolink	monolink	poli_2mM-3_2_new.08814.08814.3_poli_2mM-3_2_new.08803.08803.3	72	n/a	-	poli_2mM-3_2_new_matched		1753.915	585.646	3.000	-2.0	2.0	6	11.16	4.90	4.90	0.14	0.36	0.48	0.48	0.00	0.19	807	0.00000	40.2	0.00	46.94	0.000		170129_PolI_mono.xls
1	NPTTRPKTGSTYILSTEVK-K7-156	sp|P10964|A190	-	monolink	monolink	poli_5mM-3_1.07368.07368.3_poli_5mM-3_1.07325.07325.3	309	n/a	-	poli_5mM-3_1_matched		2248.192	750.405	3.000	-1.2	1.2	7	11.51	3.32	3.32	0.22	0.40	0.47	0.47	0.00	0.12	752	0.00000	22.3	0.22	46.92	0.000		170129_PolI_mono.xls
1	SQAESLPIVSNKK-K12-156	sp|P46669|A43	-	monolink	monolink	poli_5mM-3_1_new.08676.08676.3_poli_5mM-3_1_new.08684.08684.3	276	n/a	-	poli_5mM-3_1_new_matched		1555.843	519.622	3.000	-1.7	1.7	13	11.47	3.72	3.72	0.25	0.42	0.68	0.68	0.00	0.26	631	0.00000	32.2	0.34	46.81	0.000		170129_PolI_mono.xls
1	VTNTTSTDFPGFSKDAENEWNVEK-K14-155	sp|P07703|AC40	-	monolink	monolink	poli_5mM-3_1_new.10228.10228.3_poli_5mM-3_1_new.10223.10223.3	25	n/a	-	poli_5mM-3_1_new_matched		2870.325	957.783	3.000	-0.6	0.6	4	11.48	3.36	3.36	0.17	0.38	0.47	0.47	0.00	0.10	801	0.00000	18.6	0.00	46.77	0.000		170129_PolI_mono.xls
1	RSEYVDMAIAKALSDGR-K11-156	sp|P10964|A190	-	monolink	monolink	poli_2mM-3_1.09658.09658.3_poli_2mM-3_1.09641.09641.3	195	n/a	-	poli_2mM-3_1_matched		2037.018	680.014	3.000	-1.1	1.1	3	10.94	4.44	4.44	0.17	0.40	0.50	0.50	0.00	0.15	797	0.00000	25.6	0.25	46.67	0.000		170129_PolI_mono.xls
1	DNNKSGILDAVTSSK-K4-156	sp|P10964|A190	-	monolink	monolink	poli_2mM-3_1_new.10199.10199.3_poli_2mM-3_1_new.10176.10176.3	888	n/a	-	poli_2mM-3_1_new_matched		1703.857	568.960	3.000	-0.4	0.4	11	11.21	4.62	4.62	0.22	0.44	0.73	0.73	0.00	0.24	634	0.00000	30.0	0.00	46.63	0.000		170129_PolI_mono.xls
1	ESIGALVSQIKLK-K11-156	sp|P32786|Rrn6	-	monolink	monolink	poli_2mM-3_1.10395.10395.3_poli_2mM-3_1.10392.10392.3	597	n/a	-	poli_2mM-3_1_matched		1540.907	514.643	3.000	-0.6	0.6	8	11.51	4.12	4.12	0.29	0.40	0.48	0.48	0.00	0.19	686	0.00000	29.0	0.00	46.58	0.000		170129_PolI_mono.xls
1	INQVIKHIHYVR-K6-156	sp|Q04712|Rrn11	-	monolink	monolink	poli_5mM-3_1_new.07094.07094.3_poli_5mM-3_1_new.07027.07027.3	406	n/a	-	poli_5mM-3_1_new_matched		1674.955	559.326	3.000	-1.1	1.1	24	11.48	2.61	2.61	0.23	0.56	0.56	0.56	0.00	0.24	468	0.00000	47.6	0.25	46.55	0.000		170129_PolI_mono.xls
1	KLDGSNEASANDEESFDVGR-K1-156	sp|P10964|A190	-	monolink	monolink	poli_5mM-3_1.07187.07187.3_poli_5mM-3_1.07150.07150.3	283	n/a	-	poli_5mM-3_1_matched		2295.013	766.012	3.000	-0.5	0.5	5	11.51	4.19	4.19	0.23	0.27	0.41	0.41	0.00	0.10	881	0.00000	20.0	0.00	46.20	0.000		170129_PolI_mono.xls
1	LLPQINILQPIKGESAR-K12-156	sp|P07703|AC40	-	monolink	monolink	poli_2mM-2_2.10485.10485.3_poli_2mM-2_2.10470.10470.3	240	n/a	-	poli_2mM-2_2_matched		2045.189	682.738	3.000	0.3	0.3	5	11.51	2.49	2.49	0.28	0.60	0.63	0.63	0.00	0.19	421	0.00000	20.2	0.27	46.10	0.000		170129_PolI_mono.xls
1	HMVNDKFQVR-K6-156	sp|P22138|A135	-	monolink	monolink	poli_5mM-3_1_new.07971.07971.3_poli_5mM-3_1_new.07931.07931.3	1043	n/a	-	poli_5mM-3_1_new_matched		1428.717	477.247	3.000	-1.1	1.1	20	11.51	3.82	3.82	0.18	0.59	0.49	0.49	0.00	0.25	397	0.00000	24.5	0.15	46.07	0.000		170129_PolI_mono.xls
1	LIENQLKSFESR-K7-155	sp|Q04712|Rrn11	-	monolink	monolink	poli_5mM-3_2_new.08974.08974.3_poli_5mM-3_2_new.08914.08914.3	436	n/a	-	poli_5mM-3_2_new_matched		1617.871	540.298	3.000	-2.1	2.1	8	11.48	3.77	3.77	0.18	0.53	0.49	0.49	0.00	0.20	498	0.00000	62.8	0.26	46.05	0.000		170129_PolI_mono.xls
1	LQTDVANSSSNSKR-K13-155	sp|P10964|A190	-	monolink	monolink	poli_5mM-3_1.04385.04385.3_poli_5mM-3_1.04343.04343.3	1363	n/a	-	poli_5mM-3_1_matched		1660.835	554.620	3.000	-2.7	2.7	8	11.50	4.32	4.32	0.24	0.30	0.36	0.36	0.00	0.13	802	0.00000	20.7	0.29	45.88	0.000		170129_PolI_mono.xls
1	SISKVLLSEVIDK-K4-156	sp|P10964|A190	-	monolink	monolink	poli_5mM-3_2_new.11536.11536.3_poli_5mM-3_2_new.11516.11516.3	1260	n/a	-	poli_5mM-3_2_new_matched		1585.920	529.648	3.000	1.3	1.3	3	11.51	4.16	4.16	0.28	0.43	0.67	0.67	0.00	0.26	558	0.00000	49.7	0.12	45.83	0.000		170129_PolI_mono.xls
1	EKESIGALVSQIK-K2-156	sp|P32786|Rrn6	-	monolink	monolink	poli_5mM-3_2_new.10974.10974.3_poli_5mM-3_2_new.10948.10948.3	586	n/a	-	poli_5mM-3_2_new_matched		1556.865	519.963	3.000	-0.7	0.7	6	11.51	3.34	3.34	0.30	0.46	0.79	0.79	0.00	0.30	483	0.00000	50.6	0.35	45.78	0.000		170129_PolI_mono.xls
1	KMEIPLLHCTK-K1-155	sp|Q04712|Rrn11	-	monolink	monolink	poli_2mM-3_1.08235.08235.3_poli_2mM-3_1.08231.08231.3	172	n/a	-	poli_2mM-3_1_matched		1523.820	508.948	3.000	-1.7	1.7	5	11.49	4.38	4.38	0.20	0.36	0.53	0.53	0.00	0.24	651	0.00000	31.8	0.00	45.70	0.000		170129_PolI_mono.xls
1	HNNVTSIELHSPIKSIK-K14-155	sp|P32786|Rrn6	-	monolink	monolink	poli_5mM-2_1.06969.06969.3_poli_5mM-2_1.06945.06945.3	243	n/a	-	poli_5mM-2_1_matched		2071.139	691.387	3.000	-2.7	2.7	15	11.47	3.50	3.50	0.22	0.36	0.49	0.49	0.00	0.15	719	0.00000	21.3	0.35	45.66	0.000		170129_PolI_mono.xls
1	KLKYQYINYISR-K3-155	sp|Q04712|Rrn11	-	monolink	monolink	poli_5mM-3_1_new.08584.08584.3_poli_5mM-3_1_new.08559.08559.3	20	n/a	-	poli_5mM-3_1_new_matched		1742.970	581.998	3.000	-2.0	2.0	6	11.51	4.03	4.03	0.30	0.39	0.67	0.67	0.00	0.28	569	0.00000	35.4	0.31	45.62	0.000		170129_PolI_mono.xls
1	IDDKNGILLTSR-K4-156	sp|P32786|Rrn6	-	monolink	monolink	poli_5mM-3_1.08483.08483.3_poli_5mM-3_1.08441.08441.3	411	n/a	-	poli_5mM-3_1_matched		1499.819	500.948	3.000	-0.3	0.3	10	11.48	3.49	3.49	0.27	0.44	0.62	0.62	0.00	0.26	532	0.00000	47.2	0.41	45.61	0.000		170129_PolI_mono.xls
1	RSEYVDMAIAKALSDGR-K11-155	sp|P10964|A190	-	monolink	monolink	poli_5mM-3_1_new.10474.10474.3_poli_5mM-3_1_new.10471.10471.3	195	n/a	-	poli_5mM-3_1_new_matched		2036.034	679.686	3.000	-1.9	1.9	6	10.90	4.26	4.26	0.20	0.41	0.57	0.57	0.00	0.17	699	0.00000	42.6	0.37	45.54	0.000		170129_PolI_mono.xls
1	FPSNVDISKLK-K9-156	sp|P47006|A34.5	-	monolink	monolink	poli_5mM-3_2_new.09759.09759.3_poli_5mM-3_2_new.09696.09696.3	66	n/a	-	poli_5mM-3_2_new_matched		1402.769	468.598	3.000	-1.0	1.0	6	11.45	4.06	4.06	0.24	0.48	0.42	0.42	0.00	0.19	536	0.00000	26.0	0.41	45.53	0.000		170129_PolI_mono.xls
1	KDVPKVEGLK-K5-156	sp|P47006|A34.5	-	monolink	monolink	poli_5mM-4_2_new.06552.06552.3_poli_5mM-4_2_new.06479.06479.3	162	n/a	-	poli_5mM-4_2_new_matched		1267.735	423.586	3.000	-3.1	3.1	2	11.48	4.08	4.08	0.29	0.50	0.51	0.51	0.00	0.25	462	0.00000	56.5	0.00	45.49	0.000		170129_PolI_mono.xls
1	APVLVSKVVSK-K7-156	sp|Q01080|A49	-	monolink	monolink	poli_2mM-3_1_new.09427.09427.3_poli_2mM-3_1_new.09318.09318.3	99	n/a	-	poli_2mM-3_1_new_matched		1281.788	428.271	3.000	-2.0	2.0	8	11.51	4.47	4.47	0.26	0.50	0.40	0.40	0.00	0.18	504	0.00000	38.4	0.36	45.47	0.000		170129_PolI_mono.xls
1	STAASYKIATMK-K7-156	sp|Q01080|A49	-	monolink	monolink	poli_5mM-4_2.07157.07157.3_poli_5mM-4_2.07128.07128.3	393	n/a	-	poli_5mM-4_2_matched		1426.737	476.587	3.000	-0.7	0.7	8	11.48	4.26	4.26	0.21	0.51	0.49	0.49	0.00	0.20	489	0.00000	50.3	0.00	45.45	0.000		170129_PolI_mono.xls
1	HMVNDKFQVR-K6-155	sp|P22138|A135	-	monolink	monolink	poli_5mM-4_2.05928.05928.3_poli_5mM-4_2.05893.05893.3	1043	n/a	-	poli_5mM-4_2_matched		1427.732	476.919	3.000	-2.6	2.6	3	10.80	4.54	4.54	0.20	0.38	0.48	0.48	0.00	0.24	691	0.00000	27.0	0.19	45.43	0.000		170129_PolI_mono.xls
1	SGILDAVTSSKVNAITSQVVSK-K11-155	sp|P10964|A190	-	monolink	monolink	poli_5mM-2_2_new.11416.11416.3_poli_5mM-2_2_new.11398.11398.3	899	n/a	-	poli_5mM-2_2_new_matched		2358.303	787.109	3.000	0.1	0.1	2	11.45	3.87	3.87	0.24	0.41	0.57	0.57	0.00	0.13	649	0.00000	30.5	0.28	45.24	0.000		170129_PolI_mono.xls
1	RLEEDNDEEQSHKK-K14-156	sp|P10964|A190	-	monolink	monolink	poli_2mM-4_2_new.03702.03702.3_poli_2mM-4_2_new.03661.03661.3	1377	n/a	-	poli_2mM-4_2_new_matched		1911.879	638.301	3.000	-1.2	1.2	13	11.23	4.49	4.49	0.23	0.45	0.43	0.43	0.00	0.15	611	0.00000	49.5	0.00	45.24	0.000		170129_PolI_mono.xls
1	SHHDDEEESSEKK-K12-156	sp|P47006|A34.5	-	monolink	monolink	poli_5mM-3_1_new.03065.03065.3_poli_5mM-3_1_new.03025.03025.3	208	n/a	-	poli_5mM-3_1_new_matched		1711.714	571.579	3.000	-1.9	1.9	39	11.28	3.48	3.48	0.16	0.54	0.57	0.57	0.00	0.22	457	0.00000	25.7	0.00	45.19	0.000		170129_PolI_mono.xls
1	RLEEDNDEEQSHKK-K13-155	sp|P10964|A190	-	monolink	monolink	poli_2mM-3_2_new.03118.03118.3_poli_2mM-3_2_new.03077.03077.3	1376	n/a	-	poli_2mM-3_2_new_matched		1910.893	637.972	3.000	-3.2	3.2	17	11.49	4.26	4.26	0.29	0.38	0.46	0.46	0.00	0.16	620	0.00000	35.2	0.00	44.80	0.000		170129_PolI_mono.xls
1	KFPCNSMQAMALSGAK-K1-156	sp|P10964|A190	-	monolink	monolink	poli_5mM-3_1_new.09781.09781.3_poli_5mM-3_1_new.09682.09682.3	919	n/a	-	poli_5mM-3_1_new_matched		1895.897	632.973	3.000	1.2	1.2	4	11.21	3.10	3.10	0.17	0.37	0.49	0.49	0.00	0.15	691	0.00000	25.8	0.36	44.75	0.000		170129_PolI_mono.xls
1	LLPQINILQPIKGESAR-K12-155	sp|P07703|AC40	-	monolink	monolink	poli_5mM-3_1.10161.10161.3_poli_5mM-3_1.10139.10139.3	240	n/a	-	poli_5mM-3_1_matched		2044.210	682.411	3.000	2.1	2.1	4	11.51	2.55	2.55	0.24	0.52	0.68	0.68	0.00	0.20	424	0.00000	24.4	0.35	44.58	0.000		170129_PolI_mono.xls
1	AKQQQVWLIK-K2-156	sp|P47006|A34.5	-	monolink	monolink	poli_5mM-3_2_new.09991.09991.3_poli_5mM-3_2_new.09944.09944.3	49	n/a	-	poli_5mM-3_2_new_matched		1396.808	466.610	3.000	-0.2	0.2	12	11.44	3.86	3.86	0.17	0.41	0.54	0.54	0.00	0.27	525	0.00000	31.0	0.00	44.57	0.000		170129_PolI_mono.xls
1	IFETALNEKQITNNR-K9-155	sp|P10964|A190	-	monolink	monolink	poli_5mM-3_2_new.08601.08601.3_poli_5mM-3_2_new.08575.08575.3	259	n/a	-	poli_5mM-3_2_new_matched		1945.028	649.351	3.000	-0.3	0.3	4	11.51	3.56	3.56	0.27	0.42	0.53	0.53	0.00	0.18	557	0.00000	50.7	0.26	44.52	0.000		170129_PolI_mono.xls
1	SISKVLLSEVIDK-K4-155	sp|P10964|A190	-	monolink	monolink	poli_5mM-3_1.09980.09980.3_poli_5mM-3_1.09975.09975.3	1260	n/a	-	poli_5mM-3_1_matched		1584.932	529.318	3.000	-2.4	2.4	6	11.51	3.98	3.98	0.26	0.38	0.63	0.63	0.00	0.24	545	0.00000	39.9	0.18	44.50	0.000		170129_PolI_mono.xls
1	HGQKGVCSR-K4-155	sp|P22138|A135	-	monolink	monolink	poli_5mM-4_1.02484.02484.3_poli_5mM-4_1.02444.02444.3	924	n/a	-	poli_5mM-4_1_matched		1182.591	395.205	3.000	-3.0	3.0	4	11.44	4.34	4.34	0.21	0.47	0.52	0.52	0.00	0.29	422	0.00000	38.3	0.20	44.43	0.000		170129_PolI_mono.xls
1	VPIPGVKQALEK-K7-156	sp|P10964|A190	-	monolink	monolink	poli_2mM-3_1_new.10115.10115.3_poli_2mM-3_1_new.10076.10076.3	457	n/a	-	poli_2mM-3_1_new_matched		1433.848	478.957	3.000	-0.6	0.6	9	11.51	4.65	4.65	0.29	0.28	0.56	0.56	0.00	0.24	668	0.00000	21.2	0.38	44.42	0.000		170129_PolI_mono.xls
1	CVHPEPENGKR-K10-155	sp|P10964|A190	-	monolink	monolink	poli_5mM-4_2.03097.03097.3_poli_5mM-4_2.03061.03061.3	1516	n/a	-	poli_5mM-4_2_matched		1476.712	493.245	3.000	-2.5	2.5	8	11.51	3.74	3.74	0.30	0.34	0.54	0.54	0.00	0.25	591	0.00000	28.5	0.00	44.41	0.000		170129_PolI_mono.xls
1	VPFKLPEMTR-K4-156	sp|Q01080|A49	-	monolink	monolink	poli_2mM-3_2_new.10823.10823.3_poli_2mM-3_2_new.10800.10800.3	402	n/a	-	poli_2mM-3_2_new_matched		1372.741	458.588	3.000	-0.8	0.8	17	11.33	3.88	3.88	0.19	0.50	0.61	0.61	0.00	0.31	386	0.00000	27.5	0.28	44.40	0.000		170129_PolI_mono.xls
1	RFQKCFPPGVIGIDEGSDEAYVK-K4-156	sp|P07703|AC40	-	monolink	monolink	poli_2mM-2_1.09171.09171.3_poli_2mM-2_1.09152.09152.3	249	n/a	-	poli_2mM-2_1_matched		2767.351	923.458	3.000	-0.7	0.7	17	11.45	2.56	2.56	0.27	0.35	0.55	0.55	0.00	0.12	675	0.00000	19.3	0.00	44.36	0.000		170129_PolI_mono.xls
1	VLLSEVIDKVIVTETTGTSNTAGGNAAR-K9-156	sp|P10964|A190	-	monolink	monolink	poli_2mM-2_2.11367.11367.3_poli_2mM-2_2.11388.11388.3	1269	n/a	-	poli_2mM-2_2_matched		2971.575	991.533	3.000	1.1	1.1	12	8.53	3.43	3.43	0.19	0.24	0.40	0.40	0.00	0.07	1168	0.00000	13.6	0.25	44.34	0.000		170129_PolI_mono.xls
1	HGQKGVCSR-K4-156	sp|P22138|A135	-	monolink	monolink	poli_5mM-4_1_new.03713.03713.3_poli_5mM-4_1_new.03671.03671.3	924	n/a	-	poli_5mM-4_1_new_matched		1183.572	395.532	3.000	-3.9	3.9	8	11.44	4.14	4.14	0.34	0.55	0.46	0.46	0.00	0.25	331	0.00000	45.7	0.25	44.28	0.000		170129_PolI_mono.xls
1	ESIGALVSQIKLK-K11-155	sp|P32786|Rrn6	-	monolink	monolink	poli_5mM-3_1.10099.10099.3_poli_5mM-3_1.10078.10078.3	597	n/a	-	poli_5mM-3_1_matched		1539.923	514.315	3.000	-1.7	1.7	2	11.50	3.50	3.50	0.26	0.30	0.48	0.48	0.00	0.18	669	0.00000	37.3	0.00	44.14	0.000		170129_PolI_mono.xls
1	DGALLCGILDKSQYGASK-K11-156	sp|P10964|A190	-	monolink	monolink	poli_5mM-3_2_new.11514.11514.3_poli_5mM-3_2_new.11494.11494.3	783	n/a	-	poli_5mM-3_2_new_matched		2051.028	684.684	3.000	1.5	1.5	11	11.51	3.18	3.18	0.20	0.39	0.63	0.63	0.00	0.18	581	0.00000	21.9	0.32	44.12	0.000		170129_PolI_mono.xls
1	IKTYHSSEPAYIEEVNLIGDESNK-K2-156	sp|P22138|A135	-	monolink	monolink	poli_2mM-2_2_new.09628.09628.3_poli_2mM-2_2_new.09611.09611.3	872	n/a	-	poli_2mM-2_2_new_matched		2891.403	964.809	3.000	-1.6	1.6	5	11.51	2.98	2.98	0.34	0.30	0.58	0.58	0.00	0.12	695	0.00000	21.3	0.00	44.10	0.000		170129_PolI_mono.xls
1	QVTNPIDEKNGTSNCIVR-K9-155	sp|P46669|A43	-	monolink	monolink	poli_5mM-3_1.06953.06953.3_poli_5mM-3_1.06927.06927.3	31	n/a	-	poli_5mM-3_1_matched		2199.093	734.039	3.000	-1.9	1.9	7	10.21	4.66	4.66	0.14	0.39	0.34	0.34	0.00	0.09	773	0.00000	24.4	0.30	43.96	0.000		170129_PolI_mono.xls
1	LIENQLKSFESR-K7-156	sp|Q04712|Rrn11	-	monolink	monolink	poli_2mM-3_1_new.09829.09829.3_poli_2mM-3_1_new.09799.09799.3	436	n/a	-	poli_2mM-3_1_new_matched		1618.856	540.627	3.000	-0.3	0.3	12	10.83	3.25	3.25	0.22	0.58	0.50	0.50	0.00	0.21	380	0.00000	50.3	0.28	43.88	0.000		170129_PolI_mono.xls
1	DGFTKIFETALNEK-K5-156	sp|P10964|A190	-	monolink	monolink	poli_5mM-3_1.10687.10687.3_poli_5mM-3_1.10681.10681.3	250	n/a	-	poli_5mM-3_1_matched		1767.894	590.306	3.000	0.6	0.6	12	11.51	3.82	3.82	0.24	0.43	0.46	0.46	0.00	0.17	512	0.00000	32.4	0.29	43.76	0.000		170129_PolI_mono.xls
1	SQAESLPIVSNKK-K13-156	sp|P46669|A43	-	monolink	monolink	poli_2mM-4_2.07417.07417.3_poli_2mM-4_2.07393.07393.3	277	n/a	-	poli_2mM-4_2_matched		1555.843	519.622	3.000	-1.9	1.9	2	11.50	3.31	3.31	0.24	0.33	0.53	0.53	0.00	0.21	597	0.00000	23.4	0.31	43.61	0.000		170129_PolI_mono.xls
1	YDPVLAKYNPAK-K7-156	sp|P10964|A190	-	monolink	monolink	poli_2mM-4_1_new.09444.09444.3_poli_2mM-4_1_new.09397.09397.3	1126	n/a	-	poli_2mM-4_1_new_matched		1533.806	512.276	3.000	-1.2	1.2	4	11.51	3.53	3.53	0.35	0.40	0.69	0.69	0.00	0.29	431	0.00000	28.8	0.32	43.59	0.000		170129_PolI_mono.xls
1	NRIDSDKLTDSAIDIVDSVR-K7-156	sp|Q01080|A49	-	monolink	monolink	poli_5mM-2_1.09944.09944.3_poli_5mM-2_1.09927.09927.3	153	n/a	-	poli_5mM-2_1_matched		2387.215	796.746	3.000	-1.0	1.0	5	11.21	2.91	2.91	0.22	0.38	0.47	0.47	0.00	0.12	630	0.00000	13.1	0.06	43.56	0.000		170129_PolI_mono.xls
1	AKQQQVWLIK-K2-155	sp|P47006|A34.5	-	monolink	monolink	poli_5mM-4_1.07718.07718.3_poli_5mM-4_1.07701.07701.3	49	n/a	-	poli_5mM-4_1_matched		1395.822	466.282	3.000	-2.5	2.5	3	11.44	4.17	4.17	0.20	0.32	0.54	0.54	0.00	0.27	564	0.00000	37.5	0.00	43.55	0.000		170129_PolI_mono.xls
1	VEGLKLEHFATGYDAEDFHVAEEVK-K5-156	sp|P47006|A34.5	-	monolink	monolink	poli_5mM-2_2.09278.09278.3_poli_5mM-2_2.09285.09285.3	167	n/a	-	poli_5mM-2_2_matched		2988.439	997.154	3.000	-0.2	0.2	12	10.70	3.81	3.81	0.17	0.29	0.39	0.39	0.00	0.08	822	0.00000	7.4	0.22	43.52	0.000		170129_PolI_mono.xls
1	DNNKSGILDAVTSSK-K4-155	sp|P10964|A190	-	monolink	monolink	poli_2mM-3_1_new.09373.09373.3_poli_2mM-3_1_new.09339.09339.3	888	n/a	-	poli_2mM-3_1_new_matched		1702.873	568.632	3.000	-1.7	1.7	15	9.96	4.37	4.37	0.17	0.37	0.45	0.45	0.00	0.15	750	0.00000	20.2	0.00	43.45	0.000		170129_PolI_mono.xls
1	VPFKLPEMTR-K4-155	sp|Q01080|A49	-	monolink	monolink	poli_2mM-4_1_new.09957.09957.3_poli_2mM-4_1_new.09948.09948.3	402	n/a	-	poli_2mM-4_1_new_matched		1371.758	458.260	3.000	-2.0	2.0	9	11.48	2.74	2.74	0.24	0.42	0.76	0.76	0.00	0.38	351	0.00000	45.0	0.24	43.41	0.000		170129_PolI_mono.xls
1	GLPPAQDFSAAPIQVSTTEKK-K20-155	sp|P50106|A14	-	monolink	monolink	poli_5mM-3_1_new.09215.09215.3_poli_5mM-3_1_new.09196.09196.3	117	n/a	-	poli_5mM-3_1_new_matched		2339.237	780.754	3.000	-0.7	0.7	8	11.51	2.60	2.60	0.26	0.33	0.43	0.43	0.00	0.10	652	0.00000	15.0	0.11	43.34	0.000		170129_PolI_mono.xls
1	QTPFFESNKIR-K9-156	sp|P40992|Rrn7	-	monolink	monolink	poli_2mM-4_1.08465.08465.3_poli_2mM-4_1.08418.08418.3	457	n/a	-	poli_2mM-4_1_matched		1521.781	508.268	3.000	-1.0	1.0	6	11.51	3.66	3.66	0.25	0.44	0.41	0.41	0.00	0.19	451	0.00000	42.1	0.00	43.20	0.000		170129_PolI_mono.xls
1	CVHPEPENGKR-K10-156	sp|P10964|A190	-	monolink	monolink	poli_2mM-4_2_new.04312.04312.3_poli_2mM-4_2_new.04290.04290.3	1516	n/a	-	poli_2mM-4_2_new_matched		1477.696	493.573	3.000	-1.7	1.7	25	11.46	3.40	3.40	0.21	0.36	0.55	0.55	0.00	0.25	508	0.00000	20.7	0.00	43.18	0.000		170129_PolI_mono.xls
1	DLNDDLSKLQK-K8-156	sp|P10964|A190	-	monolink	monolink	poli_5mM-3_2_new.09864.09864.3_poli_5mM-3_2_new.09819.09819.3	405	n/a	-	poli_5mM-3_2_new_matched		1443.743	482.256	3.000	-1.7	1.7	6	11.43	3.86	3.86	0.21	0.45	0.40	0.40	0.00	0.18	453	0.00000	27.3	0.00	43.16	0.000		170129_PolI_mono.xls
1	IDSDKLTDSAIDIVDSVR-K5-156	sp|Q01080|A49	-	monolink	monolink	poli_5mM-2_2.10595.10595.3_poli_5mM-2_2.10578.10578.3	153	n/a	-	poli_5mM-2_2_matched		2117.073	706.699	3.000	-0.4	0.4	1	11.45	3.58	3.58	0.26	0.29	0.56	0.56	0.00	0.16	647	0.00000	19.0	0.21	43.10	0.000		170129_PolI_mono.xls
1	HLKNFPLNGDNK-K3-156	sp|P47006|A34.5	-	monolink	monolink	poli_5mM-3_2_new.08095.08095.3_poli_5mM-3_2_new.08051.08051.3	36	n/a	-	poli_5mM-3_2_new_matched		1551.804	518.276	3.000	-0.5	0.5	25	10.95	3.11	3.11	0.21	0.31	0.71	0.71	0.00	0.29	591	0.00000	31.6	0.46	43.08	0.000		170129_PolI_mono.xls
1	IKNEYWGKGSLENEVLFK-K8-156	sp|P10964|A190	-	monolink	monolink	poli_5mM-2_2.09630.09630.3_poli_5mM-2_2.09616.09616.3	762	n/a	-	poli_5mM-2_2_matched		2309.194	770.739	3.000	-0.0	0.0	3	11.35	3.89	3.89	0.20	0.30	0.39	0.39	0.00	0.11	694	0.00000	21.5	0.23	43.08	0.000		170129_PolI_mono.xls
1	GIIGKADSDKK-K5-155	sp|P36070|Rrn3	-	monolink	monolink	poli_2mM-4_1_new.05340.05340.3_poli_2mM-4_1_new.05280.05280.3	558	n/a	-	poli_2mM-4_1_new_matched		1285.725	429.583	3.000	-0.9	0.9	3	11.13	1.49	1.49	0.21	0.62	0.82	0.82	0.00	0.37	142	0.00000	37.2	0.21	42.99	0.000		170129_PolI_mono.xls
1	RILKTQSQK-K4-155	sp|P32786|Rrn6	-	monolink	monolink	poli_5mM-4_2_new.03785.03785.3_poli_5mM-4_2_new.03733.03733.3	832	n/a	-	poli_5mM-4_2_new_matched		1255.760	419.595	3.000	-2.2	2.2	5	11.09	4.25	4.25	0.20	0.43	0.37	0.37	0.00	0.20	492	0.00000	60.5	0.22	42.93	0.000		170129_PolI_mono.xls
1	SIQLYKAPVLVSK-K6-156	sp|Q01080|A49	-	monolink	monolink	poli_2mM-3_2_new.10773.10773.3_poli_2mM-3_2_new.10747.10747.3	92	n/a	-	poli_2mM-3_2_new_matched		1600.941	534.655	3.000	-1.8	1.8	7	11.14	3.24	3.24	0.22	0.46	0.67	0.67	0.00	0.26	407	0.00000	41.4	0.37	42.92	0.000		170129_PolI_mono.xls
1	KSEKDEFVLHGENER-K1-156	sp|Q01080|A49	-	monolink	monolink	poli_2mM-3_1.06030.06030.3_poli_2mM-3_1.06664.06664.3	45	n/a	-	poli_2mM-3_1_matched		1971.949	658.324	3.000	-2.4	2.4	6	11.51	2.99	2.99	0.27	0.37	0.59	0.59	0.00	0.20	497	0.00000	33.3	0.00	42.79	0.000		170129_PolI_mono.xls
1	LVNYTSNLLKLR-K10-156	sp|P36070|Rrn3	-	monolink	monolink	poli_5mM-3_2.09554.09554.3_poli_5mM-3_2.09534.09534.3	217	n/a	-	poli_5mM-3_2_matched		1588.918	530.647	3.000	-0.8	0.8	11	11.49	3.13	3.13	0.23	0.41	0.58	0.58	0.00	0.24	430	0.00000	48.6	0.00	42.79	0.000		170129_PolI_mono.xls
1	IASTAKDNAPLQFDK-K6-155	sp|P47006|A34.5	-	monolink	monolink	poli_5mM-3_2.07097.07097.3_poli_5mM-3_2.07079.07079.3	126	n/a	-	poli_5mM-3_2_matched		1772.930	591.984	3.000	-1.6	1.6	7	11.50	2.84	2.84	0.24	0.54	0.52	0.52	0.00	0.17	315	0.00000	50.0	0.23	42.75	0.000		170129_PolI_mono.xls
1	KLKYQYINYISR-K3-156	sp|Q04712|Rrn11	-	monolink	monolink	poli_5mM-3_1_new.09297.09297.3_poli_5mM-3_1_new.09266.09266.3	20	n/a	-	poli_5mM-3_1_new_matched		1743.953	582.325	3.000	-1.9	1.9	8	11.51	3.72	3.72	0.30	0.37	0.62	0.62	0.00	0.26	446	0.00000	44.4	0.35	42.69	0.000		170129_PolI_mono.xls
1	CTRNPDAPKGSTDPK-K9-156	sp|P07703|AC40	-	monolink	monolink	poli_5mM-3_1_new.04322.04322.3_poli_5mM-3_1_new.04260.04260.3	148	n/a	-	poli_5mM-3_1_new_matched		1798.853	600.625	3.000	0.5	0.5	11	11.51	2.53	2.53	0.27	0.33	0.59	0.59	0.00	0.20	539	0.00000	31.6	0.00	42.68	0.000		170129_PolI_mono.xls
1	KAKQQQVWLIK-K3-156	sp|P47006|A34.5	-	monolink	monolink	poli_5mM-3_2_new.08703.08703.3_poli_5mM-3_2_new.08681.08681.3	49	n/a	-	poli_5mM-3_2_new_matched		1524.903	509.309	3.000	-0.1	0.1	3	10.54	3.85	3.85	0.16	0.45	0.45	0.45	0.00	0.20	522	0.00000	33.9	0.13	42.66	0.000		170129_PolI_mono.xls
1	LQTDVANSSSNSKR-K13-156	sp|P10964|A190	-	monolink	monolink	poli_2mM-4_2_new.05421.05421.3_poli_2mM-4_2_new.05375.05375.3	1363	n/a	-	poli_2mM-4_2_new_matched		1661.818	554.947	3.000	-2.2	2.2	17	11.03	3.41	3.41	0.21	0.41	0.32	0.32	0.00	0.11	572	0.00000	14.3	0.00	42.66	0.000		170129_PolI_mono.xls
1	TVSSQNKQPINK-K7-156	sp|Q04712|Rrn11	-	monolink	monolink	poli_5mM-4_1_new.05216.05216.3_poli_5mM-4_1_new.05138.05138.3	149	n/a	-	poli_5mM-4_1_new_matched		1498.795	500.606	3.000	-2.5	2.5	10	11.33	3.10	3.10	0.30	0.47	0.54	0.54	0.00	0.22	369	0.00000	32.3	0.00	42.65	0.000		170129_PolI_mono.xls
1	VSSILKEADK-K6-156	sp|Q01080|A49	-	monolink	monolink	poli_5mM-4_1_new.07814.07814.3_poli_5mM-4_1_new.07774.07774.3	223	n/a	-	poli_5mM-4_1_new_matched		1244.682	415.902	3.000	-3.3	3.3	13	11.51	4.50	4.50	0.24	0.38	0.41	0.41	0.00	0.20	477	0.00000	44.5	0.00	42.60	0.000		170129_PolI_mono.xls
1	QSVKYDPVLAK-K4-156	sp|P10964|A190	-	monolink	monolink	poli_5mM-3_1_new.08666.08666.3_poli_5mM-3_1_new.08627.08627.3	1119	n/a	-	poli_5mM-3_1_new_matched		1402.768	468.597	3.000	-1.8	1.8	8	11.50	3.82	3.82	0.25	0.46	0.51	0.51	0.00	0.23	356	0.00000	26.0	0.31	42.58	0.000		170129_PolI_mono.xls
1	QFVNDNKNNDLIGLDR-K7-156	sp|Q04712|Rrn11	-	monolink	monolink	poli_2mM-3_1_new.09996.09996.3_poli_2mM-3_1_new.09957.09957.3	388	n/a	-	poli_2mM-3_1_new_matched		2030.005	677.676	3.000	-0.8	0.8	6	11.15	3.00	3.00	0.16	0.55	0.40	0.40	0.00	0.12	377	0.00000	33.8	0.21	42.55	0.000		170129_PolI_mono.xls
1	HSKEPHYK-K3-155	sp|P10964|A190	-	monolink	monolink	poli_2mM-4_1.02750.02750.3_poli_2mM-4_1.02708.02708.3	1110	n/a	-	poli_2mM-4_1_matched		1179.604	394.209	3.000	-1.5	1.5	9	10.90	3.91	3.91	0.19	0.54	0.41	0.41	0.00	0.26	326	0.00000	41.4	0.00	42.52	0.000		170129_PolI_mono.xls
1	RILKTQSQK-K4-156	sp|P32786|Rrn6	-	monolink	monolink	poli_5mM-4_2.04293.04293.3_poli_5mM-4_2.04254.04254.3	832	n/a	-	poli_5mM-4_2_matched		1256.747	419.924	3.000	1.6	1.6	1	11.44	5.02	5.02	0.22	0.34	0.35	0.35	0.00	0.19	532	0.00000	55.6	0.29	42.43	0.000		170129_PolI_mono.xls
1	LSIATNELLESWQKTK-K14-156	sp|P32786|Rrn6	-	monolink	monolink	poli_5mM-3_1_new.11289.11289.3_poli_5mM-3_1_new.11277.11277.3	643	n/a	-	poli_5mM-3_1_new_matched		2016.079	673.034	3.000	0.3	0.3	2	11.48	3.82	3.82	0.21	0.21	0.42	0.42	0.00	0.13	723	0.00000	11.9	0.23	42.30	0.000		170129_PolI_mono.xls
1	ISWKHDLDPDDTTLR-K4-155	sp|P32786|Rrn6	-	monolink	monolink	poli_5mM-3_1_new.09231.09231.3_poli_5mM-3_1_new.09193.09193.3	439	n/a	-	poli_5mM-3_1_new_matched		1965.981	656.335	3.000	0.0	0.0	5	11.51	2.74	2.74	0.21	0.36	0.60	0.60	0.00	0.20	487	0.00000	40.4	0.18	42.26	0.000		170129_PolI_mono.xls
1	KAKQQQVWLIK-K1-156	sp|P47006|A34.5	-	monolink	monolink	poli_5mM-3_1.07874.07874.3_poli_5mM-3_1.07850.07850.3	47	n/a	-	poli_5mM-3_1_matched		1524.901	509.308	3.000	-1.3	1.3	1	10.21	3.74	3.74	0.17	0.35	0.42	0.42	0.00	0.19	647	0.00000	20.2	0.36	42.13	0.000		170129_PolI_mono.xls
1	RTPQIGDKFSSR-K8-155	sp|P22138|A135	-	monolink	monolink	poli_5mM-4_2.06016.06016.3_poli_5mM-4_2.05973.05973.3	916	n/a	-	poli_5mM-4_2_matched		1545.825	516.283	3.000	-1.9	1.9	4	10.86	3.94	3.94	0.18	0.37	0.44	0.44	0.00	0.18	550	0.00000	24.3	0.30	42.11	0.000		170129_PolI_mono.xls
1	VLLSEVIDKVIVTETTGTSNTAGGNAAR-K9-155	sp|P10964|A190	-	monolink	monolink	poli_5mM-1_1_new.12291.12291.4_poli_5mM-1_1_new.12280.12280.4	1269	n/a	-	poli_5mM-1_1_new_matched		2970.585	743.654	4.000	-1.3	1.3	4	11.51	3.33	3.33	0.23	0.32	0.44	0.44	0.00	0.08	609	0.00000	10.2	0.27	42.10	0.000		170129_PolI_mono.xls
1	KTKQAVSYDEPDEDEIETMR-K3-156	sp|P10964|A190	-	monolink	monolink	poli_5mM-2_1.06843.06843.3_poli_5mM-2_1.06825.06825.3	1379	n/a	-	poli_5mM-2_1_matched		2539.162	847.395	3.000	-0.8	0.8	7	11.46	2.71	2.71	0.25	0.38	0.56	0.56	0.00	0.14	502	0.00000	24.2	0.00	42.06	0.000		170129_PolI_mono.xls
1	HLKNFPLNGDNKK-K3-156	sp|P47006|A34.5	-	monolink	monolink	poli_2mM-3_2_new.07157.07157.3_poli_2mM-3_2_new.07118.07118.3	36	n/a	-	poli_2mM-3_2_new_matched		1679.895	560.973	3.000	-3.0	3.0	6	11.23	3.15	3.15	0.19	0.31	0.52	0.52	0.00	0.20	572	0.00000	11.8	0.51	41.99	0.000		170129_PolI_mono.xls
1	WMEKQFLPTQTK-K4-155	sp|P40992|Rrn7	-	monolink	monolink	poli_5mM-4_2_new.09481.09481.3_poli_5mM-4_2_new.09466.09466.3	383	n/a	-	poli_5mM-4_2_new_matched		1690.871	564.631	3.000	-3.7	3.7	6	11.48	2.55	2.55	0.27	0.37	0.65	0.65	0.00	0.27	399	0.00000	24.7	0.25	41.92	0.000		170129_PolI_mono.xls
1	IATMKVPFKLPEMTR-K5-156	sp|Q01080|A49	-	monolink	monolink	poli_5mM-2_2_new.10767.10767.4_poli_5mM-2_2_new.10771.10771.4	398	n/a	-	poli_5mM-2_2_new_matched		1917.043	480.269	4.000	-1.8	1.8	15	11.49	2.20	2.20	0.19	0.57	0.81	0.81	0.00	0.27	170	0.00000	9.6	0.28	41.87	0.000		170129_PolI_mono.xls
1	RPPQDFVAPIDQKK-K13-156	sp|P36070|Rrn3	-	monolink	monolink	poli_5mM-3_1_new.08187.08187.3_poli_5mM-3_1_new.08163.08163.3	22	n/a	-	poli_5mM-3_1_new_matched		1793.964	598.996	3.000	-1.9	1.9	6	11.50	2.25	2.25	0.22	0.35	0.81	0.81	0.00	0.29	412	0.00000	19.9	0.26	41.87	0.000		170129_PolI_mono.xls
1	ISWKHDLDPDDTTLR-K4-156	sp|P32786|Rrn6	-	monolink	monolink	poli_5mM-3_2.08718.08718.3_poli_5mM-3_2.08683.08683.3	439	n/a	-	poli_5mM-3_2_matched		1966.960	656.661	3.000	-1.6	1.6	7	11.45	2.68	2.68	0.24	0.32	0.57	0.57	0.00	0.19	516	0.00000	36.7	0.17	41.77	0.000		170129_PolI_mono.xls
1	LKSVEVHR-K2-156	sp|P10964|A190	-	monolink	monolink	poli_5mM-4_2_new.05734.05734.3_poli_5mM-4_2_new.05707.05707.3	111	n/a	-	poli_5mM-4_2_new_matched		1122.638	375.221	3.000	-1.3	1.3	30	11.51	4.77	4.77	0.24	0.38	0.42	0.42	0.00	0.26	389	0.00000	56.2	0.24	41.75	0.000		170129_PolI_mono.xls
1	GLPPAQDFSAAPIQVSTTEKK-K20-156	sp|P50106|A14	-	monolink	monolink	poli_5mM-3_1.08707.08707.3_poli_5mM-3_1.08681.08681.3	117	n/a	-	poli_5mM-3_1_matched		2340.223	781.082	3.000	0.8	0.8	3	11.35	2.65	2.65	0.18	0.25	0.44	0.44	0.00	0.10	678	0.00000	11.1	0.12	41.67	0.000		170129_PolI_mono.xls
1	DISSTLLNELKSK-K11-156	sp|P10964|A190	-	monolink	monolink	poli_5mM-3_2_new.11640.11640.3_poli_5mM-3_2_new.11622.11622.3	182	n/a	-	poli_5mM-3_2_new_matched		1602.874	535.299	3.000	1.4	1.4	9	11.46	2.05	2.05	0.25	0.55	0.51	0.51	0.00	0.20	226	0.00000	43.2	0.11	41.52	0.000		170129_PolI_mono.xls
1	KLYKIFPLDR-K4-156	sp|P40992|Rrn7	-	monolink	monolink	poli_2mM-3_2.09603.09603.3_poli_2mM-3_2.09582.09582.3	415	n/a	-	poli_2mM-3_2_matched		1447.841	483.621	3.000	-2.3	2.3	9	11.31	2.39	2.39	0.23	0.49	0.65	0.65	0.00	0.32	223	0.00000	56.5	0.16	41.50	0.000		170129_PolI_mono.xls
1	QQQVWLIKFPSNVDISK-K8-156	sp|P47006|A34.5	-	monolink	monolink	poli_2mM-3_1_new.11798.11798.3_poli_2mM-3_1_new.11789.11789.3	57	n/a	-	poli_2mM-3_1_new_matched		2185.175	729.400	3.000	-1.4	1.4	11	11.05	2.78	2.78	0.21	0.44	0.58	0.58	0.00	0.17	417	0.00000	23.4	0.29	41.46	0.000		170129_PolI_mono.xls
1	NPTTRPKTGSTYILSTEVK-K7-155	sp|P10964|A190	-	monolink	monolink	poli_2mM-2_1_new.07119.07119.3_poli_2mM-2_1_new.07100.07100.3	309	n/a	-	poli_2mM-2_1_new_matched		2247.208	750.077	3.000	-2.2	2.2	5	10.78	2.17	2.17	0.15	0.42	0.44	0.44	0.00	0.12	525	0.00000	15.5	0.32	41.46	0.000		170129_PolI_mono.xls
1	IKNACLHR-K2-155	sp|P40992|Rrn7	-	monolink	monolink	poli_5mM-4_1_new.04229.04229.3_poli_5mM-4_1_new.04209.04209.3	506	n/a	-	poli_5mM-4_1_new_matched		1165.638	389.554	3.000	-2.7	2.7	2	11.20	4.38	4.38	0.19	0.41	0.37	0.37	0.00	0.23	400	0.00000	43.8	0.37	41.46	0.000		170129_PolI_mono.xls
1	SIQLYKAPVLVSK-K6-155	sp|Q01080|A49	-	monolink	monolink	poli_5mM-3_2_new.10050.10050.3_poli_5mM-3_2_new.10027.10027.3	92	n/a	-	poli_5mM-3_2_new_matched		1599.959	534.328	3.000	-1.7	1.7	3	11.14	2.43	2.43	0.21	0.43	0.60	0.60	0.00	0.23	379	0.00000	31.4	0.44	41.45	0.000		170129_PolI_mono.xls
1	ENKLYFQSISR-K3-155	sp|Q04712|Rrn11	-	monolink	monolink	poli_2mM-4_1_new.08872.08872.3_poli_2mM-4_1_new.08850.08850.3	185	n/a	-	poli_2mM-4_1_new_matched		1538.807	513.943	3.000	-2.8	2.8	2	10.57	4.21	4.21	0.18	0.35	0.47	0.47	0.00	0.21	551	0.00000	26.4	0.00	41.41	0.000		170129_PolI_mono.xls
1	VIFDGKPLNSEDEISNSGYLGNK-K6-155	sp|P22138|A135	-	monolink	monolink	poli_2mM-2_2_new.09629.09629.3_poli_2mM-2_2_new.09596.09596.3	77	n/a	-	poli_2mM-2_2_new_matched		2650.307	884.444	3.000	-2.7	2.7	14	11.51	2.81	2.81	0.26	0.26	0.47	0.47	0.00	0.10	617	0.00000	15.3	0.15	41.41	0.000		170129_PolI_mono.xls
1	VNAITSQVVSKCVPDGTMK-K11-156	sp|P10964|A190	-	monolink	monolink	poli_5mM-3_1_new.09256.09256.3_poli_5mM-3_1_new.09230.09230.3	910	n/a	-	poli_5mM-3_1_new_matched		2189.106	730.710	3.000	-0.4	0.4	32	11.42	2.23	2.23	0.20	0.51	0.51	0.51	0.00	0.14	320	0.00000	21.3	0.26	41.28	0.000		170129_PolI_mono.xls
1	EGLIDTAVKTSR-K9-155	sp|P10964|A190	-	monolink	monolink	poli_2mM-4_1_new.07906.07906.3_poli_2mM-4_1_new.07885.07885.3	1012	n/a	-	poli_2mM-4_1_new_matched		1443.792	482.272	3.000	-2.4	2.4	8	11.33	3.41	3.41	0.18	0.30	0.38	0.38	0.00	0.16	561	0.00000	18.1	0.27	41.26	0.000		170129_PolI_mono.xls
1	INQVIKHIHYVR-K6-155	sp|Q04712|Rrn11	-	monolink	monolink	poli_2mM-3_2.06198.06198.4_poli_2mM-3_2.06176.06176.4	406	n/a	-	poli_2mM-3_2_matched		1673.970	419.500	4.000	-2.5	2.5	7	11.49	2.05	2.05	0.23	0.56	0.41	0.41	0.00	0.17	213	0.00000	20.5	0.00	41.25	0.000		170129_PolI_mono.xls
1	TEKVDLALNR-K3-155	sp|P22138|A135	-	monolink	monolink	poli_5mM-4_1.06733.06733.3_poli_5mM-4_1.06706.06706.3	808	n/a	-	poli_5mM-4_1_matched		1312.736	438.586	3.000	-0.9	0.9	2	10.88	3.50	3.50	0.25	0.44	0.54	0.54	0.00	0.27	352	0.00000	37.0	0.00	41.23	0.000		170129_PolI_mono.xls
1	DSNGGSNSLGKFSFGNR-K11-156	sp|P46669|A43	-	monolink	monolink	poli_2mM-4_2_new.10115.10115.3_poli_2mM-4_2_new.10090.10090.3	206	n/a	-	poli_2mM-4_2_new_matched		1898.869	633.964	3.000	-3.6	3.6	5	11.26	3.04	3.04	0.16	0.30	0.44	0.44	0.00	0.13	592	0.00000	20.8	0.00	41.23	0.000		170129_PolI_mono.xls
1	KETSIGVSATGGKK-K13-155	sp|P50106|A14	-	monolink	monolink	poli_5mM-3_2_new.04884.04884.3_poli_5mM-3_2_new.04839.04839.3	130	n/a	-	poli_5mM-3_2_new_matched		1516.842	506.622	3.000	-4.0	4.0	7	11.42	2.83	2.83	0.26	0.39	0.41	0.41	0.00	0.15	435	0.00000	24.5	0.48	41.14	0.000		170129_PolI_mono.xls
1	SQFSNLKVVTTTADDAFPSSLR-K7-156	sp|P32529|A12	-	monolink	monolink	poli_2mM-3_1_new.11311.11311.3_poli_2mM-3_1_new.11302.11302.3	46	n/a	-	poli_2mM-3_1_new_matched		2539.275	847.433	3.000	-2.4	2.4	27	11.51	2.05	2.05	0.22	0.34	0.55	0.55	0.00	0.12	500	0.00000	12.3	0.21	41.14	0.000		170129_PolI_mono.xls
1	KALANQLLTPSSNVSTHTLNK-K1-155	sp|P10964|A190	-	monolink	monolink	poli_2mM-2_1.07198.07198.3_poli_2mM-2_1.07175.07175.3	555	n/a	-	poli_2mM-2_1_matched		2391.311	798.111	3.000	-1.4	1.4	2	11.18	2.85	2.85	0.24	0.42	0.36	0.36	0.00	0.09	469	0.00000	15.8	0.20	41.12	0.000		170129_PolI_mono.xls
1	RKLVNYTSNLLK-K2-156	sp|P36070|Rrn3	-	monolink	monolink	poli_5mM-3_1_new.08987.08987.3_poli_5mM-3_1_new.08919.08919.3	207	n/a	-	poli_5mM-3_1_new_matched		1603.927	535.650	3.000	-1.8	1.8	4	10.91	3.36	3.36	0.17	0.29	0.44	0.44	0.00	0.18	584	0.00000	17.7	0.24	41.03	0.000		170129_PolI_mono.xls
1	IPAIDYSKVR-K8-156	sp|P47006|A34.5	-	monolink	monolink	poli_5mM-4_1_new.08731.08731.3_poli_5mM-4_1_new.08683.08683.3	152	n/a	-	poli_5mM-4_1_new_matched		1316.729	439.917	3.000	-4.0	4.0	11	11.49	3.75	3.75	0.22	0.44	0.44	0.44	0.00	0.22	309	0.00000	24.5	0.00	40.98	0.000		170129_PolI_mono.xls
1	KLKYQYINYISR-K1-155	sp|Q04712|Rrn11	-	monolink	monolink	poli_2mM-3_2.07941.07941.3_poli_2mM-3_2.07923.07923.3	18	n/a	-	poli_2mM-3_2_matched		1742.970	581.998	3.000	-2.1	2.1	2	11.48	3.17	3.17	0.22	0.30	0.48	0.48	0.00	0.20	492	0.00000	40.6	0.40	40.97	0.000		170129_PolI_mono.xls
1	STAASYKIATMK-K7-155	sp|Q01080|A49	-	monolink	monolink	poli_5mM-4_1_new.07177.07177.3_poli_5mM-4_1_new.07159.07159.3	393	n/a	-	poli_5mM-4_1_new_matched		1425.750	476.258	3.000	-3.8	3.8	8	11.12	2.93	2.93	0.24	0.39	0.56	0.56	0.00	0.23	402	0.00000	17.0	0.00	40.96	0.000		170129_PolI_mono.xls
1	APSDTTFDLYKK-K11-155	sp|Q01080|A49	-	monolink	monolink	poli_5mM-4_1_new.08251.08251.3_poli_5mM-4_1_new.08223.08223.3	42	n/a	-	poli_5mM-4_1_new_matched		1539.779	514.268	3.000	-3.0	3.0	5	11.04	3.75	3.75	0.20	0.38	0.42	0.42	0.00	0.17	459	0.00000	26.0	0.15	40.96	0.000		170129_PolI_mono.xls
1	IASTAKDNAPLQFDK-K6-156	sp|P47006|A34.5	-	monolink	monolink	poli_2mM-3_2_new.08904.08904.3_poli_2mM-3_2_new.08857.08857.3	126	n/a	-	poli_2mM-3_2_new_matched		1773.912	592.312	3.000	-1.6	1.6	6	11.50	2.51	2.51	0.17	0.44	0.58	0.58	0.00	0.19	336	0.00000	38.4	0.16	40.93	0.000		170129_PolI_mono.xls
1	KSVVKTSLK-K5-155	sp|P32529|A12	-	monolink	monolink	poli_5mM-4_2.04363.04363.3_poli_5mM-4_2.04328.04328.3	68	n/a	-	poli_5mM-4_2_matched		1143.721	382.248	3.000	-3.0	3.0	8	11.11	4.88	4.88	0.18	0.34	0.33	0.33	0.00	0.18	490	0.00000	46.3	0.51	40.86	0.000		170129_PolI_mono.xls
1	GKCDNCGMFSPKFR-K12-156	sp|P10964|A190	-	monolink	monolink	poli_5mM-3_2.07979.07979.3_poli_5mM-3_2.07917.07917.3	242	n/a	-	poli_5mM-3_2_matched		1858.814	620.613	3.000	-1.1	1.1	20	11.35	3.46	3.46	0.27	0.29	0.56	0.56	0.00	0.20	508	0.00000	18.4	0.10	40.85	0.000		170129_PolI_mono.xls
1	LVNYTSNLLKLR-K10-155	sp|P36070|Rrn3	-	monolink	monolink	poli_5mM-3_2_new.10385.10385.3_poli_5mM-3_2_new.10363.10363.3	217	n/a	-	poli_5mM-3_2_new_matched		1587.931	530.318	3.000	-3.4	3.4	11	11.37	2.77	2.77	0.25	0.34	0.59	0.59	0.00	0.25	415	0.00000	22.6	0.00	40.82	0.000		170129_PolI_mono.xls
1	QHLNPLVMKYNNK-K9-155	sp|P46669|A43	-	monolink	monolink	poli_5mM-3_1.07202.07202.3_poli_5mM-3_1.07185.07185.3	72	n/a	-	poli_5mM-3_1_matched		1752.935	585.320	3.000	-0.7	0.7	4	9.81	4.63	4.63	0.19	0.41	0.39	0.39	0.00	0.15	576	0.00000	22.8	0.26	40.80	0.000		170129_PolI_mono.xls
1	LVHEFHKK-K7-156	sp|P10964|A190	-	monolink	monolink	poli_5mM-3_1.07329.07329.3_poli_5mM-3_1.07283.07283.3	225	n/a	-	poli_5mM-3_1_matched		1192.659	398.561	3.000	-1.0	1.0	32	11.42	1.67	1.67	0.27	0.49	0.51	0.51	0.00	0.32	160	0.00000	47.7	0.49	40.72	0.000		170129_PolI_mono.xls
1	LKYQYINYISR-K2-156	sp|Q04712|Rrn11	-	monolink	monolink	poli_2mM-4_1_new.09945.09945.3_poli_2mM-4_1_new.09928.09928.3	20	n/a	-	poli_2mM-4_1_new_matched		1615.861	539.628	3.000	0.0	0.0	7	11.31	2.97	2.97	0.19	0.31	0.67	0.67	0.00	0.31	407	0.00000	41.3	0.00	40.72	0.000		170129_PolI_mono.xls
1	LVHEFHKK-K7-155	sp|P10964|A190	-	monolink	monolink	poli_5mM-3_2_new.04480.04480.3_poli_5mM-3_2_new.04437.04437.3	225	n/a	-	poli_5mM-3_2_new_matched		1191.676	398.233	3.000	-1.8	1.8	5	11.49	1.78	1.78	0.43	0.39	0.67	0.67	0.00	0.42	170	0.00000	41.4	0.28	40.48	0.000		170129_PolI_mono.xls
1	GLPPAQDFSAAPIQVSTTEKK-K21-155	sp|P50106|A14	-	monolink	monolink	poli_5mM-3_2_new.09193.09193.3_poli_5mM-3_2_new.09191.09191.3	118	n/a	-	poli_5mM-3_2_new_matched		2339.232	780.752	3.000	-3.2	3.2	2	11.32	2.11	2.11	0.24	0.26	0.45	0.45	0.00	0.11	595	0.00000	7.5	0.09	40.44	0.000		170129_PolI_mono.xls
1	RSVSEIEIESVQDQPSVAVGSFFKGFR-K24-156	sp|Q01080|A49	-	monolink	monolink	poli_5mM-1_2.09761.09761.3_poli_5mM-1_2.09740.09740.3	28	n/a	-	poli_5mM-1_2_matched		3153.597	1052.207	3.000	-0.5	0.5	3	11.21	3.08	3.08	0.25	0.17	0.45	0.45	0.00	0.08	716	0.00000	4.8	0.09	40.41	0.000		170129_PolI_mono.xls
1	KMMSFQANPTEESISK-K1-156	sp|P20434|ABC27	-	monolink	monolink	poli_2mM-3_1_new.09233.09233.3_poli_2mM-3_1_new.09189.09189.3	56	n/a	-	poli_2mM-3_1_new_matched		1982.933	661.985	3.000	-0.1	0.1	6	11.50	3.00	3.00	0.23	0.30	0.48	0.48	0.00	0.15	493	0.00000	19.7	0.00	40.41	0.000		170129_PolI_mono.xls
1	KHSKEPHYK-K4-156	sp|P10964|A190	-	monolink	monolink	poli_5mM-3_1.03041.03041.3_poli_5mM-3_1.03004.03004.3	1110	n/a	-	poli_5mM-3_1_matched		1308.681	437.235	3.000	-0.9	0.9	27	11.07	3.13	3.13	0.22	0.53	0.38	0.38	0.00	0.21	223	0.00000	42.6	0.48	40.40	0.000		170129_PolI_mono.xls
1	RIDDKNGILLTSR-K5-156	sp|P32786|Rrn6	-	monolink	monolink	poli_5mM-3_2_new.08039.08039.3_poli_5mM-3_2_new.08658.08658.3	411	n/a	-	poli_5mM-3_2_new_matched		1655.920	552.981	3.000	-0.2	0.2	17	11.16	2.68	2.68	0.20	0.38	0.52	0.52	0.00	0.20	396	0.00000	30.2	0.20	40.36	0.000		170129_PolI_mono.xls
1	ADPVALYLGLKR-K11-156	sp|P20434|ABC27	-	monolink	monolink	poli_5mM-3_1_new.11595.11595.3_poli_5mM-3_1_new.11586.11586.3	191	n/a	-	poli_5mM-3_1_new_matched		1470.842	491.288	3.000	-2.0	2.0	4	11.51	2.39	2.39	0.28	0.34	0.69	0.69	0.00	0.29	340	0.00000	50.3	0.31	40.36	0.000		170129_PolI_mono.xls
1	WRTDILKTSVDTGR-K7-156	sp|P10964|A190	-	monolink	monolink	poli_5mM-3_2_new.09373.09373.3_poli_5mM-3_2_new.09331.09331.3	848	n/a	-	poli_5mM-3_2_new_matched		1802.951	601.992	3.000	-0.8	0.8	12	8.82	3.89	3.89	0.11	0.48	0.43	0.43	0.00	0.15	580	0.00000	26.8	0.00	40.35	0.000		170129_PolI_mono.xls
1	KLVNYTSNLLKLR-K11-156	sp|P36070|Rrn3	-	monolink	monolink	poli_5mM-3_1_new.10160.10160.3_poli_5mM-3_1_new.10141.10141.3	217	n/a	-	poli_5mM-3_1_new_matched		1717.014	573.346	3.000	-0.1	0.1	1	11.45	3.23	3.23	0.21	0.36	0.48	0.48	0.00	0.19	400	0.00000	40.5	0.16	40.34	0.000		170129_PolI_mono.xls
1	VSSILKEADKEK-K6-156	sp|Q01080|A49	-	monolink	monolink	poli_2mM-3_2_new.07190.07190.3_poli_2mM-3_2_new.07154.07154.3	223	n/a	-	poli_2mM-3_2_new_matched		1501.822	501.615	3.000	-1.4	1.4	8	11.07	1.09	1.09	0.23	0.51	0.63	0.63	0.00	0.26	197	0.00000	9.0	0.00	40.24	0.000		170129_PolI_mono.xls
1	GSFFAQLKTTTVR-K8-156	sp|P22138|A135	-	monolink	monolink	poli_2mM-3_1_new.11229.11229.3_poli_2mM-3_1_new.11208.11208.3	513	n/a	-	poli_2mM-3_1_new_matched		1610.863	537.962	3.000	-2.4	2.4	9	9.81	3.26	3.26	0.18	0.49	0.41	0.41	0.00	0.16	445	0.00000	41.4	0.34	40.22	0.000		170129_PolI_mono.xls
1	TKQAVSYDEPDEDEIETMR-K2-156	sp|P10964|A190	-	monolink	monolink	poli_5mM-2_1.07508.07508.3_poli_5mM-2_1.07511.07511.3	1379	n/a	-	poli_5mM-2_1_matched		2411.069	804.698	3.000	0.2	0.2	9	11.39	2.36	2.36	0.23	0.37	0.56	0.56	0.00	0.15	414	0.00000	21.9	0.00	40.21	0.000		170129_PolI_mono.xls
1	LVHEFHKK-K8-155	sp|P10964|A190	-	monolink	monolink	poli_2mM-3_1_new.04470.04470.3_poli_2mM-3_1_new.04407.04407.3	226	n/a	-	poli_2mM-3_1_new_matched		1191.676	398.233	3.000	-2.0	2.0	2	11.49	1.70	1.70	0.34	0.40	0.66	0.66	0.00	0.41	166	0.00000	40.6	0.42	40.19	0.000		170129_PolI_mono.xls
1	ENKLYFQSISR-K3-156	sp|Q04712|Rrn11	-	monolink	monolink	poli_2mM-4_2_new.09691.09691.3_poli_2mM-4_2_new.09670.09670.3	185	n/a	-	poli_2mM-4_2_new_matched		1539.790	514.271	3.000	-1.9	1.9	3	10.57	3.34	3.34	0.23	0.32	0.48	0.48	0.00	0.22	493	0.00000	48.3	0.22	39.98	0.000		170129_PolI_mono.xls
1	APSDTTFDLYKK-K11-156	sp|Q01080|A49	-	monolink	monolink	poli_2mM-3_1_new.09484.09484.3_poli_2mM-3_1_new.09457.09457.3	42	n/a	-	poli_2mM-3_1_new_matched		1540.765	514.596	3.000	-0.4	0.4	5	11.04	2.81	2.81	0.16	0.37	0.48	0.48	0.00	0.20	406	0.00000	26.4	0.00	39.98	0.000		170129_PolI_mono.xls
1	SQFSNLKVVTTTADDAFPSSLR-K7-155	sp|P32529|A12	-	monolink	monolink	poli_2mM-2_2_new.10574.10574.3_poli_2mM-2_2_new.10572.10572.3	46	n/a	-	poli_2mM-2_2_new_matched		2538.303	847.109	3.000	1.9	1.9	2	11.47	1.84	1.84	0.25	0.29	0.49	0.49	0.00	0.11	501	0.00000	19.0	0.18	39.96	0.000		170129_PolI_mono.xls
1	GFGYGTMYKTEK-K9-156	sp|P22138|A135	-	monolink	monolink	poli_5mM-4_1_new.08602.08602.3_poli_5mM-4_1_new.08557.08557.3	805	n/a	-	poli_5mM-4_1_new_matched		1536.713	513.245	3.000	-2.9	2.9	5	11.51	2.58	2.58	0.20	0.43	0.40	0.40	0.00	0.17	304	0.00000	17.7	0.00	39.91	0.000		170129_PolI_mono.xls
1	ILDADPLSKEDTSEK-K9-155	sp|P46669|A43	-	monolink	monolink	poli_5mM-3_1.07630.07630.3_poli_5mM-3_1.07599.07599.3	97	n/a	-	poli_5mM-3_1_matched		1814.914	605.979	3.000	-1.6	1.6	2	9.96	3.21	3.21	0.15	0.41	0.52	0.52	0.00	0.17	497	0.00000	24.0	0.32	39.90	0.000		170129_PolI_mono.xls
1	RIDDKNGILLTSR-K5-155	sp|P32786|Rrn6	-	monolink	monolink	poli_5mM-3_1_new.07933.07933.3_poli_5mM-3_1_new.07887.07887.3	411	n/a	-	poli_5mM-3_1_new_matched		1654.935	552.653	3.000	-1.9	1.9	5	11.16	2.93	2.93	0.21	0.36	0.53	0.53	0.00	0.20	392	0.00000	38.8	0.15	39.86	0.000		170129_PolI_mono.xls
1	FTVIKPGQFGR-K5-155	sp|Q01080|A49	-	monolink	monolink	poli_2mM-4_1.08076.08076.3_poli_2mM-4_1.08042.08042.3	306	n/a	-	poli_2mM-4_1_matched		1403.789	468.938	3.000	-3.6	3.6	7	8.86	3.51	3.51	0.17	0.52	0.48	0.48	0.00	0.22	436	0.00000	24.0	0.07	39.61	0.000		170129_PolI_mono.xls
1	KETSIGVSATGGKK-K13-156	sp|P50106|A14	-	monolink	monolink	poli_5mM-4_2.04936.04936.3_poli_5mM-4_2.04898.04898.3	130	n/a	-	poli_5mM-4_2_matched		1517.828	506.951	3.000	-1.2	1.2	5	10.52	3.57	3.57	0.21	0.37	0.34	0.34	0.00	0.12	499	0.00000	20.9	0.49	39.59	0.000		170129_PolI_mono.xls
1	SLHNENGSMEMTIDQKIAR-K16-156	sp|P40992|Rrn7	-	monolink	monolink	poli_2mM-2_2.08557.08557.3_poli_2mM-2_2.08487.08487.3	407	n/a	-	poli_2mM-2_2_matched		2329.101	777.375	3.000	-1.6	1.6	32	11.45	2.79	2.79	0.28	0.28	0.42	0.42	0.00	0.11	490	0.00000	10.9	0.21	39.54	0.000		170129_PolI_mono.xls
1	SIVEANNNMNKVQR-K11-156	sp|P10964|A190	-	monolink	monolink	poli_5mM-4_1_new.06897.06897.3_poli_5mM-4_1_new.06844.06844.3	1441	n/a	-	poli_5mM-4_1_new_matched		1771.883	591.636	3.000	-3.1	3.1	10	9.52	2.92	2.92	0.18	0.44	0.60	0.60	0.00	0.21	457	0.00000	19.4	0.00	39.51	0.000		170129_PolI_mono.xls
1	SIVEANNNMNKVQR-K11-155	sp|P10964|A190	-	monolink	monolink	poli_5mM-4_2.05397.05397.3_poli_5mM-4_2.05358.05358.3	1441	n/a	-	poli_5mM-4_2_matched		1770.902	591.309	3.000	-2.2	2.2	9	10.90	2.32	2.32	0.17	0.42	0.47	0.47	0.00	0.17	365	0.00000	24.2	0.00	39.50	0.000		170129_PolI_mono.xls
1	TKDESILSGSLSHSK-K2-156	sp|P32786|Rrn6	-	monolink	monolink	poli_5mM-4_1_new.07856.07856.3_poli_5mM-4_1_new.07797.07797.3	645	n/a	-	poli_5mM-4_1_new_matched		1743.884	582.302	3.000	-3.0	3.0	7	10.93	3.40	3.40	0.18	0.29	0.46	0.46	0.00	0.15	517	0.00000	26.9	0.17	39.47	0.000		170129_PolI_mono.xls
1	RLEEDNDEEQSHKK-K14-155	sp|P10964|A190	-	monolink	monolink	poli_5mM-4_1.02624.02624.3_poli_5mM-4_1.02586.02586.3	1377	n/a	-	poli_5mM-4_1_matched		1910.895	637.973	3.000	-2.0	2.0	3	10.66	3.94	3.94	0.19	0.25	0.38	0.38	0.00	0.14	607	0.00000	20.4	0.00	39.45	0.000		170129_PolI_mono.xls
1	TMKTFVIHIQEK-K3-155	sp|P20434|ABC27	-	monolink	monolink	poli_5mM-3_2.08014.08014.3_poli_5mM-3_2.07984.07984.3	94	n/a	-	poli_5mM-3_2_matched		1628.899	543.974	3.000	0.4	0.4	10	10.89	3.88	3.88	0.24	0.45	0.42	0.42	0.00	0.17	306	0.00000	43.8	0.38	39.42	0.000		170129_PolI_mono.xls
1	RPPQDFVAPIDQKK-K13-155	sp|P36070|Rrn3	-	monolink	monolink	poli_5mM-3_2_new.07404.07404.3_poli_5mM-3_2_new.07429.07429.3	22	n/a	-	poli_5mM-3_2_new_matched		1792.981	598.668	3.000	-2.3	2.3	8	11.40	2.28	2.28	0.25	0.28	0.63	0.63	0.00	0.22	409	0.00000	20.4	0.27	39.40	0.000		170129_PolI_mono.xls
1	TSGKVPIPGVK-K4-156	sp|P10964|A190	-	monolink	monolink	poli_2mM-4_1_new.08657.08657.3_poli_2mM-4_1_new.08637.08637.3	450	n/a	-	poli_2mM-4_1_new_matched		1237.729	413.584	3.000	1.0	1.0	6	11.20	3.01	3.01	0.22	0.32	0.64	0.64	0.00	0.29	339	0.00000	26.9	0.00	39.40	0.000		170129_PolI_mono.xls
1	YAKQTPFFESNK-K3-156	sp|P40992|Rrn7	-	monolink	monolink	poli_5mM-4_2.08074.08074.3_poli_5mM-4_2.08044.08044.3	448	n/a	-	poli_5mM-4_2_matched		1614.792	539.272	3.000	-0.8	0.8	9	11.37	2.91	2.91	0.17	0.35	0.46	0.46	0.00	0.19	362	0.00000	26.4	0.00	39.26	0.000		170129_PolI_mono.xls
1	KTATEVTPQEPK-K1-156	sp|P28000|AC19	-	monolink	monolink	poli_5mM-3_1_new.06063.06063.3_poli_5mM-3_1_new.06039.06039.3	9	n/a	-	poli_5mM-3_1_new_matched		1483.776	495.600	3.000	-0.9	0.9	3	10.80	2.30	2.30	0.20	0.31	0.74	0.74	0.00	0.31	379	0.00000	16.3	0.00	39.23	0.000		170129_PolI_mono.xls
1	RPPQDFVAPIDQKKR-K13-156	sp|P36070|Rrn3	-	monolink	monolink	poli_5mM-3_2_new.07554.07554.4_poli_5mM-3_2_new.07563.07563.4	22	n/a	-	poli_5mM-3_2_new_matched		1950.066	488.524	4.000	-1.3	1.3	1	11.38	2.74	2.74	0.18	0.26	0.60	0.60	0.00	0.20	458	0.00000	10.2	0.22	39.20	0.000		170129_PolI_mono.xls
1	KLYKIFPLDR-K1-156	sp|P40992|Rrn7	-	monolink	monolink	poli_5mM-3_2_new.10510.10510.3_poli_5mM-3_2_new.10490.10490.3	412	n/a	-	poli_5mM-3_2_new_matched		1447.842	483.622	3.000	-1.4	1.4	2	10.65	2.41	2.41	0.19	0.44	0.73	0.73	0.00	0.36	207	0.00000	25.5	0.24	39.19	0.000		170129_PolI_mono.xls
1	GFIRQDMIKK-K9-156	sp|P10964|A190	-	monolink	monolink	poli_5mM-3_2_new.07986.07986.3_poli_5mM-3_2_new.07946.07946.3	276	n/a	-	poli_5mM-3_2_new_matched		1390.762	464.595	3.000	-1.3	1.3	10	11.50	2.61	2.61	0.21	0.38	0.47	0.47	0.00	0.24	275	0.00000	28.5	0.20	39.19	0.000		170129_PolI_mono.xls
1	SGILDAVTSSKVNAITSQVVSK-K11-156	sp|P10964|A190	-	monolink	monolink	poli_5mM-2_2.10632.10632.3_poli_5mM-2_2.10610.10610.3	899	n/a	-	poli_5mM-2_2_matched		2359.285	787.436	3.000	0.2	0.2	1	10.82	2.76	2.76	0.19	0.31	0.51	0.51	0.00	0.12	514	0.00000	14.3	0.24	39.19	0.000		170129_PolI_mono.xls
1	KSVVKTSLK-K5-156	sp|P32529|A12	-	monolink	monolink	poli_5mM-3_1.05570.05570.3_poli_5mM-3_1.05523.05523.3	68	n/a	-	poli_5mM-3_1_matched		1144.705	382.576	3.000	-2.0	2.0	7	9.53	4.28	4.28	0.19	0.53	0.29	0.29	0.00	0.16	358	0.00000	32.1	0.52	39.17	0.000		170129_PolI_mono.xls
1	KVQFSDSTGLVTLQPEEIKDEVFSAAMYSR-K1-156	sp|P36070|Rrn3	-	monolink	monolink	poli_5mM-1_1.09835.09835.4_poli_5mM-1_1.09818.09818.4	25	n/a	-	poli_5mM-1_1_matched		3530.754	883.696	4.000	1.3	1.3	8	10.05	3.37	3.37	0.37	0.18	0.43	0.43	0.00	0.07	754	0.00000	7.8	0.27	39.13	0.000		170129_PolI_mono.xls
1	KNELKDGATIK-K5-156	sp|P32529|A12	-	monolink	monolink	poli_2mM-3_1_new.06502.06502.3_poli_2mM-3_1_new.06438.06438.3	77	n/a	-	poli_2mM-3_1_new_matched		1371.759	458.261	3.000	-1.1	1.1	8	11.43	2.93	2.93	0.17	0.45	0.38	0.38	0.00	0.17	240	0.00000	66.9	0.33	39.02	0.000		170129_PolI_mono.xls
1	KLLPESWGFLCPVHTPDGSPCGLLNHFAHKCR-K30-156	sp|P22138|A135	-	monolink	monolink	poli_5mM-1_1_new.10549.10549.5_poli_5mM-1_1_new.10528.10528.5	548	n/a	-	poli_5mM-1_1_new_matched		3885.892	778.186	5.000	0.4	0.4	4	11.46	3.18	3.18	0.28	0.25	0.40	0.40	0.00	0.06	529	0.00000	3.4	0.00	39.02	0.000		170129_PolI_mono.xls
1	ILDADPLSKEDTSEKLIK-K15-156	sp|P46669|A43	-	monolink	monolink	poli_5mM-2_1_new.09497.09497.3_poli_5mM-2_1_new.09466.09466.3	103	n/a	-	poli_5mM-2_1_new_matched		2170.159	724.394	3.000	-1.3	1.3	10	11.51	1.15	1.15	0.29	0.44	0.67	0.67	0.00	0.19	202	0.00000	18.4	0.46	38.90	0.000		170129_PolI_mono.xls
1	IEKIPLRK-K3-156	sp|Q04712|Rrn11	-	monolink	monolink	poli_2mM-3_1.06702.06702.3_poli_2mM-3_1.06681.06681.3	167	n/a	-	poli_2mM-3_1_matched		1151.726	384.916	3.000	-2.0	2.0	14	10.06	3.45	3.45	0.16	0.40	0.42	0.42	0.00	0.26	380	0.00000	35.2	0.62	38.89	0.000		170129_PolI_mono.xls
1	KIVFDDEVSIENKESHK-K13-156	sp|P46669|A43	-	monolink	monolink	poli_5mM-2_2.07424.07424.4_poli_5mM-2_2.07399.07399.4	289	n/a	-	poli_5mM-2_2_matched		2172.093	544.031	4.000	-1.2	1.2	5	11.51	2.01	2.01	0.18	0.44	0.60	0.60	0.00	0.18	233	0.00000	20.4	0.29	38.89	0.000		170129_PolI_mono.xls
1	DISSTLLNELKSK-K11-155	sp|P10964|A190	-	monolink	monolink	poli_5mM-3_2_new.11263.11263.3_poli_5mM-3_2_new.11241.11241.3	182	n/a	-	poli_5mM-3_2_new_matched		1601.886	534.970	3.000	-2.0	2.0	2	11.51	1.49	1.49	0.30	0.44	0.60	0.60	0.00	0.23	176	0.00000	34.3	0.47	38.87	0.000		170129_PolI_mono.xls
1	IIGWVSHEQGKIIADTLR-K11-155	sp|P22138|A135	-	monolink	monolink	poli_5mM-2_1_new.10200.10200.3_poli_5mM-2_1_new.10196.10196.3	602	n/a	-	poli_5mM-2_1_new_matched		2190.213	731.079	3.000	-2.3	2.3	3	10.86	1.58	1.58	0.13	0.35	0.57	0.57	0.00	0.16	423	0.00000	15.6	0.22	38.86	0.000		170129_PolI_mono.xls
1	ESHKELDLPEVK-K4-155	sp|P46669|A43	-	monolink	monolink	poli_5mM-3_1_new.08064.08064.3_poli_5mM-3_1_new.08029.08029.3	293	n/a	-	poli_5mM-3_1_new_matched		1577.829	526.951	3.000	-2.1	2.1	5	11.33	3.59	3.59	0.22	0.34	0.33	0.33	0.00	0.14	390	0.00000	31.2	0.34	38.85	0.000		170129_PolI_mono.xls
1	YEKPEKSFEIWR-K6-156	sp|Q04712|Rrn11	-	monolink	monolink	poli_5mM-4_1_new.09687.09687.3_poli_5mM-4_1_new.09672.09672.3	136	n/a	-	poli_5mM-4_1_new_matched		1766.884	589.969	3.000	-2.3	2.3	3	10.85	2.66	2.66	0.25	0.35	0.58	0.58	0.00	0.24	346	0.00000	22.6	0.00	38.72	0.000		170129_PolI_mono.xls
1	TDILKTSVDTGR-K5-156	sp|P10964|A190	-	monolink	monolink	poli_2mM-4_2.07411.07411.3_poli_2mM-4_2.07391.07391.3	848	n/a	-	poli_2mM-4_2_matched		1460.770	487.931	3.000	-1.6	1.6	8	11.48	3.35	3.35	0.26	0.38	0.39	0.39	0.00	0.16	296	0.00000	62.8	0.30	38.72	0.000		170129_PolI_mono.xls
1	FVKSALDDLDKNDSTQIGIIANQVALPSK-K3-156	sp|P36070|Rrn3	-	monolink	monolink	poli_2mM-1_1_new.10338.10338.4_poli_2mM-1_1_new.10318.10318.4	57	n/a	-	poli_2mM-1_1_new_matched		3255.725	814.939	4.000	0.3	0.3	3	11.02	2.79	2.79	0.23	0.17	0.64	0.64	0.00	0.11	614	0.00000	8.8	0.37	38.48	0.000		170129_PolI_mono.xls
1	VLPNEKTLR-K6-156	sp|P10964|A190	-	monolink	monolink	poli_5mM-3_1_new.07770.07770.3_poli_5mM-3_1_new.07715.07715.3	612	n/a	-	poli_5mM-3_1_new_matched		1224.708	409.244	3.000	-0.1	0.1	17	11.11	1.49	1.49	0.18	0.53	0.36	0.36	0.00	0.20	116	0.00000	27.8	0.20	38.37	0.000		170129_PolI_mono.xls
1	NALGEAFGTKK-K10-156	sp|Q01080|A49	-	monolink	monolink	poli_2mM-4_1_new.08732.08732.3_poli_2mM-4_1_new.08674.08674.3	135	n/a	-	poli_2mM-4_1_new_matched		1290.682	431.235	3.000	-0.0	0.0	6	11.33	2.53	2.53	0.22	0.38	0.33	0.33	0.00	0.15	300	0.00000	12.8	0.00	38.36	0.000		170129_PolI_mono.xls
1	IPAIDYSKVR-K8-155	sp|P47006|A34.5	-	monolink	monolink	poli_2mM-4_1.07068.07068.3_poli_2mM-4_1.07051.07051.3	152	n/a	-	poli_2mM-4_1_matched		1315.748	439.591	3.000	-2.8	2.8	4	11.37	2.90	2.90	0.19	0.42	0.38	0.38	0.00	0.19	223	0.00000	50.5	0.39	38.33	0.000		170129_PolI_mono.xls
1	LIGHEAKLLFLK-K7-156	sp|P40992|Rrn7	-	monolink	monolink	poli_2mM-3_2_new.10989.10989.3_poli_2mM-3_2_new.10971.10971.3	101	n/a	-	poli_2mM-3_2_new_matched		1536.927	513.317	3.000	-0.7	0.7	8	11.48	1.25	1.25	0.28	0.40	0.67	0.67	0.00	0.28	157	0.00000	14.2	0.46	38.33	0.000		170129_PolI_mono.xls
1	NPDAPKGSTDPK-K6-155	sp|P07703|AC40	-	monolink	monolink	poli_2mM-4_2_new.03855.03855.3_poli_2mM-4_2_new.03852.03852.3	148	n/a	-	poli_2mM-4_2_new_matched		1380.687	461.237	3.000	-2.4	2.4	8	10.86	2.91	2.91	0.24	0.35	0.42	0.42	0.00	0.17	364	0.00000	27.8	0.25	38.27	0.000		170129_PolI_mono.xls
1	KHSKEPHYK-K4-155	sp|P10964|A190	-	monolink	monolink	poli_5mM-3_1.02287.02287.3_poli_5mM-3_1.02227.02227.3	1110	n/a	-	poli_5mM-3_1_matched		1307.697	436.907	3.000	-2.6	2.6	1	11.09	3.50	3.50	0.16	0.36	0.35	0.35	0.00	0.19	321	0.00000	27.8	0.39	38.18	0.000		170129_PolI_mono.xls
1	DKSAFPLLQEAVQPHIGSFNALTEGPDGGLLNLGVK-K2-156	sp|P22138|A135	-	monolink	monolink	poli_5mM-1_1.10524.10524.4_poli_5mM-1_1.10602.10602.4	32	n/a	-	poli_5mM-1_1_matched		3888.031	973.016	4.000	0.1	0.1	4	10.72	2.81	2.81	0.21	0.19	0.42	0.42	0.00	0.06	650	0.00000	4.6	0.17	38.16	0.000		170129_PolI_mono.xls
1	IATMKVPFKLPEMTR-K5-155	sp|Q01080|A49	-	monolink	monolink	poli_5mM-2_1_new.10405.10405.3_poli_5mM-2_1_new.10393.10393.3	398	n/a	-	poli_5mM-2_1_new_matched		1916.058	639.694	3.000	-3.6	3.6	6	11.21	1.31	1.31	0.20	0.41	0.58	0.58	0.00	0.19	236	0.00000	18.7	0.33	38.13	0.000		170129_PolI_mono.xls
1	FYSGIKPQEYYFHCMAGR-K6-155	sp|P10964|A190	-	monolink	monolink	poli_5mM-3_1.08781.08781.3_poli_5mM-3_1.08763.08763.3	991	n/a	-	poli_5mM-3_1_matched		2408.105	803.709	3.000	-2.2	2.2	7	11.15	1.72	1.72	0.16	0.27	0.53	0.53	0.00	0.15	449	0.00000	15.7	0.07	38.03	0.000		170129_PolI_mono.xls
1	TSGKVPIPGVKQALEK-K11-156	sp|P10964|A190	-	monolink	monolink	poli_5mM-3_1_new.09091.09091.3_poli_5mM-3_1_new.09074.09074.3	457	n/a	-	poli_5mM-3_1_new_matched		1807.043	603.355	3.000	-1.6	1.6	11	11.51	1.91	1.91	0.27	0.35	0.70	0.70	0.00	0.22	235	0.00000	26.4	0.27	37.91	0.000		170129_PolI_mono.xls
1	DGETTDANGKTIVTGGNGPEDFQQHEQIR-K10-156	sp|P20435|ABC23	-	monolink	monolink	poli_2mM-3_1_new.08355.08355.3_poli_2mM-3_1_new.08335.08335.3	46	n/a	-	poli_2mM-3_1_new_matched		3269.505	1090.843	3.000	-0.8	0.8	36	10.74	1.35	1.35	0.26	0.24	0.52	0.52	0.00	0.09	543	0.00000	11.9	0.13	37.87	0.000		170129_PolI_mono.xls
1	NSSEVYYYALSNTQNSEPNKQETPIIVDHPEWASLFNNADEREK-K20-156	sp|P32786|Rrn6	-	monolink	monolink	poli_2mM-1_2_new.10363.10363.4_poli_2mM-1_2_new.10521.10521.4	562	n/a	-	poli_2mM-1_2_new_matched		5282.459	1321.623	4.000	-0.1	0.1	5	11.50	2.14	2.14	0.12	0.29	0.36	0.36	0.00	0.04	452	0.00000	1.5	0.00	37.84	0.000		170129_PolI_mono.xls
1	TMKTFVIHIQEK-K3-156	sp|P20434|ABC27	-	monolink	monolink	poli_5mM-3_2_new.09879.09879.3_poli_5mM-3_2_new.09837.09837.3	94	n/a	-	poli_5mM-3_2_new_matched		1629.878	544.301	3.000	-1.0	1.0	12	9.45	2.46	2.46	0.18	0.52	0.58	0.58	0.00	0.24	254	0.00000	36.8	0.31	37.80	0.000		170129_PolI_mono.xls
1	DGETTDANGKTIVTGGNGPEDFQQHEQIRR-K10-156	sp|P20435|ABC23	-	monolink	monolink	poli_5mM-2_2_new.07548.07548.4_poli_5mM-2_2_new.07494.07494.4	46	n/a	-	poli_5mM-2_2_new_matched		3425.612	857.411	4.000	1.1	1.1	14	11.34	1.36	1.36	0.18	0.37	0.40	0.40	0.00	0.07	346	0.00000	5.1	0.00	37.69	0.000		170129_PolI_mono.xls
1	KLDGSNEASANDEESFDVGR-K1-155	sp|P10964|A190	-	monolink	monolink	poli_5mM-3_2_new.07193.07193.3_poli_5mM-3_2_new.07200.07200.3	283	n/a	-	poli_5mM-3_2_new_matched		2294.025	765.683	3.000	-2.9	2.9	12	10.18	2.54	2.54	0.14	0.21	0.35	0.35	0.00	0.09	648	0.00000	15.2	0.00	37.67	0.000		170129_PolI_mono.xls
1	KLELFPYQNNSKYVAK-K12-155	sp|Q01080|A49	-	monolink	monolink	poli_2mM-3_2.08401.08401.3_poli_2mM-3_2.08364.08364.3	241	n/a	-	poli_2mM-3_2_matched		2096.128	699.717	3.000	-1.9	1.9	3	11.37	2.75	2.75	0.21	0.15	0.43	0.43	0.00	0.13	542	0.00000	19.7	0.34	37.64	0.000		170129_PolI_mono.xls
1	IKTYHSSEPAYIEEVNLIGDESNKFQELQTVSIK-K2-156	sp|P22138|A135	-	monolink	monolink	poli_5mM-1_1_new.10491.10491.3_poli_5mM-1_1_new.10490.10490.3	872	n/a	-	poli_5mM-1_1_new_matched		4065.049	1356.024	3.000	0.4	0.4	2	9.93	2.67	2.67	0.22	0.23	0.36	0.36	0.00	0.05	660	0.00000	4.8	0.12	37.64	0.000		170129_PolI_mono.xls
1	KYEKPEKSFEIWR-K7-155	sp|Q04712|Rrn11	-	monolink	monolink	poli_5mM-3_1_new.08497.08497.3_poli_5mM-3_1_new.08477.08477.3	136	n/a	-	poli_5mM-3_1_new_matched		1893.997	632.340	3.000	-2.1	2.1	6	11.44	1.63	1.63	0.26	0.38	0.52	0.52	0.00	0.20	204	0.00000	28.7	0.50	37.54	0.000		170129_PolI_mono.xls
1	HSKEPHYK-K3-156	sp|P10964|A190	-	monolink	monolink	poli_5mM-3_1.03629.03629.3_poli_5mM-3_1.03586.03586.3	1110	n/a	-	poli_5mM-3_1_matched		1180.586	394.537	3.000	-1.2	1.2	10	10.06	3.82	3.82	0.16	0.42	0.36	0.36	0.00	0.22	301	0.00000	32.8	0.27	37.43	0.000		170129_PolI_mono.xls
1	QVTNPIDEKNGTSNCIVR-K9-156	sp|P46669|A43	-	monolink	monolink	poli_5mM-3_1_new.08476.08476.3_poli_5mM-3_1_new.07700.07700.3	31	n/a	-	poli_5mM-3_1_new_matched		2200.078	734.367	3.000	-0.7	0.7	5	7.69	3.96	3.96	0.09	0.37	0.37	0.37	0.00	0.10	708	0.00000	13.9	0.00	37.30	0.000		170129_PolI_mono.xls
1	HSKEPHYKQSVK-K8-156	sp|P10964|A190	-	monolink	monolink	poli_2mM-3_1_new.03757.03757.4_poli_2mM-3_1_new.03696.03696.4	1115	n/a	-	poli_2mM-3_1_new_matched		1622.837	406.717	4.000	-2.7	2.7	12	10.76	3.69	3.69	0.16	0.38	0.17	0.17	0.00	0.07	366	0.00000	11.1	0.53	37.23	0.000		170129_PolI_mono.xls
1	EKESIGALVSQIK-K2-155	sp|P32786|Rrn6	-	monolink	monolink	poli_5mM-3_1_new.10544.10544.3_poli_5mM-3_1_new.10546.10546.3	586	n/a	-	poli_5mM-3_1_new_matched		1555.882	519.635	3.000	-1.4	1.4	4	9.25	2.69	2.69	0.16	0.38	0.65	0.65	0.00	0.25	398	0.00000	13.6	0.00	37.21	0.000		170129_PolI_mono.xls
1	DSNGGSNSLGKFSFGNR-K11-155	sp|P46669|A43	-	monolink	monolink	poli_5mM-4_1_new.09213.09213.3_poli_5mM-4_1_new.09150.09150.3	206	n/a	-	poli_5mM-4_1_new_matched		1897.887	633.637	3.000	-3.7	3.7	3	9.44	3.01	3.01	0.16	0.30	0.34	0.34	0.00	0.10	590	0.00000	15.4	0.00	37.21	0.000		170129_PolI_mono.xls
1	KLKYQYINYISR-K1-156	sp|Q04712|Rrn11	-	monolink	monolink	poli_5mM-4_2.07798.07798.3_poli_5mM-4_2.07763.07763.3	18	n/a	-	poli_5mM-4_2_matched		1743.953	582.325	3.000	-2.0	2.0	1	11.20	2.77	2.77	0.25	0.24	0.44	0.44	0.00	0.18	393	0.00000	21.2	0.34	37.18	0.000		170129_PolI_mono.xls
1	GSFFAQLKTTTVRK-K8-155	sp|P22138|A135	-	monolink	monolink	poli_5mM-3_1.08818.08818.3_poli_5mM-3_1.08783.08783.3	513	n/a	-	poli_5mM-3_1_matched		1737.977	580.333	3.000	-1.6	1.6	5	10.25	1.10	1.10	0.18	0.35	0.71	0.71	0.00	0.25	320	0.00000	28.3	0.49	37.16	0.000		170129_PolI_mono.xls
1	NRGDPITQHFGFGNDEWPKEWLEK-K19-156	sp|P22138|A135	-	monolink	monolink	poli_5mM-2_2_new.11082.11082.3_poli_5mM-2_2_new.11084.11084.3	834	n/a	-	poli_5mM-2_2_new_matched		3055.441	1019.488	3.000	-1.8	1.8	7	9.88	1.93	1.93	0.24	0.24	0.34	0.34	0.00	0.07	614	0.00000	7.6	0.17	37.11	0.000		170129_PolI_mono.xls
1	KLELFPYQNNSK-K1-156	sp|Q01080|A49	-	monolink	monolink	poli_5mM-4_2_new.10156.10156.3_poli_5mM-4_2_new.10113.10113.3	230	n/a	-	poli_5mM-4_2_new_matched		1635.845	546.289	3.000	-3.8	3.8	14	10.65	1.96	1.96	0.21	0.34	0.68	0.68	0.00	0.28	259	0.00000	26.4	0.00	37.07	0.000		170129_PolI_mono.xls
1	DLNDDLSKLQK-K8-155	sp|P10964|A190	-	monolink	monolink	poli_5mM-4_2.07611.07611.3_poli_5mM-4_2.07592.07592.3	405	n/a	-	poli_5mM-4_2_matched		1442.761	481.928	3.000	-1.6	1.6	4	11.39	2.66	2.66	0.24	0.37	0.27	0.27	0.00	0.12	257	0.00000	23.6	0.00	37.05	0.000		170129_PolI_mono.xls
1	TVSSQNKQPINKQK-K12-155	sp|Q04712|Rrn11	-	monolink	monolink	poli_5mM-4_1_new.03567.03567.3_poli_5mM-4_1_new.03524.03524.3	154	n/a	-	poli_5mM-4_1_new_matched		1753.968	585.664	3.000	-1.2	1.2	13	11.51	1.25	1.25	0.24	0.33	0.74	0.74	0.00	0.26	179	0.00000	21.9	0.40	37.02	0.000		170129_PolI_mono.xls
1	IKSLQYLGSYIAR-K2-156	sp|P36070|Rrn3	-	monolink	monolink	poli_2mM-4_1_new.10826.10826.3_poli_2mM-4_1_new.10799.10799.3	419	n/a	-	poli_2mM-4_1_new_matched		1666.924	556.649	3.000	-3.2	3.2	3	10.12	2.46	2.46	0.21	0.34	0.35	0.35	0.00	0.13	418	0.00000	23.4	0.31	37.01	0.000		170129_PolI_mono.xls
1	QSKDISSTLLNELK-K3-156	sp|P10964|A190	-	monolink	monolink	poli_2mM-3_1.09808.09808.3_poli_2mM-3_1.09800.09800.3	171	n/a	-	poli_2mM-3_1_matched		1730.929	577.984	3.000	-0.5	0.5	7	10.97	2.18	2.18	0.18	0.37	0.35	0.35	0.00	0.13	296	0.00000	25.3	0.16	37.00	0.000		170129_PolI_mono.xls
1	APSDTTFDLYKK-K12-155	sp|Q01080|A49	-	monolink	monolink	poli_5mM-3_1_new.08571.08571.3_poli_5mM-3_1_new.08545.08545.3	43	n/a	-	poli_5mM-3_1_new_matched		1539.779	514.268	3.000	-2.9	2.9	1	8.99	2.81	2.81	0.13	0.44	0.46	0.46	0.00	0.19	393	0.00000	22.9	0.00	36.98	0.000		170129_PolI_mono.xls
1	KYEKPEKSFEIWR-K7-156	sp|Q04712|Rrn11	-	monolink	monolink	poli_5mM-3_1_new.09234.09234.4_poli_5mM-3_1_new.09191.09191.4	136	n/a	-	poli_5mM-3_1_new_matched		1894.982	474.753	4.000	-0.4	0.4	8	11.51	2.36	2.36	0.23	0.32	0.40	0.40	0.00	0.15	274	0.00000	20.4	0.25	36.94	0.000		170129_PolI_mono.xls
1	MPYFQASEILPKSWR-K12-156	sp|P40992|Rrn7	-	monolink	monolink	poli_5mM-3_1_new.11774.11774.3_poli_5mM-3_1_new.11760.11760.3	201	n/a	-	poli_5mM-3_1_new_matched		2008.012	670.345	3.000	-0.3	0.3	3	10.06	1.80	1.80	0.21	0.35	0.73	0.73	0.00	0.24	327	0.00000	14.7	0.22	36.89	0.000		170129_PolI_mono.xls
1	LVHEFHKK-K8-156	sp|P10964|A190	-	monolink	monolink	poli_2mM-4_2_new.07896.07896.3_poli_2mM-4_2_new.07872.07872.3	226	n/a	-	poli_2mM-4_2_new_matched		1192.658	398.560	3.000	-2.4	2.4	4	11.32	1.62	1.62	0.26	0.37	0.40	0.40	0.00	0.25	160	0.00000	40.6	0.35	36.86	0.000		170129_PolI_mono.xls
1	TKDESILSGSLSHSKLK-K15-156	sp|P32786|Rrn6	-	monolink	monolink	poli_5mM-3_2_new.08220.08220.3_poli_5mM-3_2_new.08177.08177.3	658	n/a	-	poli_5mM-3_2_new_matched		1985.068	662.697	3.000	-0.2	0.2	9	11.51	2.17	2.17	0.38	0.29	0.60	0.60	0.00	0.18	260	0.00000	55.7	0.33	36.82	0.000		170129_PolI_mono.xls
1	ESHKELDLPEVK-K4-156	sp|P46669|A43	-	monolink	monolink	poli_2mM-3_2.08108.08108.3_poli_2mM-3_2.08072.08072.3	293	n/a	-	poli_2mM-3_2_matched		1578.812	527.279	3.000	-1.1	1.1	1	11.33	3.00	3.00	0.21	0.34	0.31	0.31	0.00	0.13	283	0.00000	41.0	0.44	36.78	0.000		170129_PolI_mono.xls
1	ASMMGHKVR-K7-155	sp|P10964|A190	-	monolink	monolink	poli_2mM-4_1_new.04754.04754.3_poli_2mM-4_1_new.04648.04648.3	604	n/a	-	poli_2mM-4_1_new_matched		1170.598	391.207	3.000	-3.3	3.3	9	11.49	1.05	1.05	0.29	0.24	0.72	0.72	0.00	0.40	171	0.00000	38.3	0.00	36.71	0.000		170129_PolI_mono.xls
1	KALANQLLTPSSNVSTHTLNK-K1-156	sp|P10964|A190	-	monolink	monolink	poli_2mM-4_1_new.08851.08851.3_poli_2mM-4_1_new.08815.08815.3	555	n/a	-	poli_2mM-4_1_new_matched		2392.289	798.438	3.000	-3.0	3.0	7	10.03	2.63	2.63	0.15	0.36	0.31	0.31	0.00	0.07	442	0.00000	13.6	0.20	36.71	0.000		170129_PolI_mono.xls
1	QAVINGPDKWPGATQIQNEDGSLVSLIGMSVEQR-K9-156	sp|P10964|A190	-	monolink	monolink	poli_5mM-1_2.10261.10261.3_poli_5mM-1_2.10283.10283.3	529	n/a	-	poli_5mM-1_2_matched		3792.901	1265.308	3.000	0.4	0.4	7	10.09	1.82	1.82	0.19	0.24	0.43	0.43	0.00	0.06	579	0.00000	9.3	0.32	36.67	0.000		170129_PolI_mono.xls
1	NALGEAFGTKK-K11-155	sp|Q01080|A49	-	monolink	monolink	poli_5mM-4_2.06659.06659.3_poli_5mM-4_2.06622.06622.3	136	n/a	-	poli_5mM-4_2_matched		1289.695	430.906	3.000	-3.5	3.5	2	11.51	2.15	2.15	0.20	0.25	0.39	0.39	0.00	0.18	322	0.00000	17.8	0.00	36.64	0.000		170129_PolI_mono.xls
1	KLYKIFPLDR-K4-155	sp|P40992|Rrn7	-	monolink	monolink	poli_5mM-3_1_new.09958.09958.3_poli_5mM-3_1_new.09939.09939.3	415	n/a	-	poli_5mM-3_1_new_matched		1446.859	483.294	3.000	-1.8	1.8	3	10.77	1.83	1.83	0.19	0.35	0.54	0.54	0.00	0.27	219	0.00000	31.5	0.33	36.63	0.000		170129_PolI_mono.xls
1	ASMMGHKVR-K7-156	sp|P10964|A190	-	monolink	monolink	poli_5mM-4_2.05000.05000.3_poli_5mM-4_2.04955.04955.3	604	n/a	-	poli_5mM-4_2_matched		1171.582	391.535	3.000	-1.4	1.4	14	11.48	1.48	1.48	0.20	0.25	0.68	0.68	0.00	0.38	178	0.00000	34.0	0.00	36.59	0.000		170129_PolI_mono.xls
1	GIIGKADSDKK-K5-156	sp|P36070|Rrn3	-	monolink	monolink	poli_5mM-3_1.05938.05938.3_poli_5mM-3_1.05880.05880.3	558	n/a	-	poli_5mM-3_1_matched		1286.706	429.910	3.000	-1.4	1.4	2	10.37	1.40	1.40	0.15	0.43	0.73	0.73	0.00	0.33	135	0.00000	11.6	0.00	36.58	0.000		170129_PolI_mono.xls
1	VPIPGVKQALEKK-K7-156	sp|P10964|A190	-	monolink	monolink	poli_5mM-3_1.08187.08187.3_poli_5mM-3_1.08155.08155.3	457	n/a	-	poli_5mM-3_1_matched		1561.943	521.656	3.000	-0.8	0.8	4	11.14	0.84	0.84	0.20	0.36	0.72	0.72	0.00	0.28	153	0.00000	16.0	0.26	36.53	0.000		170129_PolI_mono.xls
1	AKYCDSMGRPQRK-K2-156	sp|P20434|ABC27	-	monolink	monolink	poli_5mM-3_1_new.04912.04912.4_poli_5mM-3_1_new.04837.04837.4	45	n/a	-	poli_5mM-3_1_new_matched		1751.843	438.969	4.000	-0.8	0.8	18	11.33	2.60	2.60	0.19	0.30	0.47	0.47	0.00	0.18	281	0.00000	18.6	0.35	36.51	0.000		170129_PolI_mono.xls
1	LKESQLPR-K2-156	sp|P20434|ABC27	-	monolink	monolink	poli_5mM-4_2_new.06547.06547.3_poli_5mM-4_2_new.06464.06464.3	171	n/a	-	poli_5mM-4_2_new_matched		1125.636	376.220	3.000	-3.4	3.4	6	10.74	2.70	2.70	0.16	0.23	0.59	0.59	0.00	0.37	294	0.00000	27.3	0.00	36.51	0.000		170129_PolI_mono.xls
1	IPKNFNNNNKR-K3-155	sp|P32786|Rrn6	-	monolink	monolink	poli_2mM-4_2_new.04767.04767.3_poli_2mM-4_2_new.04733.04733.3	331	n/a	-	poli_2mM-4_2_new_matched		1512.812	505.279	3.000	-3.8	3.8	6	9.71	1.94	1.94	0.27	0.45	0.48	0.48	0.00	0.22	244	0.00000	37.6	0.54	36.51	0.000		170129_PolI_mono.xls
1	SAFPLLQEAVQPHIGSFNALTEGPDGGLLNLGVKDIGEK-K34-156	sp|P22138|A135	-	monolink	monolink	poli_5mM-1_1.10420.10420.4_poli_5mM-1_1.10400.10400.4	66	n/a	-	poli_5mM-1_1_matched		4187.183	1047.803	4.000	0.8	0.8	9	10.01	2.80	2.80	0.28	0.23	0.41	0.41	0.00	0.05	577	0.00000	4.3	0.17	36.50	0.000		170129_PolI_mono.xls
1	AKYCDSMGRPQRK-K2-155	sp|P20434|ABC27	-	monolink	monolink	poli_5mM-3_2_new.03977.03977.4_poli_5mM-3_2_new.03956.03956.4	45	n/a	-	poli_5mM-3_2_new_matched		1750.860	438.723	4.000	-1.2	1.2	6	11.33	2.61	2.61	0.16	0.25	0.51	0.51	0.00	0.20	319	0.00000	18.3	0.26	36.40	0.000		170129_PolI_mono.xls
1	KNEYLVPVVMILK-K1-156	sp|P22138|A135	-	monolink	monolink	poli_5mM-3_1_new.12297.12297.3_poli_5mM-3_1_new.12277.12277.3	266	n/a	-	poli_5mM-3_1_new_matched		1700.976	568.000	3.000	-1.7	1.7	6	10.92	1.69	1.69	0.22	0.24	0.70	0.70	0.00	0.27	319	0.00000	22.2	0.00	36.33	0.000		170129_PolI_mono.xls
1	KMEIPLLHCTK-K1-156	sp|Q04712|Rrn11	-	monolink	monolink	poli_5mM-4_1_new.09551.09551.3_poli_5mM-4_1_new.09567.09567.3	172	n/a	-	poli_5mM-4_1_new_matched		1524.803	509.275	3.000	-1.2	1.2	19	10.91	3.41	3.41	0.22	0.29	0.45	0.45	0.00	0.20	299	0.00000	22.3	0.00	36.33	0.000		170129_PolI_mono.xls
1	VLGAIVKGATVAQAEAFGIPK-K7-156	sp|Q01080|A49	-	monolink	monolink	poli_5mM-2_1_new.11460.11460.3_poli_5mM-2_1_new.11438.11438.3	372	n/a	-	poli_5mM-2_1_new_matched		2195.252	732.758	3.000	-2.3	2.3	1	10.67	1.99	1.99	0.19	0.24	0.34	0.34	0.00	0.08	480	0.00000	10.7	0.47	36.31	0.000		170129_PolI_mono.xls
1	TVSSQNKQPINKQK-K14-155	sp|Q04712|Rrn11	-	monolink	monolink	poli_5mM-3_1_new.03674.03674.3_poli_5mM-3_1_new.03632.03632.3	156	n/a	-	poli_5mM-3_1_new_matched		1753.964	585.662	3.000	-3.7	3.7	1	11.50	1.09	1.09	0.27	0.30	0.72	0.72	0.00	0.26	184	0.00000	18.1	0.35	36.26	0.000		170129_PolI_mono.xls
1	LQTDVANSSSNSKRLEEDNDEEQSHK-K13-156	sp|P10964|A190	-	monolink	monolink	poli_2mM-2_1_new.05567.05567.3_poli_2mM-2_1_new.05531.05531.3	1363	n/a	-	poli_2mM-2_1_new_matched		3115.414	1039.479	3.000	-1.1	1.1	19	10.84	1.13	1.13	0.12	0.25	0.48	0.48	0.00	0.09	446	0.00000	10.0	0.11	36.22	0.000		170129_PolI_mono.xls
1	KETSIGVSATGGKK-K14-155	sp|P50106|A14	-	monolink	monolink	poli_2mM-3_1.04580.04580.3_poli_2mM-3_1.04541.04541.3	131	n/a	-	poli_2mM-3_1_matched		1516.844	506.622	3.000	-2.7	2.7	2	9.98	2.43	2.43	0.20	0.30	0.37	0.37	0.00	0.13	425	0.00000	23.0	0.46	35.99	0.000		170129_PolI_mono.xls
1	NMYQCQMGKQTMGTPGVALCHR-K9-156	sp|P22138|A135	-	monolink	monolink	poli_2mM-2_2_new.08245.08245.3_poli_2mM-2_2_new.08205.08205.3	723	n/a	-	poli_2mM-2_2_new_matched		2723.206	908.743	3.000	-1.9	1.9	2	9.82	1.66	1.66	0.15	0.32	0.39	0.39	0.00	0.09	460	0.00000	6.1	0.00	35.98	0.000		170129_PolI_mono.xls
1	FQKCFPPGVIGIDEGSDEAYVK-K3-156	sp|P07703|AC40	-	monolink	monolink	poli_2mM-2_2_new.10582.10582.3_poli_2mM-2_2_new.10534.10534.3	249	n/a	-	poli_2mM-2_2_new_matched		2611.244	871.423	3.000	-2.8	2.8	3	11.02	1.95	1.95	0.20	0.24	0.33	0.33	0.00	0.08	412	0.00000	6.5	0.24	35.78	0.000		170129_PolI_mono.xls
1	TLPSFKPYETDAMAGGYVK-K6-156	sp|P10964|A190	-	monolink	monolink	poli_5mM-3_1_new.10826.10826.3_poli_5mM-3_1_new.10809.10809.3	970	n/a	-	poli_5mM-3_1_new_matched		2230.085	744.370	3.000	-0.8	0.8	4	9.27	2.00	2.00	0.27	0.28	0.40	0.40	0.00	0.11	530	0.00000	10.1	0.00	35.77	0.000		170129_PolI_mono.xls
1	FITKYNFDDESGKWCEFK-K4-156	sp|P10964|A190	-	monolink	monolink	poli_2mM-3_2.09640.09640.3_poli_2mM-3_2.09620.09620.3	1459	n/a	-	poli_2mM-3_2_matched		2469.117	824.047	3.000	-1.3	1.3	20	10.58	1.03	1.03	0.18	0.42	0.46	0.46	0.00	0.13	211	0.00000	19.6	0.00	35.77	0.000		170129_PolI_mono.xls
1	KMMSFQANPTEESISK-K1-155	sp|P20434|ABC27	-	monolink	monolink	poli_5mM-3_1_new.08457.08457.3_poli_5mM-3_1_new.08419.08419.3	56	n/a	-	poli_5mM-3_1_new_matched		1981.946	661.656	3.000	-2.4	2.4	8	10.61	2.22	2.22	0.19	0.23	0.34	0.34	0.00	0.11	453	0.00000	9.0	0.00	35.77	0.000		170129_PolI_mono.xls
1	TKDESILSGSLSHSKLK-K17-155	sp|P32786|Rrn6	-	monolink	monolink	poli_5mM-2_2.06751.06751.4_poli_5mM-2_2.06725.06725.4	660	n/a	-	poli_5mM-2_2_matched		1984.082	497.028	4.000	-1.8	1.8	2	11.29	1.66	1.66	0.17	0.27	0.58	0.58	0.00	0.17	285	0.00000	7.1	0.22	35.67	0.000		170129_PolI_mono.xls
1	NALGEAFGTKK-K11-156	sp|Q01080|A49	-	monolink	monolink	poli_5mM-4_1.07428.07428.3_poli_5mM-4_1.07385.07385.3	136	n/a	-	poli_5mM-4_1_matched		1290.680	431.235	3.000	-1.3	1.3	5	10.99	2.35	2.35	0.20	0.28	0.34	0.34	0.00	0.15	311	0.00000	12.4	0.35	35.59	0.000		170129_PolI_mono.xls
1	STGPVNSLTMQPVKGR-K14-156	sp|P22138|A135	-	monolink	monolink	poli_5mM-3_2_new.08743.08743.3_poli_5mM-3_2_new.08690.08690.3	1061	n/a	-	poli_5mM-3_2_new_matched		1826.955	609.993	3.000	-0.6	0.6	5	11.08	1.80	1.80	0.21	0.31	0.54	0.54	0.00	0.17	238	0.00000	20.1	0.11	35.49	0.000		170129_PolI_mono.xls
1	QFLPTQTKSLHNENGSMEMTIDQK-K8-156	sp|P40992|Rrn7	-	monolink	monolink	poli_5mM-2_1_new.09164.09164.3_poli_5mM-2_1_new.09106.09106.3	391	n/a	-	poli_5mM-2_1_new_matched		2932.388	978.471	3.000	-2.2	2.2	19	10.96	1.15	1.15	0.17	0.33	0.45	0.45	0.00	0.09	285	0.00000	18.0	0.00	35.49	0.000		170129_PolI_mono.xls
1	VRVLPNEKTLR-K8-156	sp|P10964|A190	-	monolink	monolink	poli_5mM-3_1.06904.06904.3_poli_5mM-3_1.06842.06842.3	612	n/a	-	poli_5mM-3_1_matched		1479.876	494.300	3.000	-1.0	1.0	2	8.18	2.79	2.79	0.14	0.49	0.42	0.42	0.00	0.19	333	0.00000	30.6	0.00	35.45	0.000		170129_PolI_mono.xls
1	ATTPYMTKYER-K8-156	sp|P20435|ABC23	-	monolink	monolink	poli_2mM-4_1_new.08027.08027.3_poli_2mM-4_1_new.07968.07968.3	87	n/a	-	poli_2mM-4_1_new_matched		1515.724	506.249	3.000	-2.7	2.7	6	9.66	3.19	3.19	0.16	0.37	0.28	0.28	0.00	0.13	355	0.00000	17.4	0.22	35.37	0.000		170129_PolI_mono.xls
1	IATMKVPFK-K5-156	sp|Q01080|A49	-	monolink	monolink	poli_2mM-4_1_new.09659.09659.3_poli_2mM-4_1_new.09595.09595.3	398	n/a	-	poli_2mM-4_1_new_matched		1189.677	397.567	3.000	-1.3	1.3	8	10.38	2.79	2.79	0.21	0.29	0.37	0.37	0.00	0.21	306	0.00000	25.9	0.34	35.35	0.000		170129_PolI_mono.xls
1	FYSGIKPQEYYFHCMAGR-K6-156	sp|P10964|A190	-	monolink	monolink	poli_5mM-3_2_new.10279.10279.3_poli_5mM-3_2_new.10246.10246.3	991	n/a	-	poli_5mM-3_2_new_matched		2409.086	804.037	3.000	-2.4	2.4	5	10.57	1.29	1.29	0.22	0.28	0.55	0.55	0.00	0.15	330	0.00000	7.1	0.00	35.33	0.000		170129_PolI_mono.xls
1	TSGKVPIPGVK-K4-155	sp|P10964|A190	-	monolink	monolink	poli_5mM-4_1_new.07459.07459.3_poli_5mM-4_1_new.07440.07440.3	450	n/a	-	poli_5mM-4_1_new_matched		1236.741	413.255	3.000	-3.7	3.7	2	9.77	2.31	2.31	0.21	0.26	0.57	0.57	0.00	0.26	370	0.00000	25.6	0.00	35.25	0.000		170129_PolI_mono.xls
1	VGGVVLGYEGLKILDADPLSKEDTSEK-K12-156	sp|P46669|A43	-	monolink	monolink	poli_5mM-1_1_new.11334.11334.4_poli_5mM-1_1_new.11308.11308.4	88	n/a	-	poli_5mM-1_1_new_matched		2987.558	747.897	4.000	-0.4	0.4	5	11.35	2.06	2.06	0.23	0.28	0.35	0.35	0.00	0.07	302	0.00000	4.3	0.35	35.20	0.000		170129_PolI_mono.xls
1	LKSLPVDFESSTTMTIDKHDYK-K2-156	sp|P47006|A34.5	-	monolink	monolink	poli_5mM-1_1_new.09713.09713.4_poli_5mM-1_1_new.09689.09689.4	68	n/a	-	poli_5mM-1_1_new_matched		2710.340	678.593	4.000	-0.3	0.3	10	11.11	2.01	2.01	0.18	0.22	0.40	0.40	0.00	0.09	391	0.00000	6.3	0.17	35.20	0.000		170129_PolI_mono.xls
1	TASKDLPTR-K4-156	sp|Q01080|A49	-	monolink	monolink	poli_2mM-4_1_new.06366.06366.3_poli_2mM-4_1_new.06325.06325.3	170	n/a	-	poli_2mM-4_1_new_matched		1143.612	382.212	3.000	-1.2	1.2	6	10.88	1.74	1.74	0.20	0.34	0.34	0.34	0.00	0.19	187	0.00000	15.4	0.22	35.08	0.000		170129_PolI_mono.xls
1	ADSDKKENSAQANTTSSSWSLATR-K5-156	sp|P36070|Rrn3	-	monolink	monolink	poli_5mM-2_2_new.06788.06788.3_poli_5mM-2_2_new.07278.07278.3	563	n/a	-	poli_5mM-2_2_new_matched		2710.281	904.435	3.000	4.8	4.8	1	8.16	2.48	2.48	0.15	0.24	0.24	0.24	0.00	0.05	715	0.00000	7.1	0.00	35.08	0.000		170129_PolI_mono.xls
1	TPQMTLPIWNDVSDEQADTFCKSISK-K22-156	sp|P10964|A190	-	monolink	monolink	poli_5mM-2_1_new.11516.11516.3_poli_5mM-2_1_new.11497.11497.3	1256	n/a	-	poli_5mM-2_1_new_matched		3166.474	1056.499	3.000	-3.0	3.0	1	8.05	2.60	2.60	0.23	0.30	0.35	0.35	0.00	0.07	630	0.00000	8.2	0.09	35.07	0.000		170129_PolI_mono.xls
1	MEIPLLHCTKENK-K10-156	sp|Q04712|Rrn11	-	monolink	monolink	poli_2mM-3_1_new.09851.09851.3_poli_2mM-3_1_new.09810.09810.3	182	n/a	-	poli_2mM-3_1_new_matched		1767.886	590.303	3.000	-2.1	2.1	14	11.48	1.09	1.09	0.32	0.20	0.74	0.74	0.00	0.29	203	0.00000	43.5	0.37	35.07	0.000		170129_PolI_mono.xls
1	HIKNRDVVLMNR-K3-156	sp|P10964|A190	-	monolink	monolink	poli_5mM-3_1_new.06508.06508.3_poli_5mM-3_1_new.06466.06466.3	582	n/a	-	poli_5mM-3_1_new_matched		1649.899	550.974	3.000	-3.0	3.0	2	10.81	1.40	1.40	0.23	0.27	0.63	0.63	0.00	0.26	227	0.00000	28.5	0.48	35.00	0.000		170129_PolI_mono.xls
1	IVVGKLNNVGTGSFDVLAK-K5-155	sp|P10964|A190	-	monolink	monolink	poli_5mM-3_2_new.10768.10768.3_poli_5mM-3_2_new.10740.10740.3	1645	n/a	-	poli_5mM-3_2_new_matched		2085.184	696.069	3.000	-0.6	0.6	1	10.01	2.06	2.06	0.20	0.24	0.28	0.28	0.00	0.07	477	0.00000	7.9	0.23	34.96	0.000		170129_PolI_mono.xls
1	TEKVDLALNR-K3-156	sp|P22138|A135	-	monolink	monolink	poli_5mM-4_1.07495.07495.3_poli_5mM-4_1.07451.07451.3	808	n/a	-	poli_5mM-4_1_matched		1313.717	438.914	3.000	-1.3	1.3	1	9.27	2.99	2.99	0.18	0.41	0.46	0.46	0.00	0.23	247	0.00000	21.5	0.00	34.93	0.000		170129_PolI_mono.xls
1	LEKPSLFEPIQNEISR-K3-155	sp|P32786|Rrn6	-	monolink	monolink	poli_5mM-3_2.09794.09794.3_poli_5mM-3_2.09800.09800.3	749	n/a	-	poli_5mM-3_2_matched		2054.107	685.710	3.000	-0.0	0.0	1	9.25	3.16	3.16	0.17	0.26	0.66	0.66	0.00	0.21	448	0.00000	15.0	0.22	34.90	0.000		170129_PolI_mono.xls
1	VEGKTPGLPIDLEIGYVPPSTR-K4-155	sp|P22138|A135	-	monolink	monolink	poli_5mM-2_2_new.11061.11061.3_poli_5mM-2_2_new.11060.11060.3	616	n/a	-	poli_5mM-2_2_new_matched		2492.350	831.791	3.000	-1.9	1.9	4	10.77	1.06	1.06	0.24	0.17	0.66	0.66	0.00	0.15	417	0.00000	9.5	0.31	34.83	0.000		170129_PolI_mono.xls
1	NKIKNEYWGK-K2-156	sp|P10964|A190	-	monolink	monolink	poli_5mM-4_1_new.06794.06794.3_poli_5mM-4_1_new.06723.06723.3	754	n/a	-	poli_5mM-4_1_new_matched		1434.748	479.257	3.000	-1.7	1.7	4	10.22	2.13	2.13	0.22	0.32	0.49	0.49	0.00	0.25	225	0.00000	21.5	0.13	34.80	0.000		170129_PolI_mono.xls
1	GSFFAQLKTTTVRK-K8-156	sp|P22138|A135	-	monolink	monolink	poli_5mM-3_1.09362.09362.3_poli_5mM-3_1.09341.09341.3	513	n/a	-	poli_5mM-3_1_matched		1738.961	580.661	3.000	-0.5	0.5	4	8.82	1.20	1.20	0.15	0.36	0.73	0.73	0.00	0.26	328	0.00000	16.8	0.48	34.76	0.000		170129_PolI_mono.xls
1	FITKYNFDDESGK-K4-156	sp|P10964|A190	-	monolink	monolink	poli_5mM-3_2_new.09947.09947.3_poli_5mM-3_2_new.09899.09899.3	1459	n/a	-	poli_5mM-3_2_new_matched		1718.802	573.942	3.000	-1.4	1.4	4	8.39	3.33	3.33	0.14	0.35	0.49	0.49	0.00	0.19	448	0.00000	30.5	0.00	34.76	0.000		170129_PolI_mono.xls
1	YAKQTPFFESNK-K3-155	sp|P40992|Rrn7	-	monolink	monolink	poli_5mM-4_1.07307.07307.3_poli_5mM-4_1.07276.07276.3	448	n/a	-	poli_5mM-4_1_matched		1613.807	538.943	3.000	-2.6	2.6	6	10.20	2.79	2.79	0.17	0.25	0.43	0.43	0.00	0.18	361	0.00000	29.9	0.00	34.75	0.000		170129_PolI_mono.xls
1	IPKNFNNNNKR-K3-156	sp|P32786|Rrn6	-	monolink	monolink	poli_5mM-4_2_new.05586.05586.3_poli_5mM-4_2_new.05534.05534.3	331	n/a	-	poli_5mM-4_2_new_matched		1513.794	505.606	3.000	-3.8	3.8	15	8.99	1.24	1.24	0.19	0.45	0.53	0.53	0.00	0.24	218	0.00000	37.6	0.54	34.72	0.000		170129_PolI_mono.xls
1	GSTDPKELYNNAHVYAR-K6-155	sp|P07703|AC40	-	monolink	monolink	poli_5mM-3_2_new.07548.07548.3_poli_5mM-3_2_new.07530.07530.3	154	n/a	-	poli_5mM-3_2_new_matched		2089.026	697.350	3.000	0.6	0.6	1	10.39	1.69	1.69	0.16	0.35	0.50	0.50	0.00	0.15	254	0.00000	19.7	0.33	34.69	0.000		170129_PolI_mono.xls
1	EAAAEVTNLDKDTPADDPELLKR-K11-156	sp|P10964|A190	-	monolink	monolink	poli_5mM-2_2.07965.07965.3_poli_5mM-2_2.07941.07941.3	866	n/a	-	poli_5mM-2_2_matched		2666.326	889.783	3.000	-1.0	1.0	8	11.11	0.80	0.80	0.16	0.25	0.53	0.53	0.00	0.12	306	0.00000	9.1	0.28	34.62	0.000		170129_PolI_mono.xls
1	LLPQINILQPIKGESARR-K12-155	sp|P07703|AC40	-	monolink	monolink	poli_5mM-2_1.09571.09571.3_poli_5mM-2_1.09548.09548.3	240	n/a	-	poli_5mM-2_1_matched		2200.300	734.441	3.000	-3.3	3.3	1	9.19	0.44	0.44	0.13	0.51	0.87	0.87	0.00	0.24	119	0.00000	5.2	0.00	34.52	0.000		170129_PolI_mono.xls
1	SVLQQKKR-K6-156	sp|Q04712|Rrn11	-	monolink	monolink	poli_5mM-4_1.04511.04511.3_poli_5mM-4_1.04489.04489.3	76	n/a	-	poli_5mM-4_1_matched		1141.679	381.567	3.000	-2.8	2.8	3	10.73	0.64	0.64	0.26	0.23	0.73	0.73	0.00	0.46	107	0.00000	29.7	0.30	34.52	0.000		170129_PolI_mono.xls
1	MEIPLLHCTKENK-K10-155	sp|Q04712|Rrn11	-	monolink	monolink	poli_5mM-3_2_new.09105.09105.3_poli_5mM-3_2_new.09089.09089.3	182	n/a	-	poli_5mM-3_2_new_matched		1766.904	589.976	3.000	-2.3	2.3	5	11.49	0.92	0.92	0.28	0.23	0.68	0.68	0.00	0.26	157	0.00000	40.2	0.31	34.49	0.000		170129_PolI_mono.xls
1	SVSEIEIESVQDQPSVAVGSFFKGFR-K23-155	sp|Q01080|A49	-	monolink	monolink	poli_5mM-2_2.10661.10661.3_poli_5mM-2_2.10658.10658.3	28	n/a	-	poli_5mM-2_2_matched		2996.529	999.851	3.000	4.6	4.6	1	9.72	2.57	2.57	0.21	0.17	0.43	0.43	0.00	0.08	561	0.00000	8.6	0.14	34.40	0.000		170129_PolI_mono.xls
1	KEQCVLQYVFHSRPNLSR-K1-156	sp|P10964|A190	-	monolink	monolink	poli_2mM-3_1.08944.08944.4_poli_2mM-3_1.08926.08926.4	330	n/a	-	poli_2mM-3_1_matched		2416.233	605.066	4.000	0.4	0.4	11	11.10	1.68	1.68	0.24	0.36	0.23	0.23	0.00	0.06	185	0.00000	13.4	0.30	34.32	0.000		170129_PolI_mono.xls
1	EAAAEVTNLDKDTPADDPELLKR-K11-155	sp|P10964|A190	-	monolink	monolink	poli_5mM-2_2.07482.07482.3_poli_5mM-2_2.07463.07463.3	866	n/a	-	poli_5mM-2_2_matched		2665.342	889.455	3.000	-1.7	1.7	4	10.96	1.19	1.19	0.16	0.22	0.48	0.48	0.00	0.10	348	0.00000	8.7	0.29	34.32	0.000		170129_PolI_mono.xls
1	KALANQLLTPSSNVSTHTLNKK-K1-156	sp|P10964|A190	-	monolink	monolink	poli_2mM-2_1_new.07830.07830.4_poli_2mM-2_1_new.07794.07794.4	555	n/a	-	poli_2mM-2_1_new_matched		2520.393	631.106	4.000	0.7	0.7	8	9.51	2.14	2.14	0.28	0.29	0.56	0.56	0.00	0.13	385	0.00000	7.6	0.28	34.26	0.000		170129_PolI_mono.xls
1	SVSEIEIESVQDQPSVAVGSFFKGFR-K23-156	sp|Q01080|A49	-	monolink	monolink	poli_5mM-2_1_new.12084.12084.3_poli_5mM-2_1_new.12107.12107.3	28	n/a	-	poli_5mM-2_1_new_matched		2997.490	1000.171	3.000	-2.2	2.2	4	8.05	2.18	2.18	0.26	0.17	0.51	0.51	0.00	0.10	714	0.00000	7.0	0.09	34.17	0.000		170129_PolI_mono.xls
1	SHHDDEEESSEKK-K13-156	sp|P47006|A34.5	-	monolink	monolink	poli_5mM-3_1_new.03066.03066.4_poli_5mM-3_1_new.03028.03028.4	209	n/a	-	poli_5mM-3_1_new_matched		1711.714	428.936	4.000	-1.8	1.8	8	9.02	2.53	2.53	0.08	0.43	0.30	0.30	0.00	0.11	306	0.00000	19.5	0.00	34.12	0.000		170129_PolI_mono.xls
1	YNPLEKRD-K6-156	sp|P22139|ABC10beta	-	monolink	monolink	poli_5mM-4_1_new.07902.07902.3_poli_5mM-4_1_new.07821.07821.3	68	n/a	-	poli_5mM-4_1_new_matched		1189.595	397.540	3.000	-2.4	2.4	4	11.39	1.94	1.94	0.20	0.32	0.23	0.23	0.00	0.14	138	0.00000	23.4	0.62	34.11	0.000		170129_PolI_mono.xls
1	VPFKLPEMTRR-K4-156	sp|Q01080|A49	-	monolink	monolink	poli_5mM-3_1.08649.08649.3_poli_5mM-3_1.08627.08627.3	402	n/a	-	poli_5mM-3_1_matched		1528.841	510.622	3.000	-1.4	1.4	10	9.66	1.04	1.04	0.17	0.30	0.86	0.86	0.00	0.39	172	0.00000	14.9	0.30	34.07	0.000		170129_PolI_mono.xls
1	KFPCNSMQAMALSGAKGSNVNVSQIMCLLGQQALEGR-K16-156	sp|P10964|A190	-	monolink	monolink	poli_5mM-1_1_new.11900.11900.4_poli_5mM-1_1_new.11875.11875.4	934	n/a	-	poli_5mM-1_1_new_matched		4151.012	1038.761	4.000	0.7	0.7	1	10.02	1.76	1.76	0.12	0.19	0.27	0.27	0.00	0.04	520	0.00000	1.1	0.20	34.01	0.000		170129_PolI_mono.xls
1	LEHFATGYDAEDFHVAEEVKENKK-K20-156	sp|P47006|A34.5	-	monolink	monolink	poli_2mM-1_1_new.08259.08259.4_poli_2mM-1_1_new.08224.08224.4	187	n/a	-	poli_2mM-1_1_new_matched		2961.399	741.358	4.000	-1.4	1.4	3	9.73	3.03	3.03	0.34	0.22	0.39	0.39	0.00	0.08	452	0.00000	10.2	0.18	33.99	0.000		170129_PolI_mono.xls
1	ATTPYMTKYER-K8-155	sp|P20435|ABC23	-	monolink	monolink	poli_5mM-4_2.06204.06204.3_poli_5mM-4_2.06160.06160.3	87	n/a	-	poli_5mM-4_2_matched		1514.743	505.922	3.000	-1.9	1.9	7	9.30	2.47	2.47	0.13	0.28	0.29	0.29	0.00	0.13	415	0.00000	12.4	0.00	33.76	0.000		170129_PolI_mono.xls
1	VFSVSETAKIPAIDYSK-K9-156	sp|P47006|A34.5	-	monolink	monolink	poli_5mM-2_1_new.10342.10342.3_poli_5mM-2_1_new.10320.10320.3	144	n/a	-	poli_5mM-2_1_new_matched		2010.051	671.025	3.000	-2.3	2.3	13	9.52	1.32	1.32	0.12	0.36	0.64	0.64	0.00	0.19	250	0.00000	18.0	0.26	33.70	0.000		170129_PolI_mono.xls
1	NRIDSDKLTDSAIDIVDSVR-K7-155	sp|Q01080|A49	-	monolink	monolink	poli_5mM-3_1_new.11041.11041.3_poli_5mM-3_1_new.11042.11042.3	153	n/a	-	poli_5mM-3_1_new_matched		2386.233	796.419	3.000	-1.2	1.2	2	8.68	2.17	2.17	0.11	0.36	0.41	0.41	0.00	0.10	404	0.00000	11.9	0.24	33.66	0.000		170129_PolI_mono.xls
1	NKIKNEYWGK-K2-155	sp|P10964|A190	-	monolink	monolink	poli_5mM-4_2_new.05958.05958.3_poli_5mM-4_2_new.05936.05936.3	754	n/a	-	poli_5mM-4_2_new_matched		1433.764	478.929	3.000	-3.2	3.2	3	9.52	2.15	2.15	0.20	0.32	0.46	0.46	0.00	0.23	240	0.00000	21.5	0.24	33.49	0.000		170129_PolI_mono.xls
1	FTVIKPGQFGRSKDR-K5-156	sp|Q01080|A49	-	monolink	monolink	poli_2mM-3_2.07185.07185.4_poli_2mM-3_2.07163.07163.4	306	n/a	-	poli_2mM-3_2_matched		1891.030	473.765	4.000	-0.8	0.8	11	9.15	1.72	1.72	0.12	0.39	0.38	0.38	0.00	0.13	287	0.00000	4.9	0.42	33.45	0.000		170129_PolI_mono.xls
1	KEQCVLQYVFHSRPNLSR-K1-155	sp|P10964|A190	-	monolink	monolink	poli_5mM-3_2.08405.08405.4_poli_5mM-3_2.08360.08360.4	330	n/a	-	poli_5mM-3_2_matched		2415.246	604.819	4.000	-1.7	1.7	11	10.60	2.05	2.05	0.17	0.19	0.38	0.38	0.00	0.11	362	0.00000	6.3	0.29	33.32	0.000		170129_PolI_mono.xls
1	IVTLPPTIFKPYPLWTGK-K10-156	sp|P10964|A190	-	monolink	monolink	poli_5mM-2_2_new.12474.12474.3_poli_5mM-2_2_new.12464.12464.3	721	n/a	-	poli_5mM-2_2_new_matched		2226.272	743.099	3.000	0.8	0.8	4	10.39	1.53	1.53	0.13	0.31	0.39	0.39	0.00	0.11	251	0.00000	13.3	0.28	33.32	0.000		170129_PolI_mono.xls
1	FKKDFEVNISSLDAR-K3-156	sp|P07703|AC40	-	monolink	monolink	poli_5mM-2_1.09114.09114.3_poli_5mM-2_1.09086.09086.3	38	n/a	-	poli_5mM-2_1_matched		1923.993	642.339	3.000	-0.8	0.8	1	8.12	2.82	2.82	0.15	0.20	0.33	0.33	0.00	0.11	621	0.00000	8.0	0.14	33.15	0.000		170129_PolI_mono.xls
1	DFKGLPPAQDFSAAPIQVSTTEK-K3-155	sp|P50106|A14	-	monolink	monolink	poli_5mM-2_2_new.10342.10342.3_poli_5mM-2_2_new.10395.10395.3	97	n/a	-	poli_5mM-2_2_new_matched		2601.331	868.118	3.000	-1.3	1.3	2	10.07	1.68	1.68	0.19	0.21	0.46	0.46	0.00	0.10	389	0.00000	6.0	0.17	33.14	0.000		170129_PolI_mono.xls
1	KIEKIPLR-K4-156	sp|Q04712|Rrn11	-	monolink	monolink	poli_2mM-3_2_new.08064.08064.3_poli_2mM-3_2_new.07983.07983.3	167	n/a	-	poli_2mM-3_2_new_matched		1151.726	384.917	3.000	-1.3	1.3	14	9.04	1.97	1.97	0.18	0.34	0.45	0.45	0.00	0.28	221	0.00000	15.6	0.29	33.02	0.000		170129_PolI_mono.xls
1	LYKIFPLDREANHDGEFNDSTHQLTFIEDLQER-K3-156	sp|P40992|Rrn7	-	monolink	monolink	poli_5mM-1_1_new.10659.10659.4_poli_5mM-1_1_new.10655.10655.4	415	n/a	-	poli_5mM-1_1_new_matched		4145.986	1037.504	4.000	-2.6	2.6	2	8.44	1.82	1.82	0.11	0.30	0.25	0.25	0.00	0.04	508	0.00000	6.2	0.13	32.98	0.000		170129_PolI_mono.xls
1	KVDVGNDSMFGVNCDTPVSFQDYIPSDLLR-K1-156	sp|P32786|Rrn6	-	monolink	monolink	poli_5mM-1_1_new.11850.11850.3_poli_5mM-1_1_new.11871.11871.3	123	n/a	-	poli_5mM-1_1_new_matched		3543.657	1182.227	3.000	0.8	0.8	8	9.68	2.06	2.06	0.14	0.22	0.49	0.49	0.00	0.08	432	0.00000	2.2	0.10	32.93	0.000		170129_PolI_mono.xls
1	SVVGEIYSTTESETDSQEEETEEGGEHDTGIDKEDSDEER-K33-155	sp|Q04712|Rrn11	-	monolink	monolink	poli_5mM-1_1_new.08579.08579.4_poli_5mM-1_1_new.08585.08585.4	118	n/a	-	poli_5mM-1_1_new_matched		4601.921	1151.488	4.000	0.5	0.5	2	9.79	2.29	2.29	0.27	0.11	0.28	0.28	0.00	0.04	555	0.00000	2.7	0.11	32.75	0.000		170129_PolI_mono.xls
1	DKVSLEDRR-K2-155	sp|P10964|A190	-	monolink	monolink	poli_5mM-4_1.04723.04723.3_poli_5mM-4_1.04683.04683.3	410	n/a	-	poli_5mM-4_1_matched		1271.681	424.902	3.000	-2.9	2.9	7	9.92	2.51	2.51	0.10	0.24	0.43	0.43	0.00	0.24	260	0.00000	40.7	0.00	32.64	0.000		170129_PolI_mono.xls
1	QKMTYHNFK-K2-156	sp|Q04712|Rrn11	-	monolink	monolink	poli_5mM-4_2_new.06156.06156.3_poli_5mM-4_2_new.06127.06127.3	156	n/a	-	poli_5mM-4_2_new_matched		1351.655	451.560	3.000	-3.1	3.1	5	9.78	2.69	2.69	0.20	0.32	0.23	0.23	0.00	0.13	239	0.00000	26.5	0.00	32.63	0.000		170129_PolI_mono.xls
1	KIPLVIRR-K1-156	sp|P20435|ABC23	-	monolink	monolink	poli_5mM-4_2_new.07938.07938.3_poli_5mM-4_2_new.07936.07936.3	129	n/a	-	poli_5mM-4_2_new_matched		1149.757	384.260	3.000	-2.3	2.3	8	9.17	1.68	1.68	0.12	0.31	0.72	0.72	0.00	0.45	103	0.00000	9.4	0.00	32.62	0.000		170129_PolI_mono.xls
1	GLPPAQDFSAAPIQVSTTEKK-K21-156	sp|P50106|A14	-	monolink	monolink	poli_2mM-2_2_new.09443.09443.4_poli_2mM-2_2_new.09391.09391.4	118	n/a	-	poli_2mM-2_2_new_matched		2340.216	586.062	4.000	-2.3	2.3	3	8.73	2.14	2.14	0.16	0.27	0.24	0.24	0.00	0.06	467	0.00000	3.4	0.39	32.58	0.000		170129_PolI_mono.xls
1	ILDADPLSKEDTSEKLIK-K15-155	sp|P46669|A43	-	monolink	monolink	poli_2mM-2_1_new.08595.08595.3_poli_2mM-2_1_new.08556.08556.3	103	n/a	-	poli_2mM-2_1_new_matched		2169.181	724.068	3.000	0.7	0.7	6	10.17	0.86	0.86	0.16	0.27	0.57	0.57	0.00	0.16	235	0.00000	10.8	0.46	32.51	0.000		170129_PolI_mono.xls
1	GLEPLKTSTSEVR-K6-155	sp|Q04712|Rrn11	-	monolink	monolink	poli_5mM-3_1.07014.07014.3_poli_5mM-3_1.06974.06974.3	199	n/a	-	poli_5mM-3_1_matched		1570.855	524.626	3.000	-2.4	2.4	4	8.37	2.25	2.25	0.10	0.44	0.23	0.23	0.00	0.09	288	0.00000	9.2	0.10	32.45	0.000		170129_PolI_mono.xls
1	KSTTTDSLPTPENSAAENNDEEEGQNSEAGTYR-K1-156	sp|Q04712|Rrn11	-	monolink	monolink	poli_2mM-2_1_new.06971.06971.3_poli_2mM-2_1_new.06895.06895.3	37	n/a	-	poli_2mM-2_1_new_matched		3697.592	1233.539	3.000	-1.7	1.7	22	11.49	1.25	1.25	0.24	0.28	0.28	0.28	0.00	0.04	140	0.00000	4.3	0.00	32.33	0.000		170129_PolI_mono.xls
1	KIEKIPLR-K1-156	sp|Q04712|Rrn11	-	monolink	monolink	poli_2mM-3_1.07162.07162.3_poli_2mM-3_1.07116.07116.3	164	n/a	-	poli_2mM-3_1_matched		1151.726	384.917	3.000	-1.2	1.2	13	9.12	1.71	1.71	0.17	0.30	0.40	0.40	0.00	0.25	238	0.00000	21.9	0.28	32.29	0.000		170129_PolI_mono.xls
1	DGETTDANGKTIVTGGNGPEDFQQHEQIR-K10-155	sp|P20435|ABC23	-	monolink	monolink	poli_2mM-2_2_new.07345.07345.3_poli_2mM-2_2_new.07314.07314.3	46	n/a	-	poli_2mM-2_2_new_matched		3268.518	1090.514	3.000	-2.2	2.2	4	9.51	0.98	0.98	0.18	0.33	0.25	0.25	0.00	0.04	301	0.00000	6.4	0.15	32.25	0.000		170129_PolI_mono.xls
1	GMAINFKDKR-K7-156	sp|P22138|A135	-	monolink	monolink	poli_5mM-4_2.06875.06875.3_poli_5mM-4_2.06855.06855.3	441	n/a	-	poli_5mM-4_2_matched		1334.699	445.908	3.000	-1.7	1.7	1	8.58	1.24	1.24	0.10	0.36	0.81	0.81	0.00	0.41	122	0.00000	6.0	0.00	32.22	0.000		170129_PolI_mono.xls
1	DFKGLPPAQDFSAAPIQVSTTEK-K3-156	sp|P50106|A14	-	monolink	monolink	poli_5mM-2_2.09676.09676.3_poli_5mM-2_2.09669.09669.3	97	n/a	-	poli_5mM-2_2_matched		2602.329	868.451	3.000	4.7	4.7	3	10.11	1.45	1.45	0.15	0.30	0.27	0.27	0.00	0.06	260	0.00000	7.0	0.28	32.17	0.000		170129_PolI_mono.xls
1	TKDESILSGSLSHSKLK-K15-155	sp|P32786|Rrn6	-	monolink	monolink	poli_5mM-3_1_new.07582.07582.3_poli_5mM-3_1_new.07569.07569.3	658	n/a	-	poli_5mM-3_1_new_matched		1984.080	662.368	3.000	-2.9	2.9	5	11.12	1.08	1.08	0.30	0.17	0.60	0.60	0.00	0.18	205	0.00000	13.3	0.00	32.15	0.000		170129_PolI_mono.xls
1	KTATEVTPQEPK-K1-155	sp|P28000|AC19	-	monolink	monolink	poli_5mM-4_1_new.05008.05008.3_poli_5mM-4_1_new.04977.04977.3	9	n/a	-	poli_5mM-4_1_new_matched		1482.790	495.271	3.000	-3.1	3.1	1	8.35	1.87	1.87	0.12	0.30	0.48	0.48	0.00	0.20	355	0.00000	16.0	0.38	32.12	0.000		170129_PolI_mono.xls
1	FRKDGFTK-K3-156	sp|P10964|A190	-	monolink	monolink	poli_5mM-4_1.05952.05952.3_poli_5mM-4_1.05902.05902.3	245	n/a	-	poli_5mM-4_1_matched		1153.611	385.545	3.000	-2.3	2.3	8	9.14	2.74	2.74	0.13	0.45	0.19	0.19	0.00	0.12	144	0.00000	32.8	0.00	32.06	0.000		170129_PolI_mono.xls
1	KLELFPYQNNSK-K1-155	sp|Q01080|A49	-	monolink	monolink	poli_5mM-4_1_new.09655.09655.3_poli_5mM-4_1_new.09626.09626.3	230	n/a	-	poli_5mM-4_1_new_matched		1634.863	545.962	3.000	-3.3	3.3	2	8.13	1.36	1.36	0.15	0.35	0.68	0.68	0.00	0.28	247	0.00000	15.6	0.41	31.97	0.000		170129_PolI_mono.xls
1	AKYCDSMGRPQR-K2-155	sp|P20434|ABC27	-	monolink	monolink	poli_2mM-3_1_new.04745.04745.3_poli_2mM-3_1_new.04703.04703.3	45	n/a	-	poli_2mM-3_1_new_matched		1622.765	541.929	3.000	-1.5	1.5	10	10.30	1.38	1.38	0.17	0.23	0.61	0.61	0.00	0.26	170	0.00000	16.0	0.15	31.94	0.000		170129_PolI_mono.xls
1	DLKFEPQGR-K3-156	sp|P07703|AC40	-	monolink	monolink	poli_5mM-4_1.07378.07378.3_poli_5mM-4_1.07335.07335.3	168	n/a	-	poli_5mM-4_1_matched		1244.637	415.887	3.000	-2.2	2.2	2	8.06	2.58	2.58	0.17	0.32	0.36	0.36	0.00	0.20	344	0.00000	17.9	0.33	31.93	0.000		170129_PolI_mono.xls
[truncated: 947 more rows]
