# Supplementary material for: Structural insights into transcription initiation by yeast RNA polymerase I
Source: EMBO J. 2017 Jul 24;36(18):2698–709. doi: 10.15252/embj.201796958 (PMC5599796; doi:10.15252/embj.201796958)
Supplement: Supplementary file 3 — Source Data for EV Figures [file EMBJ-36-2698-s003.zip › SourceData1-related_to_Figure_EV4/unique_xlinks.ldScore_23.csv]

Protein1	Protein2	AbsPos1	AbsPos2	Spectrum	ld-Score	source
sp|P07703|AC40	sp|P22138|A135	148	30	poli_2mM-3_1.05047.05047.3_poli_2mM-3_1.05008.05008.3	41.11	inter_xlinks_2mM_DSS_2.csv
sp|P40992|Rrn7	sp|P22139|ABC10beta	415	68	poli_2mM-2_1.09145.09145.4_poli_2mM-2_1.09124.09124.4	40.99	inter_xlinks_2mM_DSS_2.csv
sp|P32786|Rrn6	sp|P40992|Rrn7	586	473	poli_2mM-2_2.08308.08308.4_poli_2mM-2_2.08293.08293.4	40.03	inter_xlinks_2mM_DSS_2.csv
sp|P10964|A190	sp|P32529|A12	888	68	poli_5mM-2_1_new.08557.08557.4_poli_5mM-2_1_new.08495.08495.4	39.67	170129_PolI_inter.xls
sp|P10964|A190	sp|P20434|ABC27	1119	24	poli_long_2.18756.18756.4_poli_long_2.18674.18674.4	40.09	170130_LG_interlinks.xls
sp|P10964|A190	sp|P20434|ABC27	1110	201	poli_5mM-3_2_new.02660.02660.5_poli_5mM-3_2_new.02639.02639.5	38.78	170129_PolI_inter.xls
sp|P47006|A34.5	sp|Q01080|A49	49	86	poli_5mM-3_2.07981.07981.4_poli_5mM-3_2.07961.07961.4	39.55	inter_xlinks_5mM_DSS.uniqId.csv
sp|Q01080|A49	sp|P47006|A34.5	42	36	poli_2mM-2_2_new.08411.08411.3_poli_2mM-2_2_new.08405.08405.3	39.32	170129_PolI_inter.xls
sp|P10964|A190	sp|P20434|ABC27	1119	201	poli_long_3.14947.14947.4_poli_long_3.14810.14810.4	36.14	170130_LG_interlinks.xls
sp|P46669|A43	sp|P22138|A135	22	1139	poli_2mM-2_2.05695.05695.4_poli_2mM-2_2.05672.05672.4	34.86	inter_xlinks_2mM_DSS_2.csv
sp|P20434|ABC27	sp|P20435|ABC23	171	72	poli_5mM-2_1_new.06249.06249.5_poli_5mM-2_1_new.06224.06224.5	43.95	170129_PolI_inter.xls
sp|Q04712|Rrn11	sp|P22138|A135	136	140	poli_2mM-1_2.08296.08296.5_poli_2mM-1_2.08282.08282.5	33.62	inter_xlinks_2mM_DSS_2.csv
sp|P10964|A190	sp|Q01080|A49	450	170	poli_2mM-2_1.06550.06550.4_poli_2mM-2_1.06526.06526.4	33.52	inter_xlinks_2mM_DSS_2.csv
sp|P10964|A190	sp|P20434|ABC27	1516	201	poli_5mM-3_1.02999.02999.5_poli_5mM-3_1.02978.02978.5	36.05	inter_xlinks_5mM_DSS.uniqId.csv
sp|P07703|AC40	sp|P22139|ABC10beta	148	68	poli_5mM-2_2.05675.05675.4_poli_5mM-2_2.05656.05656.4	35.61	170129_PolI_inter.xls
sp|P32529|A12	sp|P10964|A190	46	1459	poli_2mM-1_2.09303.09303.4_poli_2mM-1_2.09332.09332.4	31.21	inter_xlinks_2mM_DSS_2.csv
sp|P47006|A34.5	sp|P07703|AC40	208	148	poli_5mM-2_2_new.03181.03181.5_poli_5mM-2_2_new.03163.03163.5	33.98	170129_PolI_inter.xls
sp|P46669|A43	sp|P20435|ABC23	97	70	poli_long_1.18462.18462.4_poli_long_1.18365.18365.4	33.87	170130_LG_interlinks.xls
sp|P10964|A190	sp|Q01080|A49	1363	116	poli_2mM-2_1.04360.04360.5_poli_2mM-2_1.04341.04341.5	30.76	inter_xlinks_2mM_DSS_2.csv
sp|P20436|ABC14.5	sp|P10964|A190	136	1156	poli_2mM-2_1_new.09703.09703.4_poli_2mM-2_1_new.09686.09686.4	40.11	170129_PolI_inter.xls
sp|P22138|A135	sp|P10964|A190	1043	612	poli_5mM-2_2_new.07465.07465.5_poli_5mM-2_2_new.07427.07427.5	33.72	170129_PolI_inter.xls
sp|P07703|AC40	sp|P28000|AC19	205	9	poli_2mM-1_1.07417.07417.5_poli_2mM-1_1.07394.07394.5	30.33	inter_xlinks_2mM_DSS_2.csv
sp|P10964|A190	sp|Q01080|A49	405	170	poli_long_2.23560.23560.3_poli_long_2.23465.23465.3	40.01	170130_LG_interlinks.xls
sp|P10964|A190	sp|P20434|ABC27	1115	24	poli_5mM-3_1.04412.04412.4_poli_5mM-3_1.04387.04387.4	33.7	inter_xlinks_5mM_DSS.uniqId.csv
sp|P46669|A43	sp|P22138|A135	22	1144	poli_long_2.17876.17876.4_poli_long_2.17770.17770.4	34.48	170130_LG_interlinks.xls
sp|P32786|Rrn6	sp|Q04712|Rrn11	439	136	poli_2mM-1_1.08138.08138.5_poli_2mM-1_1.08134.08134.5	29.53	inter_xlinks_2mM_DSS_2.csv
sp|P22138|A135	sp|P10964|A190	916	612	poli_5mM-2_1.06692.06692.5_poli_5mM-2_1.06655.06655.5	31	inter_xlinks_5mM_DSS.uniqId.csv
sp|P10964|A190	sp|Q01080|A49	450	139	poli_2mM-2_1_new.07969.07969.4_poli_2mM-2_1_new.07943.07943.4	32.57	170129_PolI_inter.xls
sp|P47006|A34.5	sp|P22138|A135	208	30	poli_2mM-2_1.04141.04141.5_poli_2mM-2_1.04093.04093.5	28.65	inter_xlinks_2mM_DSS_2.csv
sp|P10964|A190	sp|P20434|ABC27	1441	45	poli_2mM-2_1_new.05651.05651.4_poli_2mM-2_1_new.05636.05636.4	34.70	170129_PolI_inter.xls
sp|P22138|A135	sp|Q01080|A49	77	116	poli_5mM-2_1.07347.07347.5_poli_5mM-2_1.07337.07337.5	29.78	inter_xlinks_5mM_DSS.uniqId.csv
sp|P10964|A190	sp|P32529|A12	899	68	poli_5mM-1_2.09005.09005.4_poli_5mM-1_2.08987.08987.4	28.65	inter_xlinks_5mM_DSS.uniqId.csv
sp|P40992|Rrn7	sp|P22139|ABC10beta	412	68	poli_2mM-2_2.08814.08814.5_poli_2mM-2_2.08795.08795.5	26.87	inter_xlinks_2mM_DSS_2.csv
sp|P46669|A43	sp|P22138|A135	276	1139	poli_long_2.19132.19132.4_poli_long_2.19027.19027.4	30.34	170130_LG_interlinks.xls
sp|P10964|A190	sp|Q01080|A49	1376	170	poli_long_2.10186.10186.4_poli_long_2.10107.10107.4	27.15	170130_LG_interlinks.xls
sp|P36070|Rrn3	sp|Q01080|A49	22	223	poli_2mM-2_1_new.07758.07758.4_poli_2mM-2_1_new.07730.07730.4	37.31	170129_PolI_inter.xls
sp|Q01080|A49	sp|P10964|A190	227	1334	poli_5mM-3_1_new.05389.05389.3_poli_5mM-3_1_new.05309.05309.3	32.65	170129_PolI_inter.xls
sp|Q04712|Rrn11	sp|P36070|Rrn3	149	558	poli_2mM-2_1.05237.05237.5_poli_2mM-2_1.05204.05204.5	24.46	inter_xlinks_2mM_DSS_2.csv
sp|P10964|A190	sp|P20435|ABC23	1659	76	poli_5mM-2_1.08928.08928.4_poli_5mM-2_1.08913.08913.4	30.57	inter_xlinks_5mM_DSS.uniqId.csv
sp|P32529|A12	sp|P10964|A190	83	756	poli_long_3.17074.17074.3_poli_long_3.17034.17034.3	36.40	170130_LG_interlinks.xls
sp|P10964|A190	sp|P10964|A190	283	410	poli_2mM-1_2.06015.06015.4_poli_2mM-1_2.06001.06001.4	45.12	intra_xlinks_2mM_DSS_2.csv
sp|P22138|A135	sp|P22138|A135	1043	740	poli_5mM-2_2_new.07048.07048.4_poli_5mM-2_2_new.07022.07022.4	45.58	170129_PolI_intra.xls
sp|Q01080|A49	sp|Q01080|A49	99	106	poli_5mM-2_2_new.07319.07319.4_poli_5mM-2_2_new.07276.07276.4	42.69	170129_PolI_intra.xls
sp|P10964|A190	sp|P10964|A190	250	450	poli_2mM-2_1.09757.09757.3_poli_2mM-2_1.09758.09758.3	40.32	intra_xlinks_2mM_DSS_2.csv
sp|P10964|A190	sp|P10964|A190	267	267	poli_2mM-3_1_new.08123.08123.4_poli_2mM-3_1_new.08121.08121.4	42.92	170129_PolI_intra.xls
sp|P22138|A135	sp|P22138|A135	916	1043	poli_5mM-2_2_new.07698.07698.6_poli_5mM-2_2_new.07665.07665.6	42.40	170129_PolI_intra.xls
sp|P10964|A190	sp|P10964|A190	1119	1107	poli_5mM-1_2_new.04869.04869.4_poli_5mM-1_2_new.04862.04862.4	42.01	170129_PolI_intra.xls
sp|P10964|A190	sp|P10964|A190	910	848	poli_2mM-2_1.07823.07823.4_poli_2mM-2_1.07801.07801.4	39.46	intra_xlinks_2mM_DSS_2.csv
sp|P22138|A135	sp|P22138|A135	1144	1139	poli_5mM-2_1_new.05633.05633.3_poli_5mM-2_1_new.05592.05592.3	41.27	170129_PolI_intra.xls
sp|P10964|A190	sp|P10964|A190	259	267	poli_2mM-3_1_new.09084.09084.4_poli_2mM-3_1_new.09059.09059.4	40.62	170129_PolI_intra.xls
sp|P10964|A190	sp|P10964|A190	232	267	poli_2mM-2_2_new.07463.07463.4_poli_2mM-2_2_new.07424.07424.4	41.10	170129_PolI_intra.xls
sp|P07703|AC40	sp|P07703|AC40	240	288	poli_2mM-2_1.09545.09545.4_poli_2mM-2_1.09525.09525.4	37.88	intra_xlinks_2mM_DSS_2.csv
sp|P10964|A190	sp|P10964|A190	111	267	poli_2mM-2_2.06159.06159.4_poli_2mM-2_2.06138.06138.4	37.82	intra_xlinks_2mM_DSS_2.csv
sp|Q01080|A49	sp|Q01080|A49	306	282	poli_2mM-3_1_new.09127.09127.3_poli_2mM-3_1_new.09086.09086.3	38.06	170129_PolI_intra.xls
sp|P10964|A190	sp|P10964|A190	910	841	poli_5mM-2_1_new.08342.08342.4_poli_5mM-2_1_new.08320.08320.4	41.49	170129_PolI_intra.xls
sp|P10964|A190	sp|P10964|A190	259	242	poli_long_2.27776.27776.5_poli_long_2.27727.27727.5	39.16	170130_LG_intralinks.xls
sp|P22138|A135	sp|P22138|A135	1043	924	poli_5mM-2_2_new.05532.05532.5_poli_5mM-2_2_new.05510.05510.5	42.00	170129_PolI_intra.xls
sp|P07703|AC40	sp|P07703|AC40	268	272	poli_long_2.26941.26941.4_poli_long_2.26349.26349.4	37.60	170130_LG_intralinks.xls
sp|P50106|A14	sp|P50106|A14	118	131	poli_long_3.18493.18493.3_poli_long_3.18165.18165.3	41.01	170130_LG_intralinks.xls
sp|P10964|A190	sp|P10964|A190	182	111	poli_long_1.30656.30656.5_poli_long_1.30576.30576.5	35.55	170130_LG_intralinks.xls
sp|Q04712|Rrn11	sp|Q04712|Rrn11	185	76	poli_2mM-2_2.07363.07363.4_poli_2mM-2_2.07337.07337.4	35.03	intra_xlinks_2mM_DSS_2.csv
sp|P10964|A190	sp|P10964|A190	232	111	poli_5mM-2_2_new.06371.06371.5_poli_5mM-2_2_new.06350.06350.5	41.88	170129_PolI_intra.xls
sp|P46669|A43	sp|P46669|A43	88	103	poli_2mM-1_2.09767.09767.4_poli_2mM-1_2.09766.09766.4	34.63	intra_xlinks_2mM_DSS_2.csv
sp|P22138|A135	sp|P22138|A135	916	924	poli_5mM-3_2_new.06019.06019.5_poli_5mM-3_2_new.06002.06002.5	40.70	170129_PolI_intra.xls
sp|P20434|ABC27	sp|P20434|ABC27	197	201	poli_long_3.14191.14191.4_poli_long_3.14109.14109.4	40.29	170130_LG_intralinks.xls
sp|P20435|ABC23	sp|P20435|ABC23	123	129	poli_2mM-2_2_new.08897.08897.4_poli_2mM-2_2_new.08874.08874.4	38.77	170129_PolI_intra.xls
sp|P07703|AC40	sp|P07703|AC40	205	168	poli_5mM-1_1_new.09603.09603.5_poli_5mM-1_1_new.09569.09569.5	34.88	170129_PolI_intra.xls
sp|P10964|A190	sp|P10964|A190	171	111	poli_2mM-1_1_new.08815.08815.4_poli_2mM-1_1_new.08791.08791.4	38.52	170129_PolI_intra.xls
sp|P10964|A190	sp|P10964|A190	848	841	poli_long_3.23372.23372.3_poli_long_3.23199.23199.3	40.10	170130_LG_intralinks.xls
sp|P10964|A190	sp|P10964|A190	991	848	poli_long_1.27761.27761.4_poli_long_1.27714.27714.4	43.76	170130_LG_intralinks.xls
sp|P22138|A135	sp|P22138|A135	1150	1139	poli_2mM-2_1.08458.08458.3_poli_2mM-2_1.08440.08440.3	32.76	intra_xlinks_2mM_DSS_2.csv
sp|P47006|A34.5	sp|P47006|A34.5	49	120	poli_long_2.24420.24420.4_poli_long_2.24303.24303.4	36.06	170130_LG_intralinks.xls
sp|P10964|A190	sp|P10964|A190	225	245	poli_long_2.11562.11562.4_poli_long_2.11477.11477.4	41.77	170130_LG_intralinks.xls
sp|Q01080|A49	sp|Q01080|A49	230	223	poli_2mM-2_1.08500.08500.3_poli_2mM-2_1.08480.08480.3	32.46	intra_xlinks_2mM_DSS_2.csv
sp|P32529|A12	sp|P32529|A12	77	68	poli_2mM-2_1_new.05989.05989.3_poli_2mM-2_1_new.05962.05962.3	36.43	170129_PolI_intra.xls
sp|Q01080|A49	sp|Q01080|A49	153	170	poli_5mM-2_1.09047.09047.5_poli_5mM-2_1.09025.09025.5	37.23	intra_xlinks_5mM_DSS.uniqId.csv
sp|Q04712|Rrn11	sp|Q04712|Rrn11	163	167	poli_5mM-2_2_new.07348.07348.3_poli_5mM-2_2_new.07323.07323.3	39.89	170129_PolI_intra.xls
sp|P10964|A190	sp|P10964|A190	1376	225	poli_2mM-1_1_new.03817.03817.5_poli_2mM-1_1_new.03794.03794.5	39.57	170129_PolI_intra.xls
sp|Q01080|A49	sp|Q01080|A49	135	139	poli_5mM-2_1_new.08237.08237.4_poli_5mM-2_1_new.08216.08216.4	36.11	170129_PolI_intra.xls
sp|Q01080|A49	sp|Q01080|A49	306	211	poli_2mM-2_1_new.09681.09681.4_poli_2mM-2_1_new.09672.09672.4	37.51	170129_PolI_intra.xls
sp|P20434|ABC27	sp|P20434|ABC27	191	161	poli_2mM-2_1.08649.08649.4_poli_2mM-2_1.08625.08625.4	31.39	intra_xlinks_2mM_DSS_2.csv
sp|Q04712|Rrn11	sp|Q04712|Rrn11	172	167	poli_2mM-2_2_new.09239.09239.4_poli_2mM-2_2_new.09238.09238.4	33.63	170129_PolI_intra.xls
sp|P47006|A34.5	sp|P47006|A34.5	209	191	poli_2mM-1_1.00498.00498.5_poli_2mM-1_1.00497.00497.5	30.96	intra_xlinks_2mM_DSS_2.csv
sp|P10964|A190	sp|P10964|A190	283	276	poli_long_2.18888.18888.4_poli_long_2.18798.18798.4	31.16	170130_LG_intralinks.xls
sp|P10964|A190	sp|P10964|A190	450	462	poli_long_3.19099.19099.3_poli_long_3.19061.19061.3	31.12	170130_LG_intralinks.xls
sp|P10964|A190	sp|P10964|A190	1516	1110	poli_2mM-2_1_new.03131.03131.6_poli_2mM-2_1_new.03107.03107.6	36.31	170129_PolI_intra.xls
sp|P10964|A190	sp|P10964|A190	171	232	poli_2mM-2_1.08869.08869.4_poli_2mM-2_1.08856.08856.4	29.71	intra_xlinks_2mM_DSS_2.csv
sp|Q04712|Rrn11	sp|Q04712|Rrn11	199	18	poli_2mM-1_2.07605.07605.5_poli_2mM-1_2.07563.07563.5	29.51	intra_xlinks_2mM_DSS_2.csv
sp|P47006|A34.5	sp|P47006|A34.5	152	158	poli_long_2.22911.22911.5_poli_long_2.22860.22860.5	42.12	170130_LG_intralinks.xls
sp|P10964|A190	sp|P10964|A190	1363	1376	poli_long_2.09421.09421.5_poli_long_2.09655.09655.5	34.48	170130_LG_intralinks.xls
sp|P10964|A190	sp|P10964|A190	276	267	poli_long_3.18250.18250.3_poli_long_3.18198.18198.3	33.09	170130_LG_intralinks.xls
sp|P20434|ABC27	sp|P20434|ABC27	171	166	poli_long_2.18700.18700.5_poli_long_2.18641.18641.5	31.29	170130_LG_intralinks.xls
sp|P10964|A190	sp|P10964|A190	330	111	poli_long_1.24209.24209.6_poli_long_1.24106.24106.6	33.58	170130_LG_intralinks.xls
sp|P36070|Rrn3	sp|P36070|Rrn3	558	513	poli_5mM-2_1.07967.07967.5_poli_5mM-2_1.07945.07945.5	35.81	intra_xlinks_5mM_DSS.uniqId.csv
sp|P22138|A135	sp|P22138|A135	805	740	poli_2mM-3_1_new.07773.07773.3_poli_2mM-3_1_new.07744.07744.3	31.57	170129_PolI_intra.xls
sp|Q01080|A49	sp|Q01080|A49	45	42	poli_long_1.22071.22071.5_poli_long_1.22008.22008.5	31.53	170130_LG_intralinks.xls
sp|P10964|A190	sp|P10964|A190	1363	225	poli_2mM-1_2.04210.04210.5_poli_2mM-1_2.04189.04189.5	28.8	intra_xlinks_2mM_DSS_2.csv
sp|Q04712|Rrn11	sp|Q04712|Rrn11	149	76	poli_5mM-2_2_new.05125.05125.3_poli_5mM-2_2_new.05094.05094.3	30.45	170129_PolI_intra.xls
sp|Q04712|Rrn11	sp|Q04712|Rrn11	199	20	poli_2mM-2_2_new.09101.09101.4_poli_2mM-2_2_new.09072.09072.4	33.17	170129_PolI_intra.xls
sp|P10964|A190	sp|P10964|A190	259	232	poli_long_2.25055.25055.3_poli_long_2.24968.24968.3	28.67	170130_LG_intralinks.xls
sp|Q01080|A49	sp|Q01080|A49	135	116	poli_long_2.18177.18177.3_poli_long_2.18086.18086.3	29.54	170130_LG_intralinks.xls
sp|P20434|ABC27	sp|P20434|ABC27	56	45	poli_long_2.19951.19951.5_poli_long_2.19892.19892.5	29.78	170130_LG_intralinks.xls
sp|Q01080|A49	sp|Q01080|A49	116	112	poli_long_2.12181.12181.4_poli_long_2.11750.11750.4	37.36	170130_LG_intralinks.xls
sp|P10964|A190	sp|P10964|A190	111	276	poli_long_2.14222.14222.4_poli_long_2.14105.14105.4	33.48	170130_LG_intralinks.xls
sp|Q01080|A49	sp|Q01080|A49	170	211	poli_2mM-2_2_new.07610.07610.4_poli_2mM-2_2_new.07551.07551.4	43.71	170129_PolI_intra.xls
sp|P10964|A190	sp|P10964|A190	1119	1103	poli_long_2.16710.16710.4_poli_long_2.17210.17210.4	27.51	170130_LG_intralinks.xls
sp|Q01080|A49	sp|Q01080|A49	116	139	poli_2mM-2_1_new.05923.05923.4_poli_2mM-2_1_new.05899.05899.4	34.69	170129_PolI_intra.xls
sp|P47006|A34.5	sp|P47006|A34.5	152	191	poli_2mM-2_2_new.05918.05918.4_poli_2mM-2_2_new.05896.05896.4	30.54	170129_PolI_intra.xls
sp|P47006|A34.5	sp|P47006|A34.5	120	45	poli_2mM-2_2.06787.06787.4_poli_2mM-2_2.06798.06798.4	26.07	intra_xlinks_2mM_DSS_2.csv
sp|P47006|A34.5	sp|P47006|A34.5	152	162	poli_2mM-2_1_new.07421.07421.5_poli_2mM-2_1_new.07401.07401.5	39.81	170129_PolI_intra.xls
sp|P10964|A190	sp|P10964|A190	250	1376	poli_long_1.28763.28763.5_poli_long_1.28720.28720.5	31.89	170130_LG_intralinks.xls
sp|Q01080|A49	sp|Q01080|A49	48	43	poli_2mM-1_2.06239.06239.5_poli_2mM-1_2.06701.06701.5	25.56	intra_xlinks_2mM_DSS_2.csv
sp|P20434|ABC27	sp|P20434|ABC27	45	20	poli_2mM-2_2_new.05451.05451.5_poli_2mM-2_2_new.05430.05430.5	34.58	170129_PolI_intra.xls
sp|P47006|A34.5	sp|P47006|A34.5	126	45	poli_long_2.23068.23068.3_poli_long_2.22992.22992.3	33.45	170130_LG_intralinks.xls
sp|P10964|A190	sp|P10964|A190	283	111	poli_2mM-1_1.05185.05185.6_poli_2mM-1_1.05165.05165.6	24.73	intra_xlinks_2mM_DSS_2.csv
sp|P10964|A190	sp|P10964|A190	1110	1103	poli_2mM-2_2_new.02591.02591.5_poli_2mM-2_2_new.02574.02574.5	38.38	170129_PolI_intra.xls
sp|Q01080|A49	sp|Q01080|A49	135	170	poli_long_2.20606.20606.4_poli_long_2.20520.20520.4	32.95	170130_LG_intralinks.xls
sp|P47006|A34.5	sp|P47006|A34.5	208	191	poli_5mM-2_1_new.02545.02545.5_poli_5mM-2_1_new.02525.02525.5	41.32	170129_PolI_intra.xls
sp|P10964|A190	sp|P10964|A190	983	848	poli_long_1.28446.28446.4_poli_long_1.28404.28404.4	33.58	170130_LG_intralinks.xls
sp|P50106|A14	sp|P50106|A14	117	131	poli_long_2.27562.27562.4_poli_long_2.27749.27749.4	26.71	170130_LG_intralinks.xls
sp|P40992|Rrn7	sp|P40992|Rrn7	189	383	poli_5mM-1_1_new.10845.10845.4_poli_5mM-1_1_new.10848.10848.4	24.84	170129_PolI_intra.xls
sp|P10964|A190	sp|P10964|A190	1363	450	poli_2mM-2_1.06087.06087.4_poli_2mM-2_1.06092.06092.4	23.61	intra_xlinks_2mM_DSS_2.csv
sp|Q01080|A49	sp|Q01080|A49	116	106	poli_2mM-2_2_new.04398.04398.5_poli_2mM-2_2_new.04364.04364.5	35.62	170129_PolI_intra.xls
sp|P47006|A34.5	sp|P47006|A34.5	162	191	poli_2mM-2_1_new.04370.04370.4_poli_2mM-2_1_new.04340.04340.4	31.74	170129_PolI_intra.xls
sp|P10964|A190	sp|P10964|A190	582	604	poli_5mM-2_1_new.05683.05683.5_poli_5mM-2_1_new.05663.05663.5	40.05	170129_PolI_intra.xls
sp|P10964|A190	sp|P10964|A190	372	469	poli_5mM-1_2.06568.06568.6_poli_5mM-1_2.06549.06549.6	34.56	intra_xlinks_5mM_DSS.uniqId.csv
sp|Q01080|A49	sp|Q01080|A49	170	139	poli_long_2.18817.18817.4_poli_long_2.18734.18734.4	42.03	170130_LG_intralinks.xls
sp|P32786|Rrn6	sp|P32786|Rrn6	621	645	poli_5mM-1_1.07293.07293.5_poli_5mM-1_1.07295.07295.5	29.91	intra_xlinks_5mM_DSS.uniqId.csv
sp|P10964|A190	sp|P10964|A190	171	267	poli_2mM-2_2_new.09945.09945.4_poli_2mM-2_2_new.09941.09941.4	36.19	170129_PolI_intra.xls
sp|P22138|A135	sp|P22138|A135	77	441	poli_2mM-2_2_new.09230.09230.4_poli_2mM-2_2_new.09213.09213.4	37.03	170129_PolI_intra.xls
sp|Q04712|Rrn11	sp|Q04712|Rrn11	172	164	poli_long_2.25514.25514.5_poli_long_2.25479.25479.5	35.19	170130_LG_intralinks.xls
sp|P46669|A43	sp|P46669|A43	289	276	poli_5mM-1_1.07353.07353.5_poli_5mM-1_1.07321.07321.5	26.59	intra_xlinks_5mM_DSS.uniqId.csv
sp|P10964|A190	sp|P10964|A190	1379	1376	poli_5mM-1_1_new.06120.06120.6_poli_5mM-1_1_new.06083.06083.6	32.25	170129_PolI_intra.xls
sp|P22138|A135	sp|P22138|A135	174	120	poli_long_1.29223.29223.5_poli_long_1.29120.29120.5	32.61	170130_LG_intralinks.xls
sp|P10964|A190	sp|P10964|A190	877	888	poli_5mM-1_2.08016.08016.6_poli_5mM-1_2.07999.07999.6	24.56	intra_xlinks_5mM_DSS.uniqId.csv
sp|Q04712|Rrn11	sp|Q04712|Rrn11	149	156	poli_long_2.13557.13557.5_poli_long_2.13494.13494.5	33.57	170130_LG_intralinks.xls
sp|P10964|A190	sp|P10964|A190	469	462	poli_long_3.10032.10032.3_poli_long_3.09946.09946.3	31.01	170130_LG_intralinks.xls
sp|P10964|A190	sp|P32529|A12	910	83	poli_long_1.20260.20260.5_poli_long_1.20174.20174.5	36.86	170130_LG_interlinks.xls
sp|P10964|A190	sp|Q01080|A49	410	170	poli_long_3.16024.16024.4_poli_long_3.15906.15906.4	34.27	170130_LG_interlinks.xls
sp|P22138|A135	sp|P10964|A190	513	1012	poli_5mM-2_1.09273.09273.4_poli_5mM-2_1.09255.09255.4	32.1	inter_xlinks_5mM_DSS.uniqId.csv
sp|P10964|A190	sp|Q01080|A49	250	135	poli_5mM-2_1.09871.09871.4_poli_5mM-2_1.09869.09869.4	29.64	inter_xlinks_5mM_DSS.uniqId.csv
sp|P46669|A43	sp|P50106|A14	31	131	poli_long_2.22792.22792.3_poli_long_2.22751.22751.3	28.79	170130_LG_interlinks.xls
sp|P07703|AC40	sp|P20436|ABC14.5	25	22	poli_long_1.26389.26389.4_poli_long_1.26305.26305.4	31.20	170130_LG_interlinks.xls
sp|P40992|Rrn7	sp|P40422|ABC10alpha	407	49	poli_5mM-2_1.06209.06209.5_poli_5mM-2_1.06200.06200.5	27.41	inter_xlinks_5mM_DSS.uniqId.csv
sp|P10964|A190	sp|P22138|A135	1012	924	poli_5mM-2_2.05794.05794.5_poli_5mM-2_2.05774.05774.5	32.13	170129_PolI_inter.xls
sp|P10964|A190	sp|P32529|A12	866	68	poli_long_2.25553.25553.4_poli_long_2.25470.25470.4	27.00	170130_LG_interlinks.xls
sp|P40992|Rrn7	sp|Q04712|Rrn11	360	199	poli_5mM-1_1.09651.09651.4_poli_5mM-1_1.09650.09650.4	25.39	inter_xlinks_5mM_DSS.uniqId.csv
sp|P22138|A135	sp|P10964|A190	1061	469	poli_long_2.18838.18838.4_poli_long_2.18759.18759.4	28.22	170130_LG_interlinks.xls
sp|P47006|A34.5	sp|P10964|A190	126	1376	poli_2mM-1_1_new.05655.05655.5_poli_2mM-1_1_new.05627.05627.5	36.66	170129_PolI_inter.xls
sp|Q04712|Rrn11	sp|P22138|A135	333	30	poli_5mM-1_1.09837.09837.4_poli_5mM-1_1.09819.09819.4	23.75	inter_xlinks_5mM_DSS.uniqId.csv
sp|P47006|A34.5	sp|P07703|AC40	208	272	poli_5mM-2_2_new.02864.02864.5_poli_5mM-2_2_new.02845.02845.5	46.38	170129_PolI_inter.xls
sp|P10964|A190	sp|P32786|Rrn6	555	832	poli_2mM-1_1_new.07021.07021.4_poli_2mM-1_1_new.07002.07002.4	42.15	170129_PolI_inter.xls
sp|P10964|A190	sp|P22138|A135	1376	740	poli_5mM-2_1_new.04438.04438.4_poli_5mM-2_1_new.04402.04402.4	40.88	170129_PolI_inter.xls
sp|P20436|ABC14.5	sp|P10964|A190	136	1153	poli_2mM-2_2_new.09823.09823.4_poli_2mM-2_2_new.09818.09818.4	37.69	170129_PolI_inter.xls
sp|P22138|A135	sp|P47006|A34.5	6	191	poli_2mM-2_2_new.03604.03604.4_poli_2mM-2_2_new.03580.03580.4	37.60	170129_PolI_inter.xls
sp|P07703|AC40	sp|P20434|ABC27	205	94	poli_5mM-1_2_new.08845.08845.6_poli_5mM-1_2_new.08826.08826.6	37.22	170129_PolI_inter.xls
sp|P10964|A190	sp|P20434|ABC27	195	161	poli_2mM-2_2_new.09190.09190.5_poli_2mM-2_2_new.09195.09195.5	36.97	170129_PolI_inter.xls
sp|P10964|A190	sp|Q01080|A49	1376	116	poli_2mM-2_1_new.03618.03618.5_poli_2mM-2_1_new.03596.03596.5	36.87	170129_PolI_inter.xls
sp|P10964|A190	sp|Q01080|A49	250	139	poli_2mM-2_1_new.10606.10606.4_poli_2mM-2_1_new.10592.10592.4	36.43	170129_PolI_inter.xls
sp|P10964|A190	sp|P20434|ABC27	1115	201	poli_2mM-3_1_new.03307.03307.4_poli_2mM-3_1_new.03276.03276.4	36.43	170129_PolI_inter.xls
sp|P47006|A34.5	sp|P07703|AC40	191	272	poli_5mM-3_1_new.02751.02751.4_poli_5mM-3_1_new.02731.02731.4	36.20	170129_PolI_inter.xls
sp|P10964|A190	sp|P32529|A12	866	77	poli_5mM-1_1_new.07568.07568.5_poli_5mM-1_1_new.07571.07571.5	35.25	170129_PolI_inter.xls
sp|P47006|A34.5	sp|P22138|A135	158	6	poli_2mM-2_2_new.06161.06161.5_poli_2mM-2_2_new.06121.06121.5	34.52	170129_PolI_inter.xls
sp|Q01080|A49	sp|P47006|A34.5	48	31	poli_2mM-1_1_new.04381.04381.6_poli_2mM-1_1_new.04365.04365.6	34.48	170129_PolI_inter.xls
sp|P47006|A34.5	sp|P22138|A135	152	6	poli_2mM-2_1_new.07139.07139.4_poli_2mM-2_1_new.07104.07104.4	34.41	170129_PolI_inter.xls
sp|P10964|A190	sp|P20435|ABC23	604	123	poli_2mM-2_2_new.06510.06510.5_poli_2mM-2_2_new.06479.06479.5	34.05	170129_PolI_inter.xls
sp|P10964|A190	sp|Q04712|Rrn11	1153	133	poli_5mM-3_2_new.05541.05541.4_poli_5mM-3_2_new.05494.05494.4	33.44	170129_PolI_inter.xls
sp|Q01080|A49	sp|P47006|A34.5	48	45	poli_2mM-1_2_new.06197.06197.4_poli_2mM-1_2_new.06190.06190.4	32.99	170129_PolI_inter.xls
sp|P36070|Rrn3	sp|P32786|Rrn6	558	832	poli_2mM-2_1_new.05296.05296.4_poli_2mM-2_1_new.05277.05277.4	32.95	170129_PolI_inter.xls
sp|P10964|A190	sp|P20434|ABC27	1143	201	poli_5mM-2_1_new.11093.11093.4_poli_5mM-2_1_new.11085.11085.4	32.34	170129_PolI_inter.xls
sp|P10964|A190	sp|Q01080|A49	245	139	poli_2mM-2_1_new.06979.06979.4_poli_2mM-2_1_new.06939.06939.4	32.32	170129_PolI_inter.xls
sp|P10964|A190	sp|P22138|A135	848	6	poli_5mM-2_2_new.07120.07120.3_poli_5mM-2_2_new.07104.07104.3	31.36	170129_PolI_inter.xls
sp|P32529|A12	sp|P47006|A34.5	77	190	poli_2mM-2_1_new.04095.04095.4_poli_2mM-2_1_new.04069.04069.4	29.99	170129_PolI_inter.xls
sp|P47006|A34.5	sp|Q01080|A49	135	86	poli_long_2.33293.33293.3_poli_long_2.33301.33301.3	31.78	170130_LG_interlinks.xls
sp|P10964|A190	sp|P20434|ABC27	1107	24	poli_2mM-2_1_new.02814.02814.4_poli_2mM-2_1_new.02793.02793.4	29.08	170129_PolI_inter.xls
sp|P47006|A34.5	sp|Q01080|A49	208	170	poli_5mM-2_2_new.04138.04138.5_poli_5mM-2_2_new.04092.04092.5	29.08	170129_PolI_inter.xls
sp|P10964|A190	sp|Q04712|Rrn11	1164	185	poli_2mM-2_2_new.10387.10387.4_poli_2mM-2_2_new.10376.10376.4	28.89	170129_PolI_inter.xls
sp|P10964|A190	sp|P20434|ABC27	1110	24	poli_2mM-2_2_new.02824.02824.5_poli_2mM-2_2_new.02801.02801.5	28.18	170129_PolI_inter.xls
sp|P47006|A34.5	sp|P07703|AC40	209	148	poli_5mM-1_2_new.02985.02985.5_poli_5mM-1_2_new.02967.02967.5	27.55	170129_PolI_inter.xls
sp|P47006|A34.5	sp|P10964|A190	191	462	poli_2mM-3_1_new.03298.03298.4_poli_2mM-3_1_new.03275.03275.4	27.21	170129_PolI_inter.xls
sp|P47006|A34.5	sp|P47006|A34.5	126	49	poli_2mM-1_1_new.08878.08878.4_poli_2mM-1_1_new.08870.08870.4	42.16	170129_PolI_intra.xls
sp|P10964|A190	sp|P10964|A190	111	225	poli_5mM-1_1_new.05261.05261.4_poli_5mM-1_1_new.05242.05242.4	40.57	170129_PolI_intra.xls
sp|P10964|A190	sp|P10964|A190	1376	245	poli_5mM-2_1_new.03960.03960.4_poli_5mM-2_1_new.03936.03936.4	39.40	170129_PolI_intra.xls
sp|P47006|A34.5	sp|P47006|A34.5	126	152	poli_5mM-2_1_new.08660.08660.4_poli_5mM-2_1_new.08639.08639.4	38.94	170129_PolI_intra.xls
sp|P10964|A190	sp|P10964|A190	1107	1103	poli_2mM-2_2_new.02596.02596.4_poli_2mM-2_2_new.02580.02580.4	38.60	170129_PolI_intra.xls
sp|P10964|A190	sp|P10964|A190	1119	1110	poli_long_1.11288.11288.4_poli_long_1.11224.11224.4	38.70	170130_LG_intralinks.xls
sp|P32786|Rrn6	sp|P32786|Rrn6	832	882	poli_5mM-3_1_new.03233.03233.4_poli_5mM-3_1_new.03213.03213.4	38.35	170129_PolI_intra.xls
sp|P20434|ABC27	sp|P20434|ABC27	171	161	poli_5mM-3_1_new.05352.05352.4_poli_5mM-3_1_new.05321.05321.4	37.69	170129_PolI_intra.xls
sp|P10964|A190	sp|P10964|A190	1376	111	poli_2mM-1_2_new.04244.04244.5_poli_2mM-1_2_new.04225.04225.5	37.05	170129_PolI_intra.xls
sp|Q01080|A49	sp|Q01080|A49	99	116	poli_5mM-2_1_new.07002.07002.5_poli_5mM-2_1_new.06962.06962.5	36.76	170129_PolI_intra.xls
sp|Q01080|A49	sp|Q01080|A49	45	43	poli_2mM-1_1_new.06778.06778.6_poli_2mM-1_1_new.06757.06757.6	34.77	170129_PolI_intra.xls
sp|Q01080|A49	sp|Q01080|A49	306	170	poli_2mM-2_1_new.08091.08091.4_poli_2mM-2_1_new.08044.08044.4	34.71	170129_PolI_intra.xls
sp|P10964|A190	sp|P10964|A190	1376	410	poli_5mM-1_1_new.04576.04576.5_poli_5mM-1_1_new.04558.04558.5	34.14	170129_PolI_intra.xls
sp|P47006|A34.5	sp|P47006|A34.5	208	152	poli_long_2.15972.15972.5_poli_long_2.15876.15876.5	40.31	170130_LG_intralinks.xls
sp|P22138|A135	sp|P22138|A135	106	120	poli_long_1.26223.26223.4_poli_long_1.26542.26542.4	33.38	170130_LG_intralinks.xls
sp|P36070|Rrn3	sp|P36070|Rrn3	513	563	poli_5mM-2_2_new.08351.08351.4_poli_5mM-2_2_new.08327.08327.4	33.13	170129_PolI_intra.xls
sp|P10964|A190	sp|P10964|A190	1376	267	poli_2mM-2_2_new.04971.04971.5_poli_2mM-2_2_new.04934.04934.5	31.92	170129_PolI_intra.xls
sp|P47006|A34.5	sp|P47006|A34.5	208	190	poli_2mM-2_1_new.02312.02312.4_poli_2mM-2_1_new.02290.02290.4	31.72	170129_PolI_intra.xls
sp|P32786|Rrn6	sp|P32786|Rrn6	645	832	poli_2mM-2_2_new.06528.06528.4_poli_2mM-2_2_new.06508.06508.4	31.58	170129_PolI_intra.xls
sp|P10964|A190	sp|P10964|A190	405	410	poli_long_2.23664.23664.5_poli_long_2.23519.23519.5	36.97	170130_LG_intralinks.xls
sp|Q01080|A49	sp|Q01080|A49	116	103	poli_2mM-2_2_new.04004.04004.5_poli_2mM-2_2_new.03961.03961.5	30.96	170129_PolI_intra.xls
sp|P36070|Rrn3	sp|P36070|Rrn3	558	603	poli_long_2.21075.21075.5_poli_long_2.21018.21018.5	36.81	170130_LG_intralinks.xls
sp|P10964|A190	sp|P10964|A190	1376	462	poli_2mM-2_2_new.03475.03475.4_poli_2mM-2_2_new.03441.03441.4	30.46	170129_PolI_intra.xls
sp|P46669|A43	sp|P46669|A43	76	22	poli_long_1.26603.26603.4_poli_long_1.26559.26559.4	34.46	170130_LG_intralinks.xls
sp|P36070|Rrn3	sp|P36070|Rrn3	558	563	poli_5mM-2_2_new.04402.04402.4_poli_5mM-2_2_new.04372.04372.4	30.07	170129_PolI_intra.xls
sp|P10964|A190	sp|P10964|A190	242	1376	poli_5mM-1_2_new.05970.05970.5_poli_5mM-1_2_new.05949.05949.5	29.77	170129_PolI_intra.xls
sp|P10964|A190	sp|P10964|A190	218	111	poli_5mM-1_2_new.05072.05072.6_poli_5mM-1_2_new.05052.05052.6	29.37	170129_PolI_intra.xls
sp|Q04712|Rrn11	sp|Q04712|Rrn11	199	182	poli_long_1.27564.27564.5_poli_long_1.27524.27524.5	32.10	170130_LG_intralinks.xls
sp|P10964|A190	sp|P10964|A190	1379	225	poli_2mM-1_2_new.06548.06548.4_poli_2mM-1_2_new.06503.06503.4	28.47	170129_PolI_intra.xls
sp|Q01080|A49	sp|Q01080|A49	99	112	poli_long_2.20672.20672.5_poli_long_2.20562.20562.5	34.62	170130_LG_intralinks.xls
sp|P10964|A190	sp|P10964|A190	1376	1441	poli_long_1.12195.12195.5_poli_long_1.12128.12128.5	31.90	170130_LG_intralinks.xls
sp|Q01080|A49	sp|Q01080|A49	48	42	poli_2mM-1_2_new.06846.06846.5_poli_2mM-1_2_new.06856.06856.5	27.38	170129_PolI_intra.xls
sp|P10964|A190	sp|P10964|A190	1376	450	poli_long_1.14699.14699.5_poli_long_1.14651.14651.5	30.69	170130_LG_intralinks.xls
sp|P10964|A190	sp|P10964|A190	410	279	poli_2mM-2_1_new.03488.03488.5_poli_2mM-2_1_new.03464.03464.5	27.21	170129_PolI_intra.xls
sp|Q01080|A49	sp|Q01080|A49	170	112	poli_long_2.14102.14102.4_poli_long_2.13965.13965.4	27.04	170130_LG_intralinks.xls
sp|P10964|A190	sp|P10964|A190	259	1376	poli_2mM-1_2_new.06331.06331.4_poli_2mM-1_2_new.06313.06313.4	26.89	170129_PolI_intra.xls
sp|P10964|A190	sp|P10964|A190	1363	218	poli_2mM-1_1_new.04492.04492.5_poli_2mM-1_1_new.04495.04495.5	26.81	170129_PolI_intra.xls
sp|Q01080|A49	sp|Q01080|A49	229	223	poli_2mM-2_2_new.08923.08923.5_poli_2mM-2_2_new.08899.08899.5	26.74	170129_PolI_intra.xls
sp|P10964|A190	sp|P10964|A190	442	1363	poli_5mM-1_1_new.12069.12069.5_poli_5mM-1_1_new.12072.12072.5	26.60	170129_PolI_intra.xls
sp|P32786|Rrn6	sp|P32786|Rrn6	411	455	poli_long_2.21402.21402.4_poli_long_2.21363.21363.4	29.25	170130_LG_intralinks.xls
sp|P10964|A190	sp|P10964|A190	1363	267	poli_5mM-2_1_new.06306.06306.4_poli_5mM-2_1_new.06280.06280.4	25.16	170129_PolI_intra.xls
sp|P47006|A34.5	sp|P47006|A34.5	162	190	poli_5mM-2_2_new.04621.04621.4_poli_5mM-2_2_new.04598.04598.4	24.62	170129_PolI_intra.xls
sp|P22138|A135	sp|Q04712|Rrn11	174	406	poli_long_1.22050.22050.5_poli_long_1.21962.21962.5	36.94	170130_LG_interlinks.xls
sp|P10964|A190	sp|P47006|A34.5	1379	126	poli_long_1.25003.25003.4_poli_long_1.24900.24900.4	36.70	170130_LG_interlinks.xls
sp|P22138|A135	sp|Q01080|A49	1144	170	poli_long_3.16234.16234.4_poli_long_3.16162.16162.4	36.58	170130_LG_interlinks.xls
sp|P47006|A34.5	sp|P22138|A135	191	140	poli_long_2.15958.15958.4_poli_long_2.15853.15853.4	36.28	170130_LG_interlinks.xls
sp|Q01080|A49	sp|P47006|A34.5	48	33	poli_long_1.10372.10372.5_poli_long_1.10287.10287.5	36.01	170130_LG_interlinks.xls
sp|Q04712|Rrn11	sp|P32786|Rrn6	149	122	poli_long_2.17197.17197.5_poli_long_2.17068.17068.5	35.68	170130_LG_interlinks.xls
sp|P10964|A190	sp|P47006|A34.5	848	158	poli_long_2.22456.22456.5_poli_long_2.22381.22381.5	34.95	170130_LG_interlinks.xls
sp|P20434|ABC27	sp|P20435|ABC23	171	70	poli_long_2.11665.11665.4_poli_long_2.11582.11582.4	33.61	170130_LG_interlinks.xls
sp|Q01080|A49	sp|P10964|A190	306	267	poli_long_2.27844.27844.4_poli_long_2.27755.27755.4	33.50	170130_LG_interlinks.xls
sp|P28000|AC19	sp|P36070|Rrn3	9	558	poli_long_2.14712.14712.4_poli_long_2.14611.14611.4	33.35	170130_LG_interlinks.xls
sp|P36070|Rrn3	sp|Q01080|A49	22	211	poli_long_2.26378.26378.5_poli_long_2.26275.26275.5	33.18	170130_LG_interlinks.xls
sp|Q01080|A49	sp|P10964|A190	135	410	poli_long_2.20864.20864.5_poli_long_2.20782.20782.5	32.76	170130_LG_interlinks.xls
sp|P10964|A190	sp|P22138|A135	1376	924	poli_long_2.06486.06486.5_poli_long_2.06429.06429.5	32.09	170130_LG_interlinks.xls
sp|P32786|Rrn6	sp|Q04712|Rrn11	439	133	poli_long_2.20968.20968.4_poli_long_2.20921.20921.4	31.49	170130_LG_interlinks.xls
sp|P10964|A190	sp|P22138|A135	1363	513	poli_long_2.26790.26790.4_poli_long_2.26643.26643.4	31.19	170130_LG_interlinks.xls
sp|Q04712|Rrn11	sp|P47006|A34.5	149	191	poli_long_2.07446.07446.4_poli_long_2.07384.07384.4	30.89	170130_LG_interlinks.xls
sp|P46669|A43	sp|Q01080|A49	276	211	poli_long_2.27147.27147.4_poli_long_2.26872.26872.4	30.71	170130_LG_interlinks.xls
sp|P10964|A190	sp|Q01080|A49	309	170	poli_long_1.19688.19688.4_poli_long_1.19610.19610.4	30.45	170130_LG_interlinks.xls
sp|P07703|AC40	sp|P32786|Rrn6	205	832	poli_long_1.26577.26577.5_poli_long_1.26493.26493.5	30.35	170130_LG_interlinks.xls
sp|P10964|A190	sp|Q01080|A49	1363	170	poli_long_2.13518.13518.4_poli_long_2.13433.13433.4	29.97	170130_LG_interlinks.xls
sp|P10964|A190	sp|P32529|A12	877	77	poli_long_1.23561.23561.4_poli_long_1.23486.23486.4	29.78	170130_LG_interlinks.xls
sp|P47006|A34.5	sp|P28000|AC19	208	138	poli_long_2.09635.09635.4_poli_long_2.09577.09577.4	29.71	170130_LG_interlinks.xls
sp|Q01080|A49	sp|P10964|A190	170	276	poli_long_3.14928.14928.4_poli_long_3.14761.14761.4	29.64	170130_LG_interlinks.xls
sp|P10964|A190	sp|P32529|A12	762	83	poli_long_2.30565.30565.4_poli_long_2.30469.30469.4	29.58	170130_LG_interlinks.xls
sp|P36070|Rrn3	sp|P28000|AC19	564	9	poli_long_1.17208.17208.5_poli_long_1.17129.17129.5	28.81	170130_LG_interlinks.xls
sp|P22138|A135	sp|P22139|ABC10beta	30	68	poli_long_2.20348.20348.4_poli_long_2.20169.20169.4	28.76	170130_LG_interlinks.xls
sp|P10964|A190	sp|Q01080|A49	410	139	poli_long_2.19176.19176.5_poli_long_2.19053.19053.5	28.73	170130_LG_interlinks.xls
sp|P10964|A190	sp|P22138|A135	1012	916	poli_long_2.25774.25774.4_poli_long_2.25668.25668.4	28.30	170130_LG_interlinks.xls
sp|P46669|A43	sp|P20435|ABC23	97	67	poli_long_1.18471.18471.5_poli_long_1.18374.18374.5	28.29	170130_LG_interlinks.xls
sp|P28000|AC19	sp|P32786|Rrn6	9	882	poli_long_2.09012.09012.3_poli_long_2.08925.08925.3	28.21	170130_LG_interlinks.xls
sp|P10964|A190	sp|P32529|A12	910	77	poli_long_1.22615.22615.4_poli_long_1.22530.22530.4	28.19	170130_LG_interlinks.xls
sp|P46669|A43	sp|P20435|ABC23	97	76	poli_long_2.20572.20572.3_poli_long_2.20481.20481.3	27.81	170130_LG_interlinks.xls
sp|P10964|A190	sp|P47006|A34.5	970	152	poli_long_1.31050.31050.4_poli_long_1.30987.30987.4	27.39	170130_LG_interlinks.xls
sp|P22138|A135	sp|P47006|A34.5	602	152	poli_long_1.31859.31859.4_poli_long_1.31769.31769.4	27.02	170130_LG_interlinks.xls
sp|P32529|A12	sp|P47006|A34.5	77	191	poli_long_2.09771.09771.4_poli_long_2.09720.09720.4	26.90	170130_LG_interlinks.xls
sp|P47006|A34.5	sp|Q01080|A49	187	112	poli_long_1.19586.19586.5_poli_long_1.19562.19562.5	26.78	170130_LG_interlinks.xls
sp|P10964|A190	sp|Q04712|Rrn11	1012	154	poli_long_2.06532.06532.6_poli_long_2.06447.06447.6	26.39	170130_LG_interlinks.xls
sp|P07703|AC40	sp|P22138|A135	249	6	poli_long_1.28558.28558.4_poli_long_1.28641.28641.4	25.64	170130_LG_interlinks.xls
sp|Q01080|A49	sp|Q04712|Rrn11	112	76	poli_long_2.13343.13343.5_poli_long_2.13249.13249.5	25.30	170130_LG_interlinks.xls
sp|P10964|A190	sp|Q01080|A49	410	211	poli_long_2.22351.22351.4_poli_long_2.22203.22203.4	25.13	170130_LG_interlinks.xls
sp|P10964|A190	sp|P22138|A135	604	1064	poli_long_2.07483.07483.4_poli_long_2.07442.07442.4	25.01	170130_LG_interlinks.xls
sp|Q01080|A49	sp|Q01080|A49	153	116	poli_long_1.29737.29737.6_poli_long_1.29712.29712.6	40.96	170130_LG_intralinks.xls
sp|Q01080|A49	sp|Q01080|A49	99	86	poli_long_2.25441.25441.4_poli_long_2.25371.25371.4	39.06	170130_LG_intralinks.xls
sp|Q01080|A49	sp|Q01080|A49	170	170	poli_long_2.15454.15454.4_poli_long_2.15367.15367.4	38.96	170130_LG_intralinks.xls
sp|P10964|A190	sp|P10964|A190	283	267	poli_long_2.22241.22241.4_poli_long_2.22178.22178.4	36.89	170130_LG_intralinks.xls
sp|Q04712|Rrn11	sp|Q04712|Rrn11	185	172	poli_long_2.30296.30296.4_poli_long_2.30232.30232.4	36.10	170130_LG_intralinks.xls
sp|P10964|A190	sp|P10964|A190	783	756	poli_long_2.31324.31324.3_poli_long_2.31288.31288.3	35.81	170130_LG_intralinks.xls
sp|Q01080|A49	sp|Q01080|A49	170	280	poli_long_3.09819.09819.4_poli_long_3.09717.09717.4	35.76	170130_LG_intralinks.xls
sp|Q01080|A49	sp|Q01080|A49	223	211	poli_long_2.23249.23249.4_poli_long_2.23185.23185.4	35.06	170130_LG_intralinks.xls
sp|Q04712|Rrn11	sp|Q04712|Rrn11	185	167	poli_long_2.25219.25219.4_poli_long_2.25175.25175.4	34.73	170130_LG_intralinks.xls
sp|P10964|A190	sp|P10964|A190	1376	463	poli_long_2.13112.13112.4_poli_long_2.13006.13006.4	33.82	170130_LG_intralinks.xls
sp|P47006|A34.5	sp|P47006|A34.5	126	208	poli_long_1.15173.15173.5_poli_long_1.15089.15089.5	33.11	170130_LG_intralinks.xls
sp|P10964|A190	sp|P10964|A190	111	121	poli_long_2.14678.14678.4_poli_long_2.14556.14556.4	33.09	170130_LG_intralinks.xls
sp|P40992|Rrn7	sp|P40992|Rrn7	407	415	poli_long_1.33054.33054.4_poli_long_1.32998.32998.4	32.69	170130_LG_intralinks.xls
sp|Q04712|Rrn11	sp|Q04712|Rrn11	20	133	poli_long_2.20669.20669.5_poli_long_2.20588.20588.5	32.32	170130_LG_intralinks.xls
sp|Q01080|A49	sp|Q01080|A49	223	170	poli_long_2.17113.17113.4_poli_long_2.17020.17020.4	32.19	170130_LG_intralinks.xls
sp|Q01080|A49	sp|Q01080|A49	230	227	poli_long_2.21616.21616.4_poli_long_2.21589.21589.4	31.99	170130_LG_intralinks.xls
sp|P10964|A190	sp|P10964|A190	1150	1110	poli_long_2.16290.16290.5_poli_long_2.16228.16228.5	31.94	170130_LG_intralinks.xls
sp|Q01080|A49	sp|Q01080|A49	170	282	poli_long_2.17178.17178.4_poli_long_2.17045.17045.4	31.50	170130_LG_intralinks.xls
sp|P10964|A190	sp|P10964|A190	217	225	poli_long_1.13741.13741.4_poli_long_1.13656.13656.4	31.29	170130_LG_intralinks.xls
sp|Q01080|A49	sp|Q01080|A49	402	170	poli_long_2.25198.25198.4_poli_long_2.25112.25112.4	31.21	170130_LG_intralinks.xls
sp|P10964|A190	sp|P10964|A190	1379	1363	poli_long_1.19705.19705.4_poli_long_1.19642.19642.4	30.73	170130_LG_intralinks.xls
sp|P47006|A34.5	sp|P47006|A34.5	135	120	poli_long_2.31848.31848.4_poli_long_2.31728.31728.4	30.37	170130_LG_intralinks.xls
sp|Q01080|A49	sp|Q01080|A49	241	227	poli_long_1.21223.21223.5_poli_long_1.21158.21158.5	30.20	170130_LG_intralinks.xls
sp|Q01080|A49	sp|Q01080|A49	92	42	poli_long_2.31320.31320.4_poli_long_2.31300.31300.4	30.04	170130_LG_intralinks.xls
sp|P10964|A190	sp|P10964|A190	276	410	poli_long_2.19591.19591.5_poli_long_2.19537.19537.5	29.88	170130_LG_intralinks.xls
sp|Q01080|A49	sp|Q01080|A49	99	135	poli_long_2.26819.26819.4_poli_long_2.26752.26752.4	29.57	170130_LG_intralinks.xls
sp|P10964|A190	sp|P10964|A190	309	1363	poli_long_1.18160.18160.5_poli_long_1.18090.18090.5	29.55	170130_LG_intralinks.xls
sp|Q01080|A49	sp|Q01080|A49	306	116	poli_long_2.21382.21382.4_poli_long_2.21344.21344.4	29.53	170130_LG_intralinks.xls
sp|P10964|A190	sp|P10964|A190	457	1363	poli_long_1.20504.20504.5_poli_long_1.20436.20436.5	29.33	170130_LG_intralinks.xls
sp|Q01080|A49	sp|Q01080|A49	306	223	poli_long_2.27565.27565.4_poli_long_2.27488.27488.4	29.19	170130_LG_intralinks.xls
sp|Q01080|A49	sp|Q01080|A49	170	103	poli_long_3.11350.11350.3_poli_long_3.11271.11271.3	29.16	170130_LG_intralinks.xls
sp|Q01080|A49	sp|Q01080|A49	306	280	poli_long_2.18526.18526.4_poli_long_2.18435.18435.4	28.67	170130_LG_intralinks.xls
sp|Q04712|Rrn11	sp|Q04712|Rrn11	149	133	poli_long_2.08103.08103.5_poli_long_2.08043.08043.5	27.89	170130_LG_intralinks.xls
sp|P22138|A135	sp|P22138|A135	808	740	poli_long_2.21426.21426.4_poli_long_2.21404.21404.4	27.67	170130_LG_intralinks.xls
sp|P50106|A14	sp|P50106|A14	97	118	poli_long_1.27525.27525.5_poli_long_1.27083.27083.5	27.65	170130_LG_intralinks.xls
sp|Q04712|Rrn11	sp|Q04712|Rrn11	199	149	poli_long_2.17896.17896.4_poli_long_2.17813.17813.4	27.64	170130_LG_intralinks.xls
sp|Q04712|Rrn11	sp|Q04712|Rrn11	167	76	poli_long_2.16968.16968.5_poli_long_2.16824.16824.5	27.51	170130_LG_intralinks.xls
sp|P10964|A190	sp|P10964|A190	182	276	poli_long_2.32453.32453.4_poli_long_2.32380.32380.4	27.48	170130_LG_intralinks.xls
sp|P10964|A190	sp|P10964|A190	250	1363	poli_long_2.32410.32410.4_poli_long_2.32666.32666.4	27.33	170130_LG_intralinks.xls
sp|P10964|A190	sp|P10964|A190	309	410	poli_long_1.20000.20000.5_poli_long_1.19915.19915.5	27.17	170130_LG_intralinks.xls
sp|P22138|A135	sp|P22138|A135	805	1043	poli_long_2.23123.23123.4_poli_long_2.23030.23030.4	27.14	170130_LG_intralinks.xls
sp|P46669|A43	sp|P46669|A43	31	228	poli_long_2.27062.27062.4_poli_long_2.26951.26951.4	26.83	170130_LG_intralinks.xls
sp|P40422|ABC10alpha	sp|P40422|ABC10alpha	28	49	poli_long_2.14821.14821.4_poli_long_2.14713.14713.4	26.39	170130_LG_intralinks.xls
sp|P10964|A190	sp|P10964|A190	242	245	poli_long_2.21090.21090.5_poli_long_2.21051.21051.5	26.25	170130_LG_intralinks.xls
sp|P22138|A135	sp|P22138|A135	723	924	poli_long_1.17923.17923.5_poli_long_1.17886.17886.5	26.20	170130_LG_intralinks.xls
sp|Q01080|A49	sp|Q01080|A49	116	211	poli_long_2.19379.19379.5_poli_long_2.19272.19272.5	26.04	170130_LG_intralinks.xls
sp|Q01080|A49	sp|Q01080|A49	223	280	poli_long_2.10708.10708.4_poli_long_2.10628.10628.4	25.56	170130_LG_intralinks.xls
sp|P10964|A190	sp|P10964|A190	1379	259	poli_long_1.26498.26498.4_poli_long_1.26482.26482.4	25.04	170130_LG_intralinks.xls
sp|P10964|A190	sp|P10964|A190	242	1363	poli_long_2.19293.19293.5_poli_long_2.19247.19247.5	24.57	170130_LG_intralinks.xls
sp|Q01080|A49	sp|Q01080|A49	393	170	poli_long_2.19552.19552.4_poli_long_2.19497.19497.4	24.57	170130_LG_intralinks.xls
sp|P10964|A190	sp|P10964|A190	1363	410	poli_long_2.13812.13812.4_poli_long_2.13709.13709.4	24.48	170130_LG_intralinks.xls
sp|P22138|A135	sp|P22138|A135	441	140	poli_long_2.25620.25620.5_poli_long_2.25597.25597.5	24.46	170130_LG_intralinks.xls
sp|Q04712|Rrn11	sp|Q04712|Rrn11	154	76	poli_long_2.10976.10976.4_poli_long_2.10921.10921.4	23.76	170130_LG_intralinks.xls
sp|P47006|A34.5	sp|P47006|A34.5	167	191	poli_long_1.27312.27312.5_poli_long_1.26592.26592.5	23.64	170130_LG_intralinks.xls
sp|Q01080|A49	sp|Q01080|A49	116	86	poli_long_2.16660.16660.5_poli_long_2.16552.16552.5	23.40	170130_LG_intralinks.xls
